# Supplementary material for: Impact of wet-lab protocols on quality of whole-genome short-read sequences from foodborne microbial pathogens
Source: Front Microbiol. 2023 Nov 29;14:1253362. doi: 10.3389/fmicb.2023.1253362 (PMC10716212; doi:10.3389/fmicb.2023.1253362)
Supplement: Supplementary Data Sheet 1 — Supplementary figures 1-4. [file Data_Sheet_1.zip]

Archive with 8 entries (8 files):
- 1253362_Malorny_Data_Sheet_1.DOCX
- 1253362_Malorny_Table_1.XLSX
- 1253362_Malorny_Table_2.XLSX
- 1253362_Malorny_Table_3.XLSX
- 1253362_Malorny_Table_4.XLSX
- 1253362_Malorny_Table_5.XLSX
- 1253362_Malorny_Table_6.XLSX
- 1253362_Malorny_Table_7.XLSX
