# Supplementary material for: Impact of wet-lab protocols on quality of whole-genome short-read sequences from foodborne microbial pathogens
Source: Front Microbiol. 2023 Nov 29;14:1253362. doi: 10.3389/fmicb.2023.1253362 (PMC10716212; doi:10.3389/fmicb.2023.1253362)
Supplement: Supplementary Data Sheet 1 — Supplementary figures 1-4. [file Data_Sheet_1.zip › 1253362_Malorny_Table_1.XLSX]

## Sheet: Sheet 1
	Ring trial part I: Listeria monocytogenes & Salmonella enterica															Ring trial part II: E. coli & Campylobacter spp.
1. General information
Laboratory code	LC01_LS	LC02_LS	LC03_LS	LC04_LS	LC04_S5_LS	LC05_LS	LC06_LS	LC07_LS	LC08_LS	LC09_LS	LC10_LS	LC11_LS	LC12_LS	LC13_S5_LS	LC14_S5_LS	LC01_CE	LC02_CE	LC03_CE	LC04_CE	LC05_CE	LC06_CE	LC07_CE	LC08_CE	LC09_CE	LC10_CE	LC11_CE	LC12_CE	LC13_CE	LC14_CE	LC15_CE
Laboratory code (specific for ring trial part I/II)	LC01	LC02	LC03	LC04	LC04	LC05_LS	LC06	LC07	LC08	LC09	LC10	LC11	LC12	LC13	LC14	LC01	02	LC03	LC04	LC05	LC06	LC07	LC08	LC09	LC10	11	LC12	LC13	LC14	LC15
Date of sample receipt	18.05.2021	18.05.2021	17.05.2021	18.05.2021	18.05.2021	16.06.2021	Yes 18.05.2021	18.05.2021	19.05.2021	18.05.2021	18.05.2021	18.05.2021	17.05.2021	19.05.2021	unknown	23.02.2022	23.02.2022	24.02.2022	23.02.2022	23.02.2022	21.03.2022	23.02.2022	23.02.2022	22.02.2022	23.02.2022	23.02.2022	23.02.2022	23.02.2022	Yes 23.02.2022	23.02.2022
Date of cultivation	Listeria: 28.05.2021, Salmonella: 26.05.2021 and 27.05.2021	18.05.2021	19.05.2021	09.06.2021 und 15.06.2021	09.06.2021 und 15.06.2021	received extracted DNA	Yes 17.05.2021	18.05.2021	20.05.2021	19.05.-20.05.2021	18.05.2021	18.05.2021	18.05.2021 Ausstrich auf Blutagar / 19.05.2021 Kultivierung in Boullion (Pepton)	25.05.2021	unknown	23.02.2022 (Campylobacter); 01.03.2022 (E.coli)	23.02.2022	24.02	07.03.2022	14.03.2022/15.03.2022	received extracted DNA	23.02.-31.03.2022	Campylobacter: 23.02.2022; E.coli: 24.02.2022, auf Kryo am 25.02.2022, Anzucht von Kryo am 28.02.2022	22.02.2022	23.02.2022	28.02.2022	23.02.2022	24.02.2022	Yes 23.02.2022 (Campylobacter) / 01.03. (E.coli)	23.02.2022
Date of DNA extraction	Listeria: 31.05.2021, Salmonella: 28.05.2021	24.05.2021	27.05.2021	10.06.2021 und 16.06.2021	10.06.2021 und 16.06.2021	received extracted DNA	Yes 19. und 20.05.2021	Salmonella: 09.06.21, Listeria: 14.06.2021	02.06.2021	21.05.2021	19.05.2021 Salmonella, 20.05.2021 Listeria	19.05.2021	20.05.2021 (Listerien) / 26.05.2021 (Salmonellen; Kultivierungslösung zwischenzeitlich eingefroren)	26.05.-27.05.2021	unknown	02.03.2022 (Campylobacter); 03.03.2022 (E.coli)	24.02.2022 / 25.02.2022	22.03.2022	09.03.2022	15.03.2022 bis 18.03.2022	received extracted DNA	24.02.-22.03.2022	Campylobacter: 25.02.2022; E.coli: 01.03.2022	23.02.2022	24.02.2022	02.03.2022	28.02.2022	28.02.2022	Yes 01.03.2022 (Campylobacter) / 02.03. (E.coli)	01.03.2022
Date of sequencing	10.06.2021		27.06.2021	02.07.2021	07.07.2021	Yes 16.07.2021	Yes 08.06.2021	18.06.2021	01.07.2021	31.05.2021	11.06.2021	04.06.2021	27.05.2021	2021-06-04	unknown	23.03.2022	04.03.2022	04.04.2022	31.03.2022	24.03.2022;19.04.2022	01.04.2022	30.03.2022 & 08.03.2022	15.03.2022	25.04.2022	11.03.2022	27.04.2022	02.03.2022	23.03.2022	Yes 21.03.2022	10.03.2022
2. DNA extraction and sequencing
Cultivation
At which temperature did you store the bacterial cultures (after receipt until start of the interlaboratory trial)?	Listeria and Salmonella: 4°C	The cultures were transferred to new culture medium directly after receival.	4	-80°C	-80°C	No	Direct transfer of swabs onto plates. Swabs were stored as back-up in the fridge. Isolated DNA (control) was stored in the fridge.	direct cultivation	4°C	4° - 6°C	room temperature	4 °C	4 °C	6-7°C	unknown	4 °C	direct cultivation, afterwards 4 °C (Campylobacter microaerophil)	4 °C	-80°C	4°C	No	5°C für 75 min	Campylobacter: room temperature; E.coli: room temperature until first cultivation, -80 °C until second cultivation	cultured directly after receival	direct cultivation	2-8 °C	4°C	6°C	room temperature (Campylobacter), 8°C (E.coli)	direct parallel cultivation on blood agar and in liquid medium
Which media did you use for the cultivation?	Listeria: SBA; Salmonella: Müller-Hinton-Agar and LB liquid culture	Caso Bouillon for Salmonella and BHI Bouillon for Listeria	BHI	BHI (Brain-Heart-Infusion)	BHI (Brain-Heart-Infusion)	No	Blood agar	TSASB-Agar	OSCM, ALOA, Caso Bouillon	Columbia Agar (5% Schafblut), Müller Hinton Bouillion	Columbia-SB Plus-Agar (Oxoid)	Salmonella enterica auf tryptischen Sojaagar und Listeria monocytogenes auf Blutagar und tryptischen Sojaagar, die Kolonien zur DNA Isolation wurden in beiden Fällen vom tryptischen Sojaagar genommen	Blutagar und Pepton-Boullion	L. monocytogenes: Hirn-Heart-Bouillon; Salmonella: Meat Extract Peptone Sheep Blood Agar 5%	unknown	2x ColBA (Campylobacter); TSA & LBL (E.coli)	E. coli: TBX / Campy: Blut plus mCCDA	mPRE (Campy) und BHI (Ecoli)	BHI	E. coli: Meat Extract Peptone Sheep Blood Agar 5%; Campylobacter: modifizierter Aktivkohle-Cefoperazon-Desoxycholat-Agar (mCCD-Agar)	No	blood agar for E.coli / Prestonagar for Campylobacter - plates were pre-gassed for 60 min	TSASB-Plates (Tryptone Soya Agar with Sheep Blood)	E. coli (blood agar), Campylobacter (Campylobacter selective nutrient according to Butzle)	Columbia-SB Plus-Agar (Oxoid), Campylobacter additionally on CCDA-Agar (Oxoid)	Yes, E.coli Trypton-Soja-Agar(TSA), LB-Medium / Campylobacter Columbia-Blood-Agar, Bolton-Broth-Bouillon	E. coli: Tryptic Soy Broth; Campylobacter: Bolton Broth without selective supplement Selektivsupplement	TSC (Clostridien), TBX (E.coli)	CCDA Agar; culture in Brucella Broth (Campylobacter), Nutrient Broth (E.coli)	blood agar and Pepton Boullion
At which temperature did you cultivate?	Listeria und Salmonella: 37°C	37 °C	37	37°C	37°C	No	30°C	37 °C	37°C	35° Agar, 37°C Flüssigkultur	37°C	37 °C	jeweils 37 °C	37°C	unknown	42°C (Campylobacter); 37°C (E.coli)	E. coli: 37 °C; Campy: 42 °C	41,5°C+microaerophil (Campys) und 37°C (Ecoli)	41,5°C (Campylobacter), 37°C (E. coli)	E. coli: 37 °C; Campylobacter: 41,5 °C	No	37°C E. coli / 42°C microaerophil für Campylobacter	37 °C	E. coli (37°C aerob) Campylobacter (42°C microaerophil)	37°C	E.coli 37°C/ Campylobacter 41,5 °C	E. coli: 37°C; Campylobacter: 4 h 37°C, afterwards 44 h 41,5°C microaerob	37°C (Clostridien), 30°C (E.Coli)	42°C Hypoxia (Campylobacter), 37°C (E. coli)	E. coli: 37 °C; Campylobacter: microaerophil 4-6h 37 °C, 48h 41,5 °C
How long did you incubate the culture?	Listeria: 24 h, Salmonella: overnight (ca. 16 h)	18 hours	24 h	18 h	18 h	No	24 h	24 h, afterwards pelletisation and storage at -20 °C	unknown	24h Agar, 18 h liquid culture	Salmonella 24h, Listeria 48h	overnight	each 24 h +/- 2 h	18-24 h	unknown	48h, subculture of single colony: 24 h (Campylobacter); 24 h for TSA, 20 h for LBL (E.coli)	E. coli 24 h; Campy 48h	overnight	72h (Campylobacter), 18h (E. coli)	E. coli: 18-24 h; Campylobacter: 44-48 h	No	24h E.coli / 24h - 48h Campylobacter	1 d	24 h	24h	28.02.22 swab of plate each 24h , 01.03.22 single colony of plate in bouillon for 24h	E. coli: 24 h; Campylobacter: overall 48 h see above	24 h	48h on plate / culture for prep 24h (Campylobacter), overnight (E.coli)	E. coli 24h; Campylobacter microaerophil 4-6h + 48h
DNA extraction
Which method/ which kit did you use for the DNA extraction?	Listeria und Salmonella: Invitrogen PureLink Genomic DNA Mini Kit	Zymo Quick-DNA Fungal/Bacterial Kits Miniprep Kit (D6005)	Pulsnet Protocol PNL33	Maxwell Cultured Cells Kit	Maxwell Cultured Cells Kit	No	DNeasy Blood & Tissue Kit (Qiagen)	PureLink Genomic DNA Mini Kit	NEB Monarch Genomic DNA Purification Kit	Qiagen Blood and Tissue Kit (Gram+ 10 mg/ml Lysozym)	Dneasy Blood & Tissue Kit (Qiagen)	Gerät: Qiagen EZ1 Advanced XL, Kit: Qiagen EZ1 DSP Virus Kit	Maxwell RSC Instrument mit dem Maxwell RSC Whole Blood DNA-Kit von Promega	L. monocytogenes: Lysozym, CTAB-Lyse, Proteinase K, RNAse, Aufreinigung mittels NucleoMag Plant Kit; Salmonella: CTAB-Lyse, Proteinase K, RNAse, Aufreinigung mittels NucleoMag Plant Kit	unknown	PureLink™ Genomic DNA Mini Kit	peqGOLD Bacterial DNA Kit	QIAmp mod. according toPulseNet Protokoll PNL33	Maxwell RSC Cultured Cells DNA Kit, ArtikelNr. AS1620	CTAB lysis, Proteinase K, RNAse, purification via NucleoMag Plant Kit	No	DNeasy Blood & Tissue Kit (Qiagen)	PureLink Genomic DNA Mini Kit	MasterPure DNA Purification Kit for Blood	Dneasy Blood & Tissue Kit (Qiagen)	Yes Pure Li Genomic DNA Mini Kit		Lot Nextera DNA Flex Kit	Yes GenElute™ Bacterial Genomic DNA Kit (Sigma Aldrich)	Maxwell RSC Instrument with Maxwell RSC Whole Blood DNA-Kit by Promega
Which method was used for the determination of DNA concentration? (Qubit / NanoDrop / other)	Qubit	Qubit	Quantus	Qubit	Qubit	No	Qubit und Implen Photometer	Quantus	NanoDrop, Qubit	Qubit BR Kit	Qubit 4; dsDNA BR Assay Kit	Qubit Flex, NanoDrop One	Quantus	Qubit	unknown	Qubit	Qubit/Nanodrop	Qubit	Quantus (vgl.Qubit)	Qubit	Yes QuBit	QUBIT	Quantus (QuantiFluor ONE dsDNA System)	Qubit	Qubit 4; dsDNA BR Assay Kit	Yes Qubit	Qubit	NanoDrop	Yes Qubit	Quantus/Qubit
Did you confirm DNA quality using absorption measurements (A260/A280 and A160/230)? If yes, applying which instrument?	NanoDrop	Nanodrop	Nanodrop	Colibri (equal to NanoDrop)	Colibri (equal to NanoDrop)	No	Implen Photometer	Nanodrop	NanoDrop	Eppendorf Biophotometer D30	A260/A280 with NanoDrop Lite (thermoscientific)	NanoDrop One (Thermo Scientific)	No	Analytik Jena Scandrop	unknown	No	Yes Nanodrop	Yes Nanodrop	No	No	No	No	Yes NanoDrop	No	Yes A260/A280 mit dem NanoDrop Lite (thermoscientific)	No	Yes NanoDrop	No	No	No
Did you confirm DNA quality in regard to degradation? If yes, applying which instrument? (gel electrophoresis/ Bioanalyzer / Fragment Analyzer /TapeStation)	No	No	No	Fragment Analyzer	Fragment Analyzer	No	No	No	No	No	No	No	No	No	unknown	No	No	No	No	No	No	No	No	Tapestation	No	No	Yes Fragment Analyzer	Yes TapeStation	No	No
Library Preparation
Which kits did you use for library preparation? Please give specific name and order number.	Illumina® DNA Prep, (M) Tagmentation (96 Samples), 20018705 and IDT® for Illumina® DNA/RNA UD Indexes Set B, Tagmentation (96 Indexes, 96 Samples), 20027214	Illumina TruSeq Nano DNA Low Throughput Library Prep Kit (24 samples) (20015964)	Illumina® DNA Prep, (M) Tagmentation (24 Samples) 20018704	Illumina DNA Prep, 20018705	Ion Plus Fragment Library Kit, 4471252	Yes NEBNext Ultra II FS DNA Library Prep Kit for illumina / E7805S	Nextera XT DNA Library Prep Kit (Illumina), Bestellnummer: FC-131-1096	NEBNext® Ultra™ II DNA Library Prep Kit for Illumina® (#E7645L), NEBNext® Multiplex Oligos for Illumina® (Dual Index Primers Set 2) (#E7780S)	Illumina DNA Prep Kit; Bestellnummer: 20018704	Illumina DNA Prep Kit, 20018704	Illumina® DNA Prep, (M) Tagmentation Best-Nr. 20018705; IDT® for Illumina® DNA/RNA UD Indexes Set B Best-Nr.20027214	Kit:Illumina DNA Prep, (M) Tagmentation, Protokollversion: 1000000025416 v09, Produktnummer: 20018704	Illumina® DNA Prep, (M) Tagmentation (96 Samples) , 20018705; Nextera™ DNA CD Indexes (96 Indexes, 96 Samples), 20018708	NEBNext® Fast DNA Library Prep Set for Ion Torrent (E6270L), Ion Xpress™ Barcode Adapters 1-96 Kit ( 4474517)	unknown	Illumina® DNA Prep, (M) Tagmentation (96 Samples) (20018705)	TruSeq Nano DNA Low Throughput Library Prep Kit, 20015964	Illumina® DNA Prep, (M) Tagmentation (24 Samples) 20018704	Illumina DNA Library Prep, ArtikelNr. 20018705	NEBNext® Fast DNA Library Prep Set for Ion Torrent (E6270L), Ion Xpress™ Barcode Adapters 1-96 Kit ( 4474517)	Yes NEBNext Ultra II FS DNA Library Prep Kit E7805L	Nextera XT DNA Library Prep Kit (Illumina), Bestellnummer: FC-131-1096	NEBNext Ultra II DNA Library Prep Kit for Illumina (E7645L); Indizes: NEBNext Multiplex Oligos for Illumina Dual Index Primers Set 1 (E7600S)	Nextera XT, FC-131-1096	Illumina® DNA Prep, (M) Tagmentation Best-Nr. 20018705; IDT® for Illumina® DNA/RNA UD Indexes Set B Best-Nr.20027214	Yes NEBnext Fast DNA Library Prep Set for Ion Torrent (E6270L) / Ion Xpress™ Barcode Adapters 1-15 Kit (4471250)/ Ion Xpress™ Barcode Adapters 17-32 Kit (4474009)	Kit:Illumina DNA Prep, (M) Tagmentation, Protokollversion: 1000000025416 v09, Produktnummer: 20018705	Illumina DNA Prep Kit, Bestellnummer: 20018704	Yes lluminaNexteraXT FC-131-1096	Illumina® DNA Prep, (M) Tagmentation (96 Samples) ,IDT® for Illumina® DNA/RNA UD Indexes Set B, Tagmentation (96 Indexes, 96 Samples) 20027214
Did you deviate from the manufacturer's protocol?	Yes, halving the reagent's volume	In the library preparation all reaction volumina were halved.	No	No	Yes, PCR-free	No	Yes the DNA Input was optimized to 0,1 ng and the volume of the master mix reduced accordingly. The incubation time in NT buffer was shortened to 2 min.	No	No	reaction volumes, 6 PCR cycles	reaction volumes were halved	No	Yes, in regard to the manufacturers instructions only half of the reagent's volume was applied	Yes, during purification, usage of 70% Ethanol instead of 80% Ethanol	unknown	half volume of all reagents		No	No	Yes, during purification, usage of 70% Ethanol instead of 80% Ethanol	No	Yes, the DNA Input was optimized to 0,1 ng and the volume of the master mix reduced accordingly. The incubation time in NT buffer was shortened to 2 min.	No	No	Yes, only half of the volumes were used.	No	No	No	Yes, volumes in the protocol divided by two. Steinbernner NGS beads instead of AmpureXP beads.	used only half of the volumes recommended by the manufacturer
Does the protocol rely on enzymatic oder mechanical fragmentation of the DNA?	enzymatic	mechanical using Covaris M220	enzymatic	enzymatic	mechanical	enzymatic	enzymatic	mechanical	enzymatic	enzymatic	enzymatic	enzymatic, bead-based	enzymatic	mechanical fragmentation using Covaris M220 Focused-ultrasonicator	unknown	enzymatic	mechanical	enzymatic	enzymatic	mechanical via Covaris M220 Focused-ultrasonicator	enzymatic	enzymatic	mechanical	enzymatic	enzymatic	mechanical	enzymatic, bead-based	enzymatic	enzymatic	enzymatic
How did you control the quality/ fragment length of the final library?	none	gel electrophoresis due to a defect of the automatic electrophoresis unit	DNA concentration (Quantus) + fragment length (FragmentAnalyzer)	none	none	Yes, QIAxcel capillary electrophoresis	Fragment Analyzer	capillary electrophoresis with Fragment Analyzer	TapeStation, High Sensitivity D1000 Kit	Fragmentanalyse LabChipGX Touch HS Chip	Qubit4; 1x dsDNA HS Kit: Bestimmung DNA-Konzentration; Fragment Analyzer 5200 (Agilent); HS NGS Fragment (1-6000bp): Bestimmung Fragmentlänge	Fragment Analyzer: 5200 Fragment Analyzer	Fragment Analyzer	qPCR	unknown	none	Tapestation	DNA concentration (Quantus) + fragment length (FragmentAnalyzer)	none	qPCR	Yes, QIAxcel (qiagen)	Fragment Analyzer	capillary electrophoresis via Fragment Analyzer	Qubit for concentration und Tapestation for fragment length	Qubit4; 1x dsDNA HS Kit: determination of DNA concentration; Fragment Analyzer 5200 (Agilent); HS NGS Fragment (1-6000bp): determination fragment length	Yes, Qubit	Fragment Analyzer: 5200 Fragment Analyzer	TapeStation, High Sensitivity D1000 Kit	Fragmentanalyzer	Fragment Analyzer
Did you normalize DNA libraries? If yes, applying which instrument? (calculated by concentration and fragment length/ bead-based / other)	Yes, manual normalization applying exspected fragment length (600 bp) and concentration	manually by concentration and fragment length with concentration determination	Yes, manually by determination of concentration and fragment length	Yes, by concentration	Yes by concentration	Yes, QuBit measurement and fragment length determination with QIAxcel	manually by concentration and fragment length with concentration determination	manually by concentration and fragment length with concentration determination	manually by determination of concentration and fragment length	Yes, by concentration determination with Qubit	manually by determination of concentration and fragment length	Yes, determination of concentration with Qubit Flex and Qubit™ 1X dsDNA HS Assay Kit (#Q33231), determination of fragment length with 5200 Fragment Analyzer and HS NGS Fragment Kit (1-6000bp), 500 (#DNF-474-0500)	manually by concentration and fragment length (Qubit and Fragment Analyzer)	quantification of libraries with qPCR and subsequent manual dilution to final concentration	unknown	Yes, manual normalization applying exspected fragment length (600 bp) and concentration	Yes, manually appyling concentration and fragment length incl. concentration determination	Yes, manually applying concentration and fragment length	normalisation is part of the library preparation	Yes, quantification of libraries with qPCR and subsequent manual dilution of libraries to target concentration	Yes, manually applying fragment length and concentration (Qubit)	Yes, manually appyling concentration and fragment length incl. concentration determination	Yes, manually appyling concentration and fragment length incl. concentration determination	Yes, manually appyling concentration and fragment length incl. concentration determination	Yes, manually appyling concentration and fragment length incl. concentration determination	Yes, manually appyling concentration and fragment length incl. concentration determination	Yes, concentration was determined using Qubit Flex and Qubit™ 1X dsDNA HS Assay Kit (#Q33231); fragment length was determined using 5200 Fragment Analyzer and HS NGS Fragment Kit (1-6000bp), 500 (#DNF-474-0500)	manually applying concentration and fragment length		applying concentration and fragment length (concentration determined with Qubit, fragment length with Fragment Analyzer)
How did you pool the DNA libraries? (equally/ weighted according to genome size/ other)	weighted according to genome size	weighted according to genome size	weighted according to genome size	weighted according to genome size	weighted according to genome size	weighted according to genome size	equally	weighted according to genome size	weighted according to genome size	equally	weighted according to genome size	each sample was individually diluted with RSB buffer to 4nM, thereafter pooled equally	weighted according to genome size	weighted according to genome size	unknown	weighted according to genome size	weighted according to genome size	weighted according to genome size	weighted according to genome size	weighted according to genome size	weighted according to genome size	all samples equally	weighted according to genome size	weighted according to genome size	weighted according to genome size	weighted according to genome size	samples were each diluted to 4 nM mit RSB Puffer and then pooled equally	weighted according to genome size	equally	weighted according to genome size
How much library did you use for sequencing (e.g. load in pM)?	13 pM	12 pm	17 pM	12pM	15pM	950 pM	1300 pM (initiale loading quantity before denaturation)	10 pM	100pM	14 pM	10pM	12 pM	9 pM	0.0015 pmol	unknown	16 pM	12 pM	17 pM	12pM	0.0015 pmol	Yes, of pool 2nM / 1100pM	1300 pM (initial load before denaturation)	8 pM	14 pM	11pM	25 µl 0.0015 pmol	16 pM	100 pM	21:00:00	9 pM
Sequencing
Which sequencing platform did you use for sequencing? (model + manufacturer)	Illumina MiSeq	Illumina MiSeq	Illumina MiSeq	Illumina MiSeq	Thermo Fisher IonTorrent S5	Illumina NextSeq 2000	NovaSeq 6000, Illumina	MiSeq (Illumina)	iSeq, Illumina	MiSeq Illumina	Illumina MiSeq (Softwareversion 3.1.0.13)	Illumina MiSeq	Illumina MiSeq	Ion Torrent S5	Ion Torrent S5	Illumina MiSeq	Illumina MiSeq	MiSeq Illumina	Illumina MiSeq	Ion Torrent S5	Illumina NextSeq 2000	NovaSeq 6000, Illumina	MiSeq (Illumina)	Miseq, Illumina	Illumina MiSeq (Softwareversion 3.1.0.13)	Ion Chef System/ Ion Gene Studio S5 (Thermo Fisher Scientific)	Illumina MiSeq	Illumina, iSeq100	Illumina MiSeq	Illumina MiSeq
Did you sequence additional (internal) positive and negative controls? (e.g. PhiX, Test Fragements, Standard DNA, defined isolate DNA, etc.)?	PhiX	PhiX Zugabe von 0,5 %	PhiX	PhiX	Test Fragment und Calibration Standard	PhiX	PhiX, positive control (standard DNA), negative controle (H2O, not sequenced)	PhiX, for Listeria: internal isolate-control	PhiX	PhiX	PhiX	PhiX Control v3, 10 nM (#FC-110-3001), Konzentration wird der Lagemenge der Proben angepasst, eingesetzt werden 2 %	Yes PhiX	Testfragment, Ion S5™ Calibration Standard	unknown	PhiX	PhiX and own negative control	PhiX	PhiX	Testfragment, Ion S5™ Calibration Standard	No	Yes, PhiX, positive control (standard DNA), negative control (H2O, not sequenced)	PhiX, extraction control	Phix	PhiX	No	PhiX Control v3, 10 nM (#FC-110-3001), Konzentration wird der Lagemenge der Proben angepasst, eingesetzt werden 2 %	PhiX	PhiX	PhiX
Which kit did you use for sequencing? (name + ordering number)	MiSeq Reagent Kit v3 (600-cycle), MS-102-3003	Illumina MiSeq Reagent Kits v2 (500-cycles) (MS-102-2003)	MiSeq Reagent Kit v3 (600-cycle), MS-102-3003	MiSeq Reagent Kit v3, MS-102-3003	Ion 510 & Ion 520 & Ion 530 Kit-Chef, A34461	NextSeq 2000 P3 Reagents (300 Cycles), Bestellnummer 20040561	NovaSeq 6000 S4 Reagent Kit v1.5 (200 cycles), Illumina, Bestellnummer: 20028313	MiSeq Reagent Kit v2 (500-cycles) (MS-102-2003)	iSeq Regents v2, Bestellnummer: 20031371	MiSeq Reagent Kit v3, MS-102-3003	MiSeq Reagent Micro Kit v2 (300-cycles), Bestellnummer: MS-103-1002	MiSeq Reagent Kit v3 (600-cycle)(#MS-102-3003)	MiSeq Reagnet Kit v2 (500 Cycles), MS-102-2003	Ion 510™ & Ion 520™ & Ion 530™ Kit – Chef (1 sequencing run per initialization) (A34019); Ion 530™ Chip Kit (A27764)	unknown	MiSeq Reagent Kit v3 (600-cycle) (MS-102-3003)	MiSeq Reagent Kit v2 (500-cycles), MS-102-2003	MiSeq Reagent Kit v2 (300-cycle), MS-102-2002	MiSeq Reagent Kit v3 (600-cycle), ArtikelNr. MS-102-3003	Ion 510™ & Ion 520™ & Ion 530™ Kit – Chef (1 sequencing run per initialization) (A34019); Ion 530™ Chip Kit (A27764)	Yes Illumina P3 300Cycles / Ref-20038732	NovaSeq 6000 S4 Reagent Kit v1.5 (200 cycles), Illumina, Bestellnummer: 20028313	MiSeq Reagent Kit v2 (500-cycles) (MS-102-2003)	MiSeq Reagent Kit v3 (600 cycle), MS-102-3003	MiSeq v2 Reagent Kit (500 cycle) MS-102-2003	Yes FOOD PROT ION 510 & 520 & 530 KIT-CHEF1 (A39476)	MiSeq Reagent Kit v3 (600-cycle)(#MS-102-3003)	iSeq Reagents v2, Bestellnummer: 20031371	MiSeq Reagent Kit v3 (600-cycle) MS-102-3003	MiSeq Reagnet Kit v3 (600 Cycles), MS-102-3003
Did you sequence single-end or paired-end?	paired-end	paired end	paired-end	paired-end	single-end	paired-end	paired-end	paired-end	paired end	paired-end	paired-end	paired-end	paired-end	single-end	unknown	paired-end	paired-end	paired-end	paired-end	single-end	paired-end	paired-end	paired-end	paired-end	paired-end		paired-end	paired end	paired-end	paired-end
How many cylces were performed? (For paired end sequencing please name with 2x, e.g. 2x 151 cycles)	2x151	2x251	2x251	2x301	850 Flows / 400bp	2x151	2x 101 bp	2x 251	2x151	2x301 Zyklen	2x151	2x 301	2x251	800	unknown	2x251	2x251	2x151	2x301	850	2x150	2x 101 bp	2x 251	2x 300	2x151		2x 301	2x 151		2x201
3. Quality check on run level
For Ion Torrent devices
Number of test fragments					run a: 100735, run b: 104209									106282	unknown					143322;38789						unknown
Sequencing error accumulation					unknown									150	unknown					2;150						unknown
Percentage 50AQ17 (to reference sequence)					unknown									94	unknown					79;95						unknown
Bead loading					run a: 94%, run b: 91%									93	unknown					64;96						unknown
Key signal					run a: 66, run b: 65									90	unknown					63;82						unknown
Usable Sequence					run a: 55%, run b: 56%									66	unknown					59;66						unknown
Read length					run a: 399bp, run b: 397bp									359	unknown					397;383						376
For Illumina devices
Percentage of sequenced bases with a quality score of >Q30 (%Q30)	96.3%	93.3	unknown	85.10%		90.71	91.95%	89.7 %	Read 1: 88.7; Read 2: 86.8	91.57	94.47	0.87280000000000002	87.2			80.1	86.8	92.84	80.78		93.18%	93.06% / 93.8%	91.49 %	77.9	92.4%		82.27	Read 1: 91.3 Read 2: 89.8	74.87	90.5%
Cluster densitiy (C/mm2)	1199	758 +/- 25	unknown	1140K/mm2		4974	2961	714 ± 17 C/mm2	-	1357	1155 ± 16	1052 +/- 20	1134			1.536.601 (bzw. 1.536 K Cluster mm2)	96.2	1108	972		4974	2961 / 2961	752 ± 15 C/mm2	1071K	1253 ± 28		1445 +/- 24	No	1100	1204
%Occupied und %Cluster Passing Filter (Cluster PF%)	unknown	95.94 % PF	unknown	93.89%		98.28 % loading concentration. 81.86	97 % Occupied; 79% Cluster passing Filter (jeweils Mittelwert aus den 4 lanes)	91.95 ± 0.73 Cluster PF%	Occupied: 94.9	93.2CPF	90.76 ± 2.05	Cluster Passing Filter 95,76 %	88.99			90.0%	90.97	87.24	94.51		Cluster 82% +-4; loading concentration 99.68%	97.7% / 97.5% Occupied; 81.1% / 81.5% Cluster passing Filter (jeweils Mittelwert aus den 4 lanes)	94.67 ± 0.37 % Cluster PF	93.78%	84.50 ± 1.56 (Cluster PF%)		Clusters Passing Filter 95.8	Occupancy: 92.9 Cluster PF: 68.4	96.19	89.28%
PhiX aligned	1.98	0.6	unknown	0.85%		2.11	1.09	2.74 %	7.5%	0.34	1.33 ± 0.04	1.66E-2	0.69			2.93	0.59	6.66	0.73		0.98	1.05% / 0.76%	1.82 ± 0.03 %	1.67	8.51%		0.67	6.35 %	0.73	0.69
PhiX error rate	0.57	1.51	unknown	1.48%		0.2	0.39	1.71 %	0.65%	1.37	0.32 ± 0.03	1.8800000000000001E-2	1.72			2.14	1.29	0.41	1.66		0.21	0.29% / 0.23%	1.27 %	2.26% Read 1 und 2.43% Read 2	0.45%		1.78	0.6 %	1.66	0.86
4. Quality check and assembly
Which software do you apply for the following steps? Please include version and deviations from default settings.
Read trimming	AQUAMIS v1_3_8beta	Adaptertrimming wurde durch den Miseq durchgeführt	AQUAMIS v1.2.0	No,	No,	No	Skewer	AQUAMIS pipline (aquamis.py v1.3, Aquamis git version is v1.2.0)	fastp Version 0.20.0	CLC Workbench 12.0.3	AQUAMIS v1.3.8 (fastp 0.20.1)	Aquamis (v1.3.5)	Ridom Seqsphere Version 7.6.1_(2021-05)	BaseCaller 5.12	unknown	AQUAMIS 1.3.8 (v1.0_accreditation-2-g0b3162a)	Aquamis 1.3.7 (fastp)	AQUAMIS v1.2.0	No,	BaseCaller, 5,12.27-1		Skewer (Version 0.2.2)	AQUAMIS pipline (aquamis.py v1.3, Aquamis git version is v1.2.0)	Aquamis Pipeline (1.3.7)	AQUAMIS 1.3.8 (fastp 0.20.1)	unknown	Aquamis (v1.3.8)	fastp Version 0.20.0	fastp (0.23.2)	Ridom SeqSphere+ version 8.3.1_(2022-02)
Calculation of total assembly length	AQUAMIS v1_3_8beta	Geneious Prime	AQUAMIS v1.2.0	Yes	Yes	No	AQUAMIS	AQUAMIS pipline (aquamis.py v1.3, Aquamis git version is v1.2.0)	quast Version 0.5	CLC Workbench 12.0.3, Geneious Prime® 2021.1.1	AQUAMIS v1.3.8 (QUAST 5.0.2)	Aquamis (v1.3.5)	Ridom Seqsphere Version 7.6.1_(2021-05)	quast v4.6.3	unknown	AQUAMIS 1.3.8 (v1.0_accreditation-2-g0b3162a)	Aquamis 1.3.7	AQUAMIS v1.2.0	Yes			AQUAMIS 1.3.7	AQUAMIS pipline (aquamis.py v1.3, Aquamis git version is v1.2.0)	Aquamis Pipeline (1.3.7)	AQUAMIS 1.3.8 (QUAST 5.0.2)	unknown	Aquamis (v1.3.8)	quast Version 0.5	quast (5.0.2)	Ridom SeqSphere+ version 8.3.1_(2022-02)
Downsampling of Reads (optional)	AQUAMIS v1_3_8beta		AQUAMIS v1.2.0	Yes	Yes	No	AQUAMIS	AQUAMIS pipline (aquamis.py v1.3, Aquamis git version is v1.2.0)	No	No			Ridom Seqsphere Version 7.6.1_(2021-05)	No,	unknown	AQUAMIS 1.3.8 (v1.0_accreditation-2-g0b3162a)		AQUAMIS v1.2.0	Yes, 180x			Script (CeGaT GmbH)	AQUAMIS pipline (aquamis.py v1.3, Aquamis git version is v1.2.0)			unknown		No	No	Ridom SeqSphere+ version 8.3.1_(2022-02)
Assembly	AQUAMIS v1_3_8beta	shovill	AQUAMIS v1.2.0	Skesa 2.3.0	Yes SPAdes 3.11.1	No	AQUAMIS (shovill; based on Spades)	AQUAMIS pipline (aquamis.py v1.3, Aquamis git version is v1.2.0)	skesa Version 2.4.0	CLC Workbench 12.0.3	AQUAMIS v1.3.8 (shovill 1.1.0, basierend auf spades 3.14.1)	Aquamis (v1.3.5)	Ridom Seqsphere Version 7.6.1_(2021-05)	SPAdes 3.13.1 --iontorrent	unknown	AQUAMIS 1.3.8 (v1.0_accreditation-2-g0b3162a)	Aquamis 1.3.7 (shovill)	AQUAMIS v1.2.0	Yes	SPAdes, v3.13.1		AQUAMIS 1.3.7	AQUAMIS pipline (aquamis.py v1.3, Aquamis git version is v1.2.0)	Aquamis Pipeline (1.3.7)	AQUAMIS 1.3.8 (shovill 1.1.0)	unknown	Aquamis (v1.3.8)	SKESA Version 2.4.0	shovill (1.1.0)	Ridom SeqSphere+ version 8.3.1_(2022-02)
Is the assembly algorithm based on de-novo or reference-guided assembly?	Yes	de novo	de novo	de novo	de novo	No	de-novo assembly	de novo	de novo	de novo	de novo	Referenz-basiert	de novo		unknown	de novo	de novo	de novo	de novo	de novo		de novo	de novo	de novo	de novo	unknown	Referenz-basiert	de novo	de novo	de novo
In case of a reference-guided assembly: How was the reference sequence chosen?	unknown		AQUAMIS v1.2.0	non reference-based	non reference-based	No	No	unknown	ohne Referenz			Aquamis (v1.3.5)	No,	unknown	unknown	unknown		AQUAMIS v1.2.0	No	fastp		AQUAMIS 1.3.7	unknown			unknown	Aquamis (v1.3.8)	ohne Referenz	No	No
Calculation of the amount of sequenced bases per sample (after trimming)	AQUAMIS v1_3_8beta	unknown	AQUAMIS v1.2.0	No	No	No	AQUAMIS	AQUAMIS pipline (aquamis.py v1.3, Aquamis git version is v1.2.0)	fastp Version 0.20.0	CLC Workbench 12.0.3	AQUAMIS v1.3.8 (fastp 0.20.1)	Aquamis (v1.3.5)	Ridom Seqsphere Version 7.6.1_(2021-05)	Torrent Suite 5.12	unknown	AQUAMIS 1.3.8 (v1.0_accreditation-2-g0b3162a)	Aquamis 1.3.7 (fastp)	AQUAMIS v1.2.0	No	SPAdes, v3.13.1		AQUAMIS 1.3.7	AQUAMIS pipline (aquamis.py v1.3, Aquamis git version is v1.2.0)	Aquamis Pipeline (1.3.7)	AQUAMIS 1.3.8 (fastp 0.20.1)	unknown	Aquamis (v1.3.8)	fastp Version 0.20.0	fastp (0.23.2)	Ridom SeqSphere+ version 8.3.1_(2022-02)
Calculation of the coverage depth after assembly	AQUAMIS v1_3_8beta	Geneious Prime	AQUAMIS v1.2.0	Yes	Yes	No	AQUAMIS	AQUAMIS pipline (aquamis.py v1.3, Aquamis git version is v1.2.0)	bwa (0.7.12), samtools (0.1.18)	WGSBAC 2.0.0, Geneious Prime® 2021.1.1	AQUAMIS v1.3.8 (fastp 0.20.1)	Aquamis (v1.3.5)	Ridom Seqsphere Version 7.6.1_(2021-05)	awk	unknown	AQUAMIS 1.3.8 (v1.0_accreditation-2-g0b3162a)	Aquamis 1.3.7	AQUAMIS v1.2.0	Yes	fastp		AQUAMIS 1.3.7	AQUAMIS pipline (aquamis.py v1.3, Aquamis git version is v1.2.0)	Aquamis Pipeline (1.3.7)	AQUAMIS 1.3.8 (fastp 0.20.1)	unknown	Aquamis (v1.3.8)	bwa (0.7.12), samtools (0.1.18)	quast (5.0.2)	Ridom SeqSphere+ version 8.3.1_(2022-02)
Calculation of the percentage of bases with >Q30 (after trimming)	AQUAMIS v1_3_8beta	unknown	AQUAMIS v1.2.0	No	No	No	AQUAMIS	AQUAMIS pipline (aquamis.py v1.3, Aquamis git version is v1.2.0)	fastp Version 0.20.0	Geneious Prime® 2021.1.1	AQUAMIS v1.3.8 (fastp 0.20.1)	Aquamis (v1.3.5)	fastP	awk;perl	unknown	AQUAMIS 1.3.8 (v1.0_accreditation-2-g0b3162a)	Aquamis 1.3.7	AQUAMIS v1.2.0	No	Centifuge, 1.0.3		AQUAMIS 1.3.7	AQUAMIS pipline (aquamis.py v1.3, Aquamis git version is v1.2.0)	Aquamis Pipeline (1.3.7)	AQUAMIS 1.3.8 (fastp 0.20.1)	unknown	Aquamis (v1.3.8)	fastp Version 0.20.0	fastp (0.23.2)	fastP
Contamination control	AQUAMIS v1_3_8beta	unknown	AQUAMIS v1.2.0	Yes	Yes	No	AQUAMIS	AQUAMIS pipline (aquamis.py v1.3, Aquamis git version is v1.2.0)	mash, Version: 2.2.2	kraken 2.1.2	AQUAMIS v1.3.8 (ConFindr 0.7.4)	Aquamis (v1.3.5)	Ridom Seqsphere Version 7.6.1_(2021-05)	centrifuge 1.0.3	unknown	AQUAMIS 1.3.8 (v1.0_accreditation-2-g0b3162a)	Aquamis 1.3.7	AQUAMIS v1.2.0	Yes	awk		AQUAMIS 1.3.7	AQUAMIS pipline (aquamis.py v1.3, Aquamis git version is v1.2.0)	Aquamis Pipeline (1.3.7)	AQUAMIS 1.3.8 (ConFindr 0.7.4)	unknown	Aquamis (v1.3.8)	mash, Version 2.2.2	confindr (0.7.4)	Ridom SeqSphere+ version 8.3.1_(2022-02)
Number of contigs	AQUAMIS v1_3_8beta	Geneious Prime	AQUAMIS v1.2.0	Yes	Yes	No	AQUAMIS	AQUAMIS pipline (aquamis.py v1.3, Aquamis git version is v1.2.0)	quast Version 0.5	CLC Workbench 12.0.3	AQUAMIS v1.3.8 (QUAST 5.0.2)	Aquamis (v1.3.5)	Ridom Seqsphere Version 7.6.1_(2021-05)	quast v4.6.3	unknown	AQUAMIS 1.3.8 (v1.0_accreditation-2-g0b3162a)	Aquamis 1.3.7	AQUAMIS v1.2.0	Yes	awk, 4.1.3		AQUAMIS 1.3.7	AQUAMIS pipline (aquamis.py v1.3, Aquamis git version is v1.2.0)	Aquamis Pipeline (1.3.7)	AQUAMIS 1.3.8 (QUAST 5.0.2)	unknown	Aquamis (v1.3.8)	quast Version 0.5	aquamis-default (1.3.7) / tool not explicitly mentioned	Ridom SeqSphere+ version 8.3.1_(2022-02)
Derived genus based on sequence data	AQUAMIS v1_3_8beta		AQUAMIS v1.2.0	Yes	Yes	No	AQUAMIS	AQUAMIS pipline (aquamis.py v1.3, Aquamis git version is v1.2.0)	mash, Version: 2.2.2	kraken 2.1.2, SpeciesFinder 2.0	AQUAMIS v1.3.8 (ConFindr 0.7.4)	Aquamis (v1.3.5)	Ridom Seqsphere Version 7.6.1_(2021-05)	centrifuge 1.0.3	unknown	AQUAMIS 1.3.8 (v1.0_accreditation-2-g0b3162a)	Aquamis 1.3.7	AQUAMIS v1.2.0	Yes	Centifuge, 1.0.3		AQUAMIS 1.3.7	AQUAMIS pipline (aquamis.py v1.3, Aquamis git version is v1.2.0)	Aquamis Pipeline (1.3.7)	AQUAMIS 1.3.8 (kraken 2.1.2, ConFindr 0.7.4)	unknown	Aquamis (v1.3.8)	mash, Version 2.2.2	kraken (2.1.2), bracken (2.5)	Ridom SeqSphere+ version 8.3.1_(2022-02)
GC content	AQUAMIS v1_3_8beta	Geneious Prime	No	Yes	Yes	No	AQUAMIS	AQUAMIS pipline (aquamis.py v1.3, Aquamis git version is v1.2.0)	quast Version 0.5	fastqc, Geneious Prime® 2021.1.1	AQUAMIS v1.3.8 (QUAST 5.0.2)	Aquamis (v1.3.5)	Ridom Seqsphere Version 7.6.1_(2021-05)	quast v4.6.3	unknown	AQUAMIS 1.3.8 (v1.0_accreditation-2-g0b3162a)	Aquamis 1.3.7	No	Yes	fastp, 0.20.1		AQUAMIS 1.3.7	AQUAMIS pipline (aquamis.py v1.3, Aquamis git version is v1.2.0)	Aquamis Pipeline (1.3.7)	AQUAMIS 1.3.8 (QUAST 5.0.2)	unknown	Aquamis (v1.3.8)	quast Version 0.5	aquamis-default (1.3.7) / tool not explicitly mentioned	Ridom SeqSphere+ version 8.3.1_(2022-02)
Which other quality checks did you perform (e.g. calculation of N50)?	N50		No				No	N50, single copy orthologes, duplicated orthologs, fraction genes recovered, fraction mapped reads		QUAST 5.0.2	Percentage Good Targets, N50	Aquamis (v1.3.5)		Yes	unknown	N50		No	N50	unknown		Percentage Good cgMLST Targets	N50, single copy orthologes, duplicated orthologs, fraction genes recovered, fraction mapped reads	N50 (Aquamis Pipeline (1.3.7))	Percentage Good Targets, N50		Yes Aquamis (v1.3.8)	unknown
5. Comments / Feedback
Did question arise during the conduct of the ring trial?	Yes, how should the negative control be treated?	No	No	No	No	No	No	No	No		No	No	No	No	unknown	No	No	No	No	No	No	No	No	No	No	No	No	No	No	No
Did problems occur regarding the receival of the ring trial samples?	No	No	No	No	No	No	No	No	No	No	No	No	No	No	unknown	No	No	No	No	No	No	No	No	No	Yes, sample C09 was strongly contaminated with staphylococcus epidermidis; several subcultures were needed for pure culture	No	No	No	No	No
Did you encounter problems while uploading the sequence data and result files?	unknown	No				No	Yes Diverse Netzwerkabbrüche beim Upload der Daten von verschiedenen Netzen aus	No			No	No	No	unknown	unknown	No	No	No	No		No	No	No	No	No	Yes, files too big	No	No		No
Was the time frame for the conduct of the ring trial appropriate?	Yes	Yes	Yes	No, time frame a little bit too short due to vacation season	No, time frame a little bit too short due to vacation season	No, we received the samples only on 16.06.2021, therefore the time was quite short	Yes	Yes	Yes	Yes	Yes	Yes	Yes	Yes	unknown	Yes	Yes	Yes	No	Yes	Yes	Yes	Yes	Yes	Yes	Yes	Yes	Yes	Yes	Yes
Did you encounter problems regarding the analysis of the sequence data?	No	No	No	Yes, with the lambda control	Yes, with the lambda control	No	No	Yes, ambiguities regarding the requested parameters in this table and the result protocol	Applying our pipeline, we could not analyse the NTC and lambda control.	No	No	No	No	No	unknown	No	No	No	No	No	No	No	No	No	No	unknown	No	No	No	Yes, sample 22-RV4-P64-C06 delivers due to contamination no quality sufficient sequencing results
OPTIONAL: What measure would have made the conduct of the ring trial easier for you?			FTP server for data upload	negative control was not sequenced due to non-detectable DNA amount	negative control was not sequenced due to non-detectable DNA amount		negative control was not sequenced due to non-detectable DNA amount															samples C02 & C09 were strongly contaminated with staphylococcus epidermidis						unknown
