# Supplementary material for: Impact of wet-lab protocols on quality of whole-genome short-read sequences from foodborne microbial pathogens
Source: Front Microbiol. 2023 Nov 29;14:1253362. doi: 10.3389/fmicb.2023.1253362 (PMC10716212; doi:10.3389/fmicb.2023.1253362)
Supplement: Supplementary Data Sheet 1 — Supplementary figures 1-4. [file Data_Sheet_1.zip › 1253362_Malorny_Table_2.XLSX]

## Sheet: Sheet 1
Parameter	Species	Sequencer	Library preparation kit	Number of samples	Median	IQR	Mean	SD	Minimum	Maximum
Q30 Base Fraction	Campylobacter spp.	iSeq	Illumina DNA Prep	11	0.935	0.007	0.933091	0.00612298	0.923	0.942
Q30 Base Fraction	Campylobacter spp.	MiSeq	Illumina DNA Prep	66	0.9305	0.0475	0.928652	0.0297024	0.871	0.966
Q30 Base Fraction	Campylobacter spp.	MiSeq	NEBNext Ultra II DNA Library Prep	11	0.968	0.008	0.966909	0.00791776	0.947	0.976
Q30 Base Fraction	Campylobacter spp.	MiSeq	Nextera XT DNA Library Prep	22	0.9045	0.00775	0.904273	0.00872425	0.88	0.921
Q30 Base Fraction	Campylobacter spp.	MiSeq	TruSeq Nano DNA Low Throughput Library Prep	11	0.946	0.017	0.930818	0.0420971	0.838	0.964
Q30 Base Fraction	Campylobacter spp.	NextSeq	NEBNext Ultra II FS DNA Library Prep	11	0.945	0.003	0.945727	0.00228433	0.943	0.95
Q30 Base Fraction	Campylobacter spp.	NovaSeq	Nextera XT DNA Library Prep	11	0.91	0.0105	0.908818	0.00932543	0.894	0.923
Q30 Base Fraction	Campylobacter spp.	Ion S5	NEBNext Fast DNA Library Prep (Ion Torrent)	22	0.455	0.068	0.468136	0.043755	0.411	0.55
Q30 Base Fraction	E. coli	iSeq	Illumina DNA Prep	11	0.928	0.008	0.927818	0.00551032	0.921	0.937
Q30 Base Fraction	E. coli	MiSeq	Illumina DNA Prep	66	0.8815	0.095	0.880212	0.0479123	0.795	0.941
Q30 Base Fraction	E. coli	MiSeq	NEBNext Ultra II DNA Library Prep	11	0.909	0.01	0.910636	0.00923334	0.898	0.929
Q30 Base Fraction	E. coli	MiSeq	Nextera XT DNA Library Prep	22	0.8125	0.0145	0.809409	0.0144672	0.781	0.834
Q30 Base Fraction	E. coli	MiSeq	TruSeq Nano DNA Low Throughput Library Prep	11	0.878	0.092	0.852909	0.0499028	0.781	0.907
Q30 Base Fraction	E. coli	NextSeq	NEBNext Ultra II FS DNA Library Prep	11	0.947	0.001	0.946455	0.000687552	0.945	0.947
Q30 Base Fraction	E. coli	NovaSeq	Nextera XT DNA Library Prep	11	0.901	0.0065	0.902818	0.00705433	0.896	0.92
Q30 Base Fraction	E. coli	Ion S5	NEBNext Fast DNA Library Prep (Ion Torrent)	22	0.545	0.09025	0.5495	0.0482007	0.484	0.639
Q30 Base Fraction	L. monocytogenes	iSeq	Illumina DNA Prep	11	0.903	0.0075	0.906273	0.0089229	0.898	0.929
Q30 Base Fraction	L. monocytogenes	MiSeq	Illumina DNA Prep	77	0.934	0.043	0.933026	0.026769	0.874	0.978
Q30 Base Fraction	L. monocytogenes	MiSeq	NEBNext Ultra II DNA Library Prep	11	0.941	0.013	0.936727	0.0108636	0.91	0.948
Q30 Base Fraction	L. monocytogenes	MiSeq	TruSeq Nano DNA Low Throughput Library Prep	10	0.952	0.00325	0.9537	0.00594512	0.948	0.965
Q30 Base Fraction	L. monocytogenes	NextSeq	NEBNext Ultra II FS DNA Library Prep	11	0.936	0.0015	0.936273	0.00142063	0.934	0.939
Q30 Base Fraction	L. monocytogenes	NovaSeq	Nextera XT DNA Library Prep	11	0.943	0.0015	0.941727	0.00637324	0.925	0.949
Q30 Base Fraction	L. monocytogenes	Ion S5	NEBNext Fast DNA Library Prep (Ion Torrent)	11	0.493	0.0255	0.490273	0.0196575	0.46	0.521
Q30 Base Fraction	L. monocytogenes	Ion S5	Ion Plus Fragment Library Kit	11	0.397	0.0105	0.397455	0.00867599	0.384	0.41
Q30 Base Fraction	L. monocytogenes	Ion S5	unknown	11	0.517	0.013	0.522636	0.0122578	0.507	0.547
Q30 Base Fraction	S. enterica	iSeq	Illumina DNA Prep	10	0.92	0.005	0.921	0.00496655	0.913	0.931
Q30 Base Fraction	S. enterica	MiSeq	Illumina DNA Prep	77	0.9	0.068	0.902338	0.0403382	0.825	0.969
Q30 Base Fraction	S. enterica	MiSeq	NEBNext Ultra II DNA Library Prep	11	0.886	0.0095	0.885455	0.0078149	0.873	0.899
Q30 Base Fraction	S. enterica	MiSeq	TruSeq Nano DNA Low Throughput Library Prep	10	0.9315	0.0025	0.9317	0.00156702	0.93	0.934
Q30 Base Fraction	S. enterica	NextSeq	NEBNext Ultra II FS DNA Library Prep	11	0.936	0.002	0.936273	0.00127208	0.935	0.939
Q30 Base Fraction	S. enterica	NovaSeq	Nextera XT DNA Library Prep	11	0.944	0.003	0.943	0.00293258	0.938	0.947
Q30 Base Fraction	S. enterica	Ion S5	NEBNext Fast DNA Library Prep (Ion Torrent)	11	0.529	0.019	0.531909	0.0153	0.507	0.555
Q30 Base Fraction	S. enterica	Ion S5	Ion Plus Fragment Library Kit	11	0.418	0.0275	0.424091	0.0190916	0.402	0.458
Q30 Base Fraction	S. enterica	Ion S5	unknown	11	0.557	0.008	0.554364	0.00797838	0.539	0.563
Assembly total length	Campylobacter spp.	iSeq	Illumina DNA Prep	11	1711289	89469	1.67886e+06	97677.6	1450085	1801860
Assembly total length	Campylobacter spp.	MiSeq	Illumina DNA Prep	66	1712723	91717.8	1.75821e+06	452329	1450940	4351278
Assembly total length	Campylobacter spp.	MiSeq	NEBNext Ultra II DNA Library Prep	11	1713808	91271.5	1.68076e+06	98034.9	1451334	1805461
Assembly total length	Campylobacter spp.	MiSeq	Nextera XT DNA Library Prep	22	1.70313e+06	97784.2	1.68559e+06	138540	1385288	2121259
Assembly total length	Campylobacter spp.	MiSeq	TruSeq Nano DNA Low Throughput Library Prep	11	1714260	91696	1.6809e+06	96826.4	1454853	1801779
Assembly total length	Campylobacter spp.	NextSeq	NEBNext Ultra II FS DNA Library Prep	11	1709660	90794	1.67754e+06	96296.8	1450453	1796334
Assembly total length	Campylobacter spp.	NovaSeq	Nextera XT DNA Library Prep	11	1704269	89595	1.67267e+06	94798.3	1447124	1785157
Assembly total length	Campylobacter spp.	Ion S5	NEBNext Fast DNA Library Prep (Ion Torrent)	22	1.71605e+06	92445	1.68246e+06	95589.9	1452838	1809180
Assembly total length	E. coli	iSeq	Illumina DNA Prep	11	5303187	381342	5.27208e+06	223806	4997034	5618487
Assembly total length	E. coli	MiSeq	Illumina DNA Prep	66	5320449	403292	5.29029e+06	227635	4990805	5677090
Assembly total length	E. coli	MiSeq	NEBNext Ultra II DNA Library Prep	11	5325000	406074	5.30522e+06	240784	5014780	5674043
Assembly total length	E. coli	MiSeq	Nextera XT DNA Library Prep	22	5322771	412769	5.28667e+06	238787	4991123	5675700
Assembly total length	E. coli	MiSeq	TruSeq Nano DNA Low Throughput Library Prep	11	5324503	401209	5.3022e+06	239712	5014198	5671211
Assembly total length	E. coli	NextSeq	NEBNext Ultra II FS DNA Library Prep	11	5298175	393424	5.26903e+06	231512	4996341	5633842
Assembly total length	E. coli	NovaSeq	Nextera XT DNA Library Prep	11	5263660	353623	5.23945e+06	212930	4973514	5571142
Assembly total length	E. coli	Ion S5	NEBNext Fast DNA Library Prep (Ion Torrent)	22	5332562	407793	5.30501e+06	237982	5011153	5696290
Assembly total length	L. monocytogenes	iSeq	Illumina DNA Prep	11	2933925	49453	2.9429e+06	48866.4	2850500	3021299
Assembly total length	L. monocytogenes	MiSeq	Illumina DNA Prep	77	2936640	51656	2.94819e+06	54121.2	2850998	3064907
Assembly total length	L. monocytogenes	MiSeq	NEBNext Ultra II DNA Library Prep	11	2937165	49884	2.94856e+06	56396.4	2852627	3064841
Assembly total length	L. monocytogenes	MiSeq	TruSeq Nano DNA Low Throughput Library Prep	10	2.93669e+06	49266.8	2.93698e+06	43347	2853182	3002747
Assembly total length	L. monocytogenes	NextSeq	NEBNext Ultra II FS DNA Library Prep	11	2934156	48120.5	2.94606e+06	55896	2851260	3061546
Assembly total length	L. monocytogenes	NovaSeq	Nextera XT DNA Library Prep	11	2932434	46663.5	2.94308e+06	55041.7	2848704	3058019
Assembly total length	L. monocytogenes	Ion S5	NEBNext Fast DNA Library Prep (Ion Torrent)	11	2935393	49843.5	2.94692e+06	56549	2850961	3062200
Assembly total length	L. monocytogenes	Ion S5	Ion Plus Fragment Library Kit	11	2936507	51390	2948057	56398	2853227	3062976
Assembly total length	L. monocytogenes	Ion S5	unknown	11	2937086	50537.5	2.94809e+06	56304.3	2850584	3061206
Assembly total length	S. enterica	iSeq	Illumina DNA Prep	10	4758814	250304	4.79359e+06	154720	4527157	4975533
Assembly total length	S. enterica	MiSeq	Illumina DNA Prep	77	4699637	257542	4.79224e+06	144410	4538204	4984049
Assembly total length	S. enterica	MiSeq	NEBNext Ultra II DNA Library Prep	11	4699239	256700	4.79392e+06	151059	4544637	4981579
Assembly total length	S. enterica	MiSeq	TruSeq Nano DNA Low Throughput Library Prep	10	4.76472e+06	258339	4.80323e+06	155740	4545076	4982672
Assembly total length	S. enterica	NextSeq	NEBNext Ultra II FS DNA Library Prep	11	4696629	242814	4.78487e+06	147758	4529597	4973590
Assembly total length	S. enterica	NovaSeq	Nextera XT DNA Library Prep	11	4691733	238862	4777424	147281	4518449	4963627
Assembly total length	S. enterica	Ion S5	NEBNext Fast DNA Library Prep (Ion Torrent)	11	4699357	261912	4.79341e+06	151341	4545519	4974524
Assembly total length	S. enterica	Ion S5	Ion Plus Fragment Library Kit	11	4698565	262623	4.79432e+06	153345	4541590	4980798
Assembly total length	S. enterica	Ion S5	unknown	11	4698453	261790	4.79339e+06	151759	4546679	4979245
Coverage Depth	Campylobacter spp.	iSeq	Illumina DNA Prep	11	97.1	27.25	82.7091	23.0029	35.4	98.5
Coverage Depth	Campylobacter spp.	MiSeq	Illumina DNA Prep	66	91.35	27.55	78.6606	22.3113	23.1	104.6
Coverage Depth	Campylobacter spp.	MiSeq	NEBNext Ultra II DNA Library Prep	11	98.4	4	98.4	7.74648	79.3	107.8
Coverage Depth	Campylobacter spp.	MiSeq	Nextera XT DNA Library Prep	22	91.5	7.625	89.2318	5.61116	77.3	95
Coverage Depth	Campylobacter spp.	MiSeq	TruSeq Nano DNA Low Throughput Library Prep	11	97.1	2.4	95.5545	3.58619	87.3	98.4
Coverage Depth	Campylobacter spp.	NextSeq	NEBNext Ultra II FS DNA Library Prep	11	97.9	0.4	97.8	0.447214	96.8	98.6
Coverage Depth	Campylobacter spp.	NovaSeq	Nextera XT DNA Library Prep	11	97.5	2	97.7818	1.39558	96.1	100.1
Coverage Depth	Campylobacter spp.	Ion S5	NEBNext Fast DNA Library Prep (Ion Torrent)	22	69.65	29.325	64.65	17.4374	35.2	89.8
Coverage Depth	E. coli	iSeq	Illumina DNA Prep	11	49.7	14.95	46.3182	10.6992	31.1	62.5
Coverage Depth	E. coli	MiSeq	Illumina DNA Prep	66	65.8	24.125	65.9576	14.4159	35.4	93.7
Coverage Depth	E. coli	MiSeq	NEBNext Ultra II DNA Library Prep	11	64.1	18.1	66.1727	12.6335	50.1	86.9
Coverage Depth	E. coli	MiSeq	Nextera XT DNA Library Prep	22	70.1	9.1	69.3045	7.51224	52.6	81.9
Coverage Depth	E. coli	MiSeq	TruSeq Nano DNA Low Throughput Library Prep	11	76.9	16.95	74.7	12.0567	59.2	94.6
Coverage Depth	E. coli	NextSeq	NEBNext Ultra II FS DNA Library Prep	11	95.7	1.3	95.9364	0.791546	94.9	97
Coverage Depth	E. coli	NovaSeq	Nextera XT DNA Library Prep	11	94.2	1	94.3455	1.13962	92.6	96.5
Coverage Depth	E. coli	Ion S5	NEBNext Fast DNA Library Prep (Ion Torrent)	22	67.4	22.025	65.35	13.4425	33.5	89
Coverage Depth	L. monocytogenes	iSeq	Illumina DNA Prep	11	44.2	13.3	45.5091	9.30832	33.5	59.7
Coverage Depth	L. monocytogenes	MiSeq	Illumina DNA Prep	77	94	26.6	83.574	16.7044	43	106.1
Coverage Depth	L. monocytogenes	MiSeq	NEBNext Ultra II DNA Library Prep	11	52.8	6.1	52.4455	13.7546	27.1	78.5
Coverage Depth	L. monocytogenes	MiSeq	TruSeq Nano DNA Low Throughput Library Prep	10	63	20.225	64.79	16.3828	45.5	91.4
Coverage Depth	L. monocytogenes	NextSeq	NEBNext Ultra II FS DNA Library Prep	11	97.2	0.3	97.9909	2.36958	97	105.1
Coverage Depth	L. monocytogenes	NovaSeq	Nextera XT DNA Library Prep	11	99.3	0.4	99.4	0.371484	99	100.3
Coverage Depth	L. monocytogenes	Ion S5	NEBNext Fast DNA Library Prep (Ion Torrent)	11	52.1	4.05	52.4727	4.99321	43.4	63.3
Coverage Depth	L. monocytogenes	Ion S5	Ion Plus Fragment Library Kit	11	79.5	5.15	85.5909	24.3906	72.2	157.9
Coverage Depth	L. monocytogenes	Ion S5	unknown	11	81.8	9.45	76.4364	18.6099	22.8	90.9
Coverage Depth	S. enterica	iSeq	Illumina DNA Prep	10	44.85	8.875	46.49	7.67586	35.1	62.6
Coverage Depth	S. enterica	MiSeq	Illumina DNA Prep	77	85.3	22.3	80.6273	15.1279	43.4	101.9
Coverage Depth	S. enterica	MiSeq	NEBNext Ultra II DNA Library Prep	11	43.2	14.25	48.2909	12.0396	32	72.4
Coverage Depth	S. enterica	MiSeq	TruSeq Nano DNA Low Throughput Library Prep	10	57	19.35	60.75	10.7121	47.8	74.9
Coverage Depth	S. enterica	NextSeq	NEBNext Ultra II FS DNA Library Prep	11	96.8	0.65	96.7727	0.397721	96.2	97.3
Coverage Depth	S. enterica	NovaSeq	Nextera XT DNA Library Prep	11	98.5	0.45	98.8455	1.01426	98.1	101.8
Coverage Depth	S. enterica	Ion S5	NEBNext Fast DNA Library Prep (Ion Torrent)	11	61.2	5.35	60.0636	3.59535	54.2	64.6
Coverage Depth	S. enterica	Ion S5	Ion Plus Fragment Library Kit	11	76.7	18.6	72.1455	11.7384	53	85.1
Coverage Depth	S. enterica	Ion S5	unknown	11	86.2	12.95	82.7	10.3888	65.8	95.5
N50	Campylobacter spp.	iSeq	Illumina DNA Prep	11	177371	33856.5	187608	47146.8	128574	285661
N50	Campylobacter spp.	MiSeq	Illumina DNA Prep	66	176905	116922	220465	158983	21091	1105285
N50	Campylobacter spp.	MiSeq	NEBNext Ultra II DNA Library Prep	11	185158	96296	209217	54942	135314	286475
N50	Campylobacter spp.	MiSeq	Nextera XT DNA Library Prep	22	63918	63536.8	77924.9	56273.5	3484	218758
N50	Campylobacter spp.	MiSeq	TruSeq Nano DNA Low Throughput Library Prep	11	211524	106940	221085	66409	135314	327399
N50	Campylobacter spp.	NextSeq	NEBNext Ultra II FS DNA Library Prep	11	159985	24237	178675	55304.7	126181	285731
N50	Campylobacter spp.	NovaSeq	Nextera XT DNA Library Prep	11	34262	74222.5	67896.6	55021.2	19945	175796
N50	Campylobacter spp.	Ion S5	NEBNext Fast DNA Library Prep (Ion Torrent)	22	127798	72415.2	131525	44509.2	59722	211522
N50	E. coli	iSeq	Illumina DNA Prep	11	183413	52966.5	166770	41973.5	91891	229123
N50	E. coli	MiSeq	Illumina DNA Prep	66	167189	52255.8	164066	38090.8	91588	244819
N50	E. coli	MiSeq	NEBNext Ultra II DNA Library Prep	11	180916	54156.5	185406	50831.3	92643	270232
N50	E. coli	MiSeq	Nextera XT DNA Library Prep	22	122852	59262.8	120181	47524.2	36190	218338
N50	E. coli	MiSeq	TruSeq Nano DNA Low Throughput Library Prep	11	183504	37055	174745	42159	96402	236266
N50	E. coli	NextSeq	NEBNext Ultra II FS DNA Library Prep	11	155350	41422	149756	31987.5	91263	193393
N50	E. coli	NovaSeq	Nextera XT DNA Library Prep	11	135375	40060	135045	27847.1	90923	185743
N50	E. coli	Ion S5	NEBNext Fast DNA Library Prep (Ion Torrent)	22	110401	60805	122002	44259.7	46039	235762
N50	L. monocytogenes	iSeq	Illumina DNA Prep	11	548851	103742	692668	400274	327977	1497744
N50	L. monocytogenes	MiSeq	Illumina DNA Prep	77	548891	973498	769703	427156	417283	1497816
N50	L. monocytogenes	MiSeq	NEBNext Ultra II DNA Library Prep	11	548252	508031	789917	443183	475081	1478777
N50	L. monocytogenes	MiSeq	TruSeq Nano DNA Low Throughput Library Prep	10	553168	930170	914761	489283	505634	1497650
N50	L. monocytogenes	NextSeq	NEBNext Ultra II FS DNA Library Prep	11	505550	86016.5	481812	120276	257334	605078
N50	L. monocytogenes	NovaSeq	Nextera XT DNA Library Prep	11	200064	81457.5	246334	151405	69205	548135
N50	L. monocytogenes	Ion S5	NEBNext Fast DNA Library Prep (Ion Torrent)	11	375937	237986	363852	147796	140028	576200
N50	L. monocytogenes	Ion S5	Ion Plus Fragment Library Kit	11	227067	132706	223229	139084	99626	592575
N50	L. monocytogenes	Ion S5	unknown	11	282448	156896	325586	124100	219865	531262
N50	S. enterica	iSeq	Illumina DNA Prep	10	270103	206123	313238	125261	161571	490744
N50	S. enterica	MiSeq	Illumina DNA Prep	77	478960	210655	399471	111805	103176	546998
N50	S. enterica	MiSeq	NEBNext Ultra II DNA Library Prep	11	479323	183370	410480	102565	279041	546998
N50	S. enterica	MiSeq	TruSeq Nano DNA Low Throughput Library Prep	10	462010	164984	414344	99318.7	278566	546998
N50	S. enterica	NextSeq	NEBNext Ultra II FS DNA Library Prep	11	311153	178581	305125	102603	151309	406645
N50	S. enterica	NovaSeq	Nextera XT DNA Library Prep	11	136037	87904	153354	50840.2	91519	220687
N50	S. enterica	Ion S5	NEBNext Fast DNA Library Prep (Ion Torrent)	11	223246	63631	243722	92501.8	135668	474893
N50	S. enterica	Ion S5	Ion Plus Fragment Library Kit	11	172679	70466	202111	84353	118158	407068
N50	S. enterica	Ion S5	unknown	11	304329	200861	333907	110671	177742	475232
Full Genes	Campylobacter spp.	iSeq	Illumina DNA Prep	11	1726	61	1715.36	60.6206	1598	1796
Full Genes	Campylobacter spp.	MiSeq	Illumina DNA Prep	66	1726	77.75	1714.11	66.2566	1477	1800
Full Genes	Campylobacter spp.	MiSeq	NEBNext Ultra II DNA Library Prep	11	1729	58.5	1717.82	63.2864	1589	1799
Full Genes	Campylobacter spp.	MiSeq	Nextera XT DNA Library Prep	22	1697	109.25	1658.27	121.458	1311	1792
Full Genes	Campylobacter spp.	MiSeq	TruSeq Nano DNA Low Throughput Library Prep	11	1728	52.5	1716.09	63.1212	1589	1800
Full Genes	Campylobacter spp.	NextSeq	NEBNext Ultra II FS DNA Library Prep	11	1723	59.5	1713.82	60.7286	1598	1793
Full Genes	Campylobacter spp.	NovaSeq	Nextera XT DNA Library Prep	11	1655	65.5	1644.73	54.7286	1544	1719
Full Genes	Campylobacter spp.	Ion S5	NEBNext Fast DNA Library Prep (Ion Torrent)	22	1710.5	68.75	1705.73	60.9771	1577	1792
Full Genes	E. coli	iSeq	Illumina DNA Prep	11	5111	444	4938.73	291.853	4423	5263
Full Genes	E. coli	MiSeq	Illumina DNA Prep	66	5138	469.75	4961.86	288.39	4426	5295
Full Genes	E. coli	MiSeq	NEBNext Ultra II DNA Library Prep	11	5184	469.5	4985.55	307.298	4444	5310
Full Genes	E. coli	MiSeq	Nextera XT DNA Library Prep	22	5030	500	4951.27	291.017	4453	5308
Full Genes	E. coli	MiSeq	TruSeq Nano DNA Low Throughput Library Prep	11	5160	468	4981.45	305.547	4448	5307
Full Genes	E. coli	NextSeq	NEBNext Ultra II FS DNA Library Prep	11	5069	476.5	4925.09	292.769	4421	5245
Full Genes	E. coli	NovaSeq	Nextera XT DNA Library Prep	11	5018	432	4842.18	277.955	4338	5127
Full Genes	E. coli	Ion S5	NEBNext Fast DNA Library Prep (Ion Torrent)	22	5039	493.5	4913.18	297.113	4363	5266
Full Genes	L. monocytogenes	iSeq	Illumina DNA Prep	11	3034	22.5	3030.09	54.4839	2888	3114
Full Genes	L. monocytogenes	MiSeq	Illumina DNA Prep	77	3047	24	3043.56	60.9805	2890	3184
Full Genes	L. monocytogenes	MiSeq	NEBNext Ultra II DNA Library Prep	11	3048	24.5	3043.18	64.5505	2904	3182
Full Genes	L. monocytogenes	MiSeq	TruSeq Nano DNA Low Throughput Library Prep	10	3048.5	18.5	3033	47.6772	2905	3083
Full Genes	L. monocytogenes	NextSeq	NEBNext Ultra II FS DNA Library Prep	11	3039	23.5	3035.82	63.2089	2893	3169
Full Genes	L. monocytogenes	NovaSeq	Nextera XT DNA Library Prep	11	2994	18	2993.55	63.7861	2864	3132
Full Genes	L. monocytogenes	Ion S5	NEBNext Fast DNA Library Prep (Ion Torrent)	11	3039	26.5	3038.36	64.5899	2891	3167
Full Genes	L. monocytogenes	Ion S5	Ion Plus Fragment Library Kit	11	3042	16.5	3041.64	65.6403	2883	3165
Full Genes	L. monocytogenes	Ion S5	unknown	11	3049	6.5	3049.55	66.2063	2891	3178
Full Genes	S. enterica	iSeq	Illumina DNA Prep	10	4671	246.5	4745.3	167.381	4534	4992
Full Genes	S. enterica	MiSeq	Illumina DNA Prep	77	4694	284	4777.92	156.557	4563	5044
Full Genes	S. enterica	MiSeq	NEBNext Ultra II DNA Library Prep	11	4694	226	4785.27	164.224	4588	5040
Full Genes	S. enterica	MiSeq	TruSeq Nano DNA Low Throughput Library Prep	10	4694.5	268.25	4795.3	169.714	4589	5042
Full Genes	S. enterica	NextSeq	NEBNext Ultra II FS DNA Library Prep	11	4668	215.5	4752	158.292	4543	4997
Full Genes	S. enterica	NovaSeq	Nextera XT DNA Library Prep	11	4600	213.5	4663.55	158.388	4441	4911
Full Genes	S. enterica	Ion S5	NEBNext Fast DNA Library Prep (Ion Torrent)	11	4649	241.5	4744.55	163.807	4573	4995
Full Genes	S. enterica	Ion S5	Ion Plus Fragment Library Kit	11	4632	237.5	4719.45	170.43	4523	4981
Full Genes	S. enterica	Ion S5	unknown	11	4665	241.5	4755.36	170.168	4567	5022
Fraction Genes recovered	Campylobacter spp.	iSeq	Illumina DNA Prep	11	0.952	0.0465	0.943273	0.0294859	0.907	0.983
Fraction Genes recovered	Campylobacter spp.	MiSeq	Illumina DNA Prep	66	0.953	0.0595	0.94497	0.0288535	0.905	0.986
Fraction Genes recovered	Campylobacter spp.	MiSeq	NEBNext Ultra II DNA Library Prep	11	0.953	0.0465	0.945182	0.0302781	0.905	0.986
Fraction Genes recovered	Campylobacter spp.	MiSeq	Nextera XT DNA Library Prep	22	0.9365	0.05375	0.939682	0.0318918	0.891	0.986
Fraction Genes recovered	Campylobacter spp.	MiSeq	TruSeq Nano DNA Low Throughput Library Prep	11	0.953	0.0485	0.943909	0.0312776	0.905	0.986
Fraction Genes recovered	Campylobacter spp.	NextSeq	NEBNext Ultra II FS DNA Library Prep	11	0.952	0.0475	0.943273	0.0296752	0.908	0.983
Fraction Genes recovered	Campylobacter spp.	NovaSeq	Nextera XT DNA Library Prep	11	0.94	0.051	0.933909	0.0287279	0.902	0.973
Fraction Genes recovered	Campylobacter spp.	Ion S5	NEBNext Fast DNA Library Prep (Ion Torrent)	22	0.923	0.0605	0.938864	0.0308071	0.905	0.986
Fraction Genes recovered	E. coli	iSeq	Illumina DNA Prep	11	0.929	0.0405	0.924727	0.0261308	0.876	0.96
Fraction Genes recovered	E. coli	MiSeq	Illumina DNA Prep	66	0.933	0.04275	0.930939	0.0250819	0.873	0.968
Fraction Genes recovered	E. coli	MiSeq	NEBNext Ultra II DNA Library Prep	11	0.935	0.0385	0.932727	0.0249483	0.88	0.964
Fraction Genes recovered	E. coli	MiSeq	Nextera XT DNA Library Prep	22	0.932	0.039	0.930591	0.0237901	0.88	0.964
Fraction Genes recovered	E. coli	MiSeq	TruSeq Nano DNA Low Throughput Library Prep	11	0.936	0.041	0.933	0.0259615	0.88	0.966
Fraction Genes recovered	E. coli	NextSeq	NEBNext Ultra II FS DNA Library Prep	11	0.926	0.0475	0.925545	0.026942	0.876	0.961
Fraction Genes recovered	E. coli	NovaSeq	Nextera XT DNA Library Prep	11	0.912	0.0415	0.905818	0.0257675	0.86	0.938
Fraction Genes recovered	E. coli	Ion S5	NEBNext Fast DNA Library Prep (Ion Torrent)	22	0.9295	0.04075	0.927273	0.0254805	0.871	0.959
Fraction Genes recovered	L. monocytogenes	iSeq	Illumina DNA Prep	11	0.974	0.025	0.963727	0.0166499	0.938	0.982
Fraction Genes recovered	L. monocytogenes	MiSeq	Illumina DNA Prep	77	0.974	0.025	0.967701	0.0138897	0.938	0.986
Fraction Genes recovered	L. monocytogenes	MiSeq	NEBNext Ultra II DNA Library Prep	11	0.972	0.021	0.967273	0.0136095	0.941	0.983
Fraction Genes recovered	L. monocytogenes	MiSeq	TruSeq Nano DNA Low Throughput Library Prep	10	0.975	0.02075	0.9692	0.0143201	0.943	0.984
Fraction Genes recovered	L. monocytogenes	NextSeq	NEBNext Ultra II FS DNA Library Prep	11	0.972	0.0205	0.965	0.0145877	0.938	0.982
Fraction Genes recovered	L. monocytogenes	NovaSeq	Nextera XT DNA Library Prep	11	0.958	0.0215	0.953273	0.0149672	0.927	0.971
Fraction Genes recovered	L. monocytogenes	Ion S5	NEBNext Fast DNA Library Prep (Ion Torrent)	11	0.977	0.025	0.967909	0.017717	0.937	0.988
Fraction Genes recovered	L. monocytogenes	Ion S5	Ion Plus Fragment Library Kit	11	0.98	0.023	0.973182	0.0139629	0.947	0.987
Fraction Genes recovered	L. monocytogenes	Ion S5	unknown	11	0.979	0.0255	0.972636	0.0160204	0.94	0.987
Fraction Genes recovered	S. enterica	iSeq	Illumina DNA Prep	10	0.9725	0.0085	0.9733	0.00679951	0.961	0.982
Fraction Genes recovered	S. enterica	MiSeq	Illumina DNA Prep	77	0.984	0.009	0.982481	0.00619552	0.964	0.99
Fraction Genes recovered	S. enterica	MiSeq	NEBNext Ultra II DNA Library Prep	11	0.984	0.009	0.982727	0.00547889	0.973	0.989
Fraction Genes recovered	S. enterica	MiSeq	TruSeq Nano DNA Low Throughput Library Prep	10	0.984	0.0085	0.9826	0.00531664	0.973	0.988
Fraction Genes recovered	S. enterica	NextSeq	NEBNext Ultra II FS DNA Library Prep	11	0.977	0.01	0.977	0.00641872	0.965	0.983
Fraction Genes recovered	S. enterica	NovaSeq	Nextera XT DNA Library Prep	11	0.962	0.0135	0.959636	0.00894732	0.946	0.971
Fraction Genes recovered	S. enterica	Ion S5	NEBNext Fast DNA Library Prep (Ion Torrent)	11	0.98	0.0035	0.979091	0.00452669	0.97	0.983
Fraction Genes recovered	S. enterica	Ion S5	Ion Plus Fragment Library Kit	11	0.978	0.004	0.977273	0.0049212	0.966	0.983
Fraction Genes recovered	S. enterica	Ion S5	unknown	11	0.982	0.0045	0.979818	0.00551032	0.967	0.985
Fraction Mapped Reads	Campylobacter spp.	iSeq	Illumina DNA Prep	11	0.999	0	0.999091	0.000301511	0.999	1
Fraction Mapped Reads	Campylobacter spp.	MiSeq	Illumina DNA Prep	66	0.999	0.00275	0.9965	0.00803502	0.95	1
Fraction Mapped Reads	Campylobacter spp.	MiSeq	NEBNext Ultra II DNA Library Prep	11	0.999	0.0005	0.998818	0.000603023	0.998	1
Fraction Mapped Reads	Campylobacter spp.	MiSeq	Nextera XT DNA Library Prep	22	0.999	0.001	0.994545	0.0159096	0.924	0.999
Fraction Mapped Reads	Campylobacter spp.	MiSeq	TruSeq Nano DNA Low Throughput Library Prep	11	0.997	0.0065	0.988818	0.0194824	0.933	0.998
Fraction Mapped Reads	Campylobacter spp.	NextSeq	NEBNext Ultra II FS DNA Library Prep	11	1	0	1	0	1	1
Fraction Mapped Reads	Campylobacter spp.	NovaSeq	Nextera XT DNA Library Prep	11	0.999	0.001	0.998545	0.000522233	0.998	0.999
Fraction Mapped Reads	Campylobacter spp.	Ion S5	NEBNext Fast DNA Library Prep (Ion Torrent)	22	0.99	0.0445	0.971045	0.0356444	0.904	0.998
Fraction Mapped Reads	E. coli	iSeq	Illumina DNA Prep	11	1	0.001	0.999636	0.000504525	0.999	1
Fraction Mapped Reads	E. coli	MiSeq	Illumina DNA Prep	66	1	0.001	0.999318	0.000994741	0.994	1
Fraction Mapped Reads	E. coli	MiSeq	NEBNext Ultra II DNA Library Prep	11	0.999	0	0.999091	0.000301511	0.999	1
Fraction Mapped Reads	E. coli	MiSeq	Nextera XT DNA Library Prep	22	0.999	0	0.999	0.000617213	0.997	1
Fraction Mapped Reads	E. coli	MiSeq	TruSeq Nano DNA Low Throughput Library Prep	11	0.998	0.0125	0.992818	0.00760024	0.981	0.999
Fraction Mapped Reads	E. coli	NextSeq	NEBNext Ultra II FS DNA Library Prep	11	1	0	1	0	1	1
Fraction Mapped Reads	E. coli	NovaSeq	Nextera XT DNA Library Prep	11	0.998	0	0.997909	0.000301511	0.997	0.998
Fraction Mapped Reads	E. coli	Ion S5	NEBNext Fast DNA Library Prep (Ion Torrent)	22	0.998	0	0.998227	0.000428932	0.998	0.999
Fraction Mapped Reads	L. monocytogenes	iSeq	Illumina DNA Prep	11	0.999	0	0.998818	0.00040452	0.998	0.999
Fraction Mapped Reads	L. monocytogenes	MiSeq	Illumina DNA Prep	77	1	0.001	0.999442	0.000910372	0.997	1
Fraction Mapped Reads	L. monocytogenes	MiSeq	NEBNext Ultra II DNA Library Prep	11	0.999	0.001	0.998364	0.00080904	0.997	0.999
Fraction Mapped Reads	L. monocytogenes	MiSeq	TruSeq Nano DNA Low Throughput Library Prep	10	0.998	0	0.998	0.000666667	0.997	0.999
Fraction Mapped Reads	L. monocytogenes	NextSeq	NEBNext Ultra II FS DNA Library Prep	11	0.999	0.001	0.999455	0.000522233	0.999	1
Fraction Mapped Reads	L. monocytogenes	NovaSeq	Nextera XT DNA Library Prep	11	0.997	0.001	0.996364	0.00112006	0.994	0.998
Fraction Mapped Reads	L. monocytogenes	Ion S5	NEBNext Fast DNA Library Prep (Ion Torrent)	11	0.998	0	0.997909	0.000301511	0.997	0.998
Fraction Mapped Reads	L. monocytogenes	Ion S5	Ion Plus Fragment Library Kit	11	0.997	0.001	0.996636	0.000504525	0.996	0.997
Fraction Mapped Reads	L. monocytogenes	Ion S5	unknown	11	0.997	0.0005	0.994545	0.00748817	0.972	0.997
Fraction Mapped Reads	S. enterica	iSeq	Illumina DNA Prep	10	0.999	0	0.9987	0.000674949	0.997	0.999
Fraction Mapped Reads	S. enterica	MiSeq	Illumina DNA Prep	77	1	0.001	0.999571	0.000677235	0.997	1
Fraction Mapped Reads	S. enterica	MiSeq	NEBNext Ultra II DNA Library Prep	11	0.999	0	0.999091	0.00053936	0.998	1
Fraction Mapped Reads	S. enterica	MiSeq	TruSeq Nano DNA Low Throughput Library Prep	10	0.999	0	0.999	0	0.999	0.999
Fraction Mapped Reads	S. enterica	NextSeq	NEBNext Ultra II FS DNA Library Prep	11	1	0	1	0	1	1
Fraction Mapped Reads	S. enterica	NovaSeq	Nextera XT DNA Library Prep	11	0.997	0.001	0.996727	0.000786245	0.996	0.998
Fraction Mapped Reads	S. enterica	Ion S5	NEBNext Fast DNA Library Prep (Ion Torrent)	11	0.998	0	0.998	0	0.998	0.998
Fraction Mapped Reads	S. enterica	Ion S5	Ion Plus Fragment Library Kit	11	0.997	0	0.997182	0.00040452	0.997	0.998
Fraction Mapped Reads	S. enterica	Ion S5	unknown	11	0.996	0.001	0.995727	0.000786245	0.995	0.997
