# Supplementary material for: Impact of wet-lab protocols on quality of whole-genome short-read sequences from foodborne microbial pathogens
Source: Front Microbiol. 2023 Nov 29;14:1253362. doi: 10.3389/fmicb.2023.1253362 (PMC10716212; doi:10.3389/fmicb.2023.1253362)
Supplement: Supplementary Data Sheet 1 — Supplementary figures 1-4. [file Data_Sheet_1.zip › 1253362_Malorny_Table_3.XLSX]

## Sheet: Tabelle1
Sample	Determined MLST ST	Determined MLST formula	Correct MLST ST	Correct MLST formula	Possible reason
LC14-22-RV4-P64-C04	-	1;1,4;631?;3;980?;1;5,17	21	2;1;1;3;2;1;5	Intergenus contamination
LC07-22-RV4-P64-C04	-	2;1;1;787?;2;1;5	21	2;1;1;3;2;1;5	Fragmented genome
LC05-22-RV4-P64-C06	-	1;4;2;2;6;3;325?	61	1;4;2;2;6;3;17	Fragmented genome
LC15-22-RV4-P64-C06	-	1;4;2;2;6;806?;17	61	1;4;2;2;6;3;17	Intergenus contamination
LC07-22-RV4-P64-C09	-	37;61;632?;64;519;430;23	4754	37;61;57;64;519;430;23	Fragmented genome
LC04-S5-21-RV3-P64-S09	-	17;18;22;17;5;21;1238?	5	17;18;22;17;5;21;19	Fragmented genome
LC03-22-RV4-P64-C02	61	1;4;2;2;6;3;17	1563	33;38;30;82;113;43;17	Sample mix-up
LC03-22-RV4-P64-C03	61	1;4;2;2;6;3;17	21	2;1;1;3;2;1;5	Sample mix-up
LC03-22-RV4-P64-C05	21	2;1;1;3;2;1;5	61	1;4;2;2;6;3;17	Sample mix-up
LC03-22-RV4-P64-C06	1563	33;38;30;82;113;43;17	61	1;4;2;2;6;3;17	Sample mix-up
