# Supplementary material for: Impact of wet-lab protocols on quality of whole-genome short-read sequences from foodborne microbial pathogens
Source: Front Microbiol. 2023 Nov 29;14:1253362. doi: 10.3389/fmicb.2023.1253362 (PMC10716212; doi:10.3389/fmicb.2023.1253362)
Supplement: Supplementary Data Sheet 1 — Supplementary figures 1-4. [file Data_Sheet_1.zip › 1253362_Malorny_Table_4.XLSX]

## Sheet: L.monoctygenes
cgmlst	LC04_S5-21-RV3-P64-L03	LC04_S5-21-RV3-P64-L04	LC13_S5-21-RV3-P64-L03	LC13_S5-21-RV3-P64-L04	LC14_S5-21-RV3-P64-L03	LC14_S5-21-RV3-P64-L04	LC12-21-RV3-P64-L04	LC10-21-RV3-P64-L04	LC09-21-RV3-P64-L04	LC05-21-RV3-P64-L04	LC04-21-RV3-P64-L04	LC02-21-RV3-P64-L04	LC01-21-RV3-P64-L04	LC12-21-RV3-P64-L03	LC11-21-RV3-P64-L04	LC11-21-RV3-P64-L03	LC10-21-RV3-P64-L03	LC09-21-RV3-P64-L03	LC08-21-RV3-P64-L04	LC08-21-RV3-P64-L03	LC07-21-RV3-P64-L04	LC07-21-RV3-P64-L03	LC05-21-RV3-P64-L03	LC04-21-RV3-P64-L03	LC03-21-RV3-P64-L04	LC03-21-RV3-P64-L03	LC02-21-RV3-P64-L03	LC01-21-RV3-P64-L03	LC06-21-RV3-P64-L04	LC06-21-RV3-P64-L03	LC13_S5-21-RV3-P64-L06	LC14_S5-21-RV3-P64-L05	LC13_S5-21-RV3-P64-L05	LC14_S5-21-RV3-P64-L06	LC12-21-RV3-P64-L06	LC11-21-RV3-P64-L06	LC10-21-RV3-P64-L06	LC09-21-RV3-P64-L06	LC08-21-RV3-P64-L06	LC07-21-RV3-P64-L06	LC06-21-RV3-P64-L06	LC05-21-RV3-P64-L06	LC04-21-RV3-P64-L06	LC03-21-RV3-P64-L06	LC01-21-RV3-P64-L06	LC02-21-RV3-P64-L06	LC10-21-RV3-P64-L05	LC12-21-RV3-P64-L05	LC11-21-RV3-P64-L05
LC04_S5-21-RV3-P64-L03	0	10	11	10	9	7	10	10	10	10	10	10	10	10	10	10	10	10	10	10	10	10	10	10	10	10	10	10	10	10	1168	1166	1165	1162	1169	1169	1169	1169	1169	1169	1169	1169	1169	1169	1169	1169	1169	1169	1169
LC04_S5-21-RV3-P64-L04	10	0	15	15	13	13	16	16	16	16	16	16	16	16	16	16	16	16	16	16	16	16	16	16	16	16	16	16	16	16	1163	1160	1159	1158	1165	1165	1165	1165	1165	1165	1165	1165	1165	1165	1165	1165	1165	1165	1165
LC13_S5-21-RV3-P64-L03	11	15	0	8	5	7	10	10	10	10	10	10	10	10	10	10	10	10	10	10	10	10	10	10	10	10	10	10	10	10	1167	1163	1164	1161	1168	1168	1168	1168	1168	1168	1168	1168	1168	1168	1168	1168	1168	1168	1168
LC13_S5-21-RV3-P64-L04	10	15	8	0	7	5	7	7	7	7	7	7	7	7	7	7	7	7	7	7	7	7	7	7	7	7	7	7	7	7	1166	1162	1162	1160	1166	1166	1166	1166	1166	1166	1166	1166	1166	1166	1166	1166	1166	1166	1166
LC14_S5-21-RV3-P64-L03	9	13	5	7	0	4	4	4	4	4	4	4	4	4	4	4	4	4	4	4	4	4	4	4	4	4	4	4	4	4	1170	1168	1166	1168	1172	1172	1172	1172	1172	1172	1172	1172	1172	1172	1172	1172	1172	1172	1172
LC14_S5-21-RV3-P64-L04	7	13	7	5	4	0	4	4	4	4	4	4	4	4	4	4	4	4	4	4	4	4	4	4	4	4	4	4	4	4	1173	1169	1168	1168	1174	1174	1174	1174	1174	1174	1174	1174	1174	1174	1174	1174	1174	1174	1174
LC12-21-RV3-P64-L04	10	16	10	7	4	4	0	0	0	0	0	0	0	0	0	0	0	0	0	0	0	0	0	0	0	0	0	0	0	0	1178	1175	1176	1175	1181	1181	1181	1181	1181	1181	1181	1181	1181	1181	1181	1181	1181	1181	1181
LC10-21-RV3-P64-L04	10	16	10	7	4	4	0	0	0	0	0	0	0	0	0	0	0	0	0	0	0	0	0	0	0	0	0	0	0	0	1178	1175	1176	1175	1181	1181	1181	1181	1181	1181	1181	1181	1181	1181	1181	1181	1181	1181	1181
LC09-21-RV3-P64-L04	10	16	10	7	4	4	0	0	0	0	0	0	0	0	0	0	0	0	0	0	0	0	0	0	0	0	0	0	0	0	1178	1175	1176	1175	1181	1181	1181	1181	1181	1181	1181	1181	1181	1181	1181	1181	1181	1181	1181
LC05-21-RV3-P64-L04	10	16	10	7	4	4	0	0	0	0	0	0	0	0	0	0	0	0	0	0	0	0	0	0	0	0	0	0	0	0	1178	1175	1176	1175	1181	1181	1181	1181	1181	1181	1181	1181	1181	1181	1181	1181	1181	1181	1181
LC04-21-RV3-P64-L04	10	16	10	7	4	4	0	0	0	0	0	0	0	0	0	0	0	0	0	0	0	0	0	0	0	0	0	0	0	0	1178	1175	1176	1175	1181	1181	1181	1181	1181	1181	1181	1181	1181	1181	1181	1181	1181	1181	1181
LC02-21-RV3-P64-L04	10	16	10	7	4	4	0	0	0	0	0	0	0	0	0	0	0	0	0	0	0	0	0	0	0	0	0	0	0	0	1178	1175	1176	1175	1181	1181	1181	1181	1181	1181	1181	1181	1181	1181	1181	1181	1181	1181	1181
LC01-21-RV3-P64-L04	10	16	10	7	4	4	0	0	0	0	0	0	0	0	0	0	0	0	0	0	0	0	0	0	0	0	0	0	0	0	1178	1175	1176	1175	1181	1181	1181	1181	1181	1181	1181	1181	1181	1181	1181	1181	1181	1181	1181
LC12-21-RV3-P64-L03	10	16	10	7	4	4	0	0	0	0	0	0	0	0	0	0	0	0	0	0	0	0	0	0	0	0	0	0	0	0	1178	1175	1176	1175	1181	1181	1181	1181	1181	1181	1181	1181	1181	1181	1181	1181	1181	1181	1181
LC11-21-RV3-P64-L04	10	16	10	7	4	4	0	0	0	0	0	0	0	0	0	0	0	0	0	0	0	0	0	0	0	0	0	0	0	0	1178	1175	1176	1175	1181	1181	1181	1181	1181	1181	1181	1181	1181	1181	1181	1181	1181	1181	1181
LC11-21-RV3-P64-L03	10	16	10	7	4	4	0	0	0	0	0	0	0	0	0	0	0	0	0	0	0	0	0	0	0	0	0	0	0	0	1178	1175	1176	1175	1181	1181	1181	1181	1181	1181	1181	1181	1181	1181	1181	1181	1181	1181	1181
LC10-21-RV3-P64-L03	10	16	10	7	4	4	0	0	0	0	0	0	0	0	0	0	0	0	0	0	0	0	0	0	0	0	0	0	0	0	1178	1175	1176	1175	1181	1181	1181	1181	1181	1181	1181	1181	1181	1181	1181	1181	1181	1181	1181
LC09-21-RV3-P64-L03	10	16	10	7	4	4	0	0	0	0	0	0	0	0	0	0	0	0	0	0	0	0	0	0	0	0	0	0	0	0	1178	1175	1176	1175	1181	1181	1181	1181	1181	1181	1181	1181	1181	1181	1181	1181	1181	1181	1181
LC08-21-RV3-P64-L04	10	16	10	7	4	4	0	0	0	0	0	0	0	0	0	0	0	0	0	0	0	0	0	0	0	0	0	0	0	0	1178	1175	1176	1175	1181	1181	1181	1181	1181	1181	1181	1181	1181	1181	1181	1181	1181	1181	1181
LC08-21-RV3-P64-L03	10	16	10	7	4	4	0	0	0	0	0	0	0	0	0	0	0	0	0	0	0	0	0	0	0	0	0	0	0	0	1178	1175	1176	1175	1181	1181	1181	1181	1181	1181	1181	1181	1181	1181	1181	1181	1181	1181	1181
LC07-21-RV3-P64-L04	10	16	10	7	4	4	0	0	0	0	0	0	0	0	0	0	0	0	0	0	0	0	0	0	0	0	0	0	0	0	1178	1175	1176	1175	1181	1181	1181	1181	1181	1181	1181	1181	1181	1181	1181	1181	1181	1181	1181
LC07-21-RV3-P64-L03	10	16	10	7	4	4	0	0	0	0	0	0	0	0	0	0	0	0	0	0	0	0	0	0	0	0	0	0	0	0	1178	1175	1176	1175	1181	1181	1181	1181	1181	1181	1181	1181	1181	1181	1181	1181	1181	1181	1181
LC05-21-RV3-P64-L03	10	16	10	7	4	4	0	0	0	0	0	0	0	0	0	0	0	0	0	0	0	0	0	0	0	0	0	0	0	0	1178	1175	1176	1175	1181	1181	1181	1181	1181	1181	1181	1181	1181	1181	1181	1181	1181	1181	1181
LC04-21-RV3-P64-L03	10	16	10	7	4	4	0	0	0	0	0	0	0	0	0	0	0	0	0	0	0	0	0	0	0	0	0	0	0	0	1178	1175	1176	1175	1181	1181	1181	1181	1181	1181	1181	1181	1181	1181	1181	1181	1181	1181	1181
LC03-21-RV3-P64-L04	10	16	10	7	4	4	0	0	0	0	0	0	0	0	0	0	0	0	0	0	0	0	0	0	0	0	0	0	0	0	1178	1175	1176	1175	1181	1181	1181	1181	1181	1181	1181	1181	1181	1181	1181	1181	1181	1181	1181
LC03-21-RV3-P64-L03	10	16	10	7	4	4	0	0	0	0	0	0	0	0	0	0	0	0	0	0	0	0	0	0	0	0	0	0	0	0	1178	1175	1176	1175	1181	1181	1181	1181	1181	1181	1181	1181	1181	1181	1181	1181	1181	1181	1181
LC02-21-RV3-P64-L03	10	16	10	7	4	4	0	0	0	0	0	0	0	0	0	0	0	0	0	0	0	0	0	0	0	0	0	0	0	0	1178	1175	1176	1175	1181	1181	1181	1181	1181	1181	1181	1181	1181	1181	1181	1181	1181	1181	1181
LC01-21-RV3-P64-L03	10	16	10	7	4	4	0	0	0	0	0	0	0	0	0	0	0	0	0	0	0	0	0	0	0	0	0	0	0	0	1178	1175	1176	1175	1181	1181	1181	1181	1181	1181	1181	1181	1181	1181	1181	1181	1181	1181	1181
LC06-21-RV3-P64-L04	10	16	10	7	4	4	0	0	0	0	0	0	0	0	0	0	0	0	0	0	0	0	0	0	0	0	0	0	0	0	1175	1172	1173	1172	1178	1178	1178	1178	1178	1178	1178	1178	1178	1178	1178	1178	1178	1178	1178
LC06-21-RV3-P64-L03	10	16	10	7	4	4	0	0	0	0	0	0	0	0	0	0	0	0	0	0	0	0	0	0	0	0	0	0	0	0	1177	1174	1175	1174	1180	1180	1180	1180	1180	1180	1180	1180	1180	1180	1180	1180	1180	1180	1180
LC13_S5-21-RV3-P64-L06	1168	1163	1167	1166	1170	1173	1178	1178	1178	1178	1178	1178	1178	1178	1178	1178	1178	1178	1178	1178	1178	1178	1178	1178	1178	1178	1178	1178	1175	1177	0	11	9	10	7	7	7	7	7	7	7	7	7	7	7	7	9	8	8
LC14_S5-21-RV3-P64-L05	1166	1160	1163	1162	1168	1169	1175	1175	1175	1175	1175	1175	1175	1175	1175	1175	1175	1175	1175	1175	1175	1175	1175	1175	1175	1175	1175	1175	1172	1174	11	0	8	9	6	6	6	6	6	6	6	6	6	6	6	6	6	5	5
LC13_S5-21-RV3-P64-L05	1165	1159	1164	1162	1166	1168	1176	1176	1176	1176	1176	1176	1176	1176	1176	1176	1176	1176	1176	1176	1176	1176	1176	1176	1176	1176	1176	1176	1173	1175	9	8	0	7	6	6	6	6	6	6	6	6	6	6	6	6	6	5	5
LC14_S5-21-RV3-P64-L06	1162	1158	1161	1160	1168	1168	1175	1175	1175	1175	1175	1175	1175	1175	1175	1175	1175	1175	1175	1175	1175	1175	1175	1175	1175	1175	1175	1175	1172	1174	10	9	7	0	3	3	3	3	3	3	3	3	3	3	3	3	5	4	4
LC12-21-RV3-P64-L06	1169	1165	1168	1166	1172	1174	1181	1181	1181	1181	1181	1181	1181	1181	1181	1181	1181	1181	1181	1181	1181	1181	1181	1181	1181	1181	1181	1181	1178	1180	7	6	6	3	0	0	0	0	0	0	0	0	0	0	0	0	2	1	1
LC11-21-RV3-P64-L06	1169	1165	1168	1166	1172	1174	1181	1181	1181	1181	1181	1181	1181	1181	1181	1181	1181	1181	1181	1181	1181	1181	1181	1181	1181	1181	1181	1181	1178	1180	7	6	6	3	0	0	0	0	0	0	0	0	0	0	0	0	2	1	1
LC10-21-RV3-P64-L06	1169	1165	1168	1166	1172	1174	1181	1181	1181	1181	1181	1181	1181	1181	1181	1181	1181	1181	1181	1181	1181	1181	1181	1181	1181	1181	1181	1181	1178	1180	7	6	6	3	0	0	0	0	0	0	0	0	0	0	0	0	2	1	1
LC09-21-RV3-P64-L06	1169	1165	1168	1166	1172	1174	1181	1181	1181	1181	1181	1181	1181	1181	1181	1181	1181	1181	1181	1181	1181	1181	1181	1181	1181	1181	1181	1181	1178	1180	7	6	6	3	0	0	0	0	0	0	0	0	0	0	0	0	2	1	1
LC08-21-RV3-P64-L06	1169	1165	1168	1166	1172	1174	1181	1181	1181	1181	1181	1181	1181	1181	1181	1181	1181	1181	1181	1181	1181	1181	1181	1181	1181	1181	1181	1181	1178	1180	7	6	6	3	0	0	0	0	0	0	0	0	0	0	0	0	2	1	1
LC07-21-RV3-P64-L06	1169	1165	1168	1166	1172	1174	1181	1181	1181	1181	1181	1181	1181	1181	1181	1181	1181	1181	1181	1181	1181	1181	1181	1181	1181	1181	1181	1181	1178	1180	7	6	6	3	0	0	0	0	0	0	0	0	0	0	0	0	2	1	1
LC06-21-RV3-P64-L06	1169	1165	1168	1166	1172	1174	1181	1181	1181	1181	1181	1181	1181	1181	1181	1181	1181	1181	1181	1181	1181	1181	1181	1181	1181	1181	1181	1181	1178	1180	7	6	6	3	0	0	0	0	0	0	0	0	0	0	0	0	2	1	1
LC05-21-RV3-P64-L06	1169	1165	1168	1166	1172	1174	1181	1181	1181	1181	1181	1181	1181	1181	1181	1181	1181	1181	1181	1181	1181	1181	1181	1181	1181	1181	1181	1181	1178	1180	7	6	6	3	0	0	0	0	0	0	0	0	0	0	0	0	2	1	1
LC04-21-RV3-P64-L06	1169	1165	1168	1166	1172	1174	1181	1181	1181	1181	1181	1181	1181	1181	1181	1181	1181	1181	1181	1181	1181	1181	1181	1181	1181	1181	1181	1181	1178	1180	7	6	6	3	0	0	0	0	0	0	0	0	0	0	0	0	2	1	1
LC03-21-RV3-P64-L06	1169	1165	1168	1166	1172	1174	1181	1181	1181	1181	1181	1181	1181	1181	1181	1181	1181	1181	1181	1181	1181	1181	1181	1181	1181	1181	1181	1181	1178	1180	7	6	6	3	0	0	0	0	0	0	0	0	0	0	0	0	2	1	1
LC01-21-RV3-P64-L06	1169	1165	1168	1166	1172	1174	1181	1181	1181	1181	1181	1181	1181	1181	1181	1181	1181	1181	1181	1181	1181	1181	1181	1181	1181	1181	1181	1181	1178	1180	7	6	6	3	0	0	0	0	0	0	0	0	0	0	0	0	2	1	1
LC02-21-RV3-P64-L06	1169	1165	1168	1166	1172	1174	1181	1181	1181	1181	1181	1181	1181	1181	1181	1181	1181	1181	1181	1181	1181	1181	1181	1181	1181	1181	1181	1181	1178	1180	7	6	6	3	0	0	0	0	0	0	0	0	0	0	0	0	2	1	1
LC10-21-RV3-P64-L05	1169	1165	1168	1166	1172	1174	1181	1181	1181	1181	1181	1181	1181	1181	1181	1181	1181	1181	1181	1181	1181	1181	1181	1181	1181	1181	1181	1181	1178	1180	9	6	6	5	2	2	2	2	2	2	2	2	2	2	2	2	0	1	1
LC12-21-RV3-P64-L05	1169	1165	1168	1166	1172	1174	1181	1181	1181	1181	1181	1181	1181	1181	1181	1181	1181	1181	1181	1181	1181	1181	1181	1181	1181	1181	1181	1181	1178	1180	8	5	5	4	1	1	1	1	1	1	1	1	1	1	1	1	1	0	0
LC11-21-RV3-P64-L05	1169	1165	1168	1166	1172	1174	1181	1181	1181	1181	1181	1181	1181	1181	1181	1181	1181	1181	1181	1181	1181	1181	1181	1181	1181	1181	1181	1181	1178	1180	8	5	5	4	1	1	1	1	1	1	1	1	1	1	1	1	1	0	0
LC09-21-RV3-P64-L05	1169	1165	1168	1166	1172	1174	1181	1181	1181	1181	1181	1181	1181	1181	1181	1181	1181	1181	1181	1181	1181	1181	1181	1181	1181	1181	1181	1181	1178	1180	8	5	5	4	1	1	1	1	1	1	1	1	1	1	1	1	1	0	0
LC08-21-RV3-P64-L05	1169	1165	1168	1166	1172	1174	1181	1181	1181	1181	1181	1181	1181	1181	1181	1181	1181	1181	1181	1181	1181	1181	1181	1181	1181	1181	1181	1181	1178	1180	8	5	5	4	1	1	1	1	1	1	1	1	1	1	1	1	1	0	0
LC07-21-RV3-P64-L05	1169	1165	1168	1166	1172	1174	1181	1181	1181	1181	1181	1181	1181	1181	1181	1181	1181	1181	1181	1181	1181	1181	1181	1181	1181	1181	1181	1181	1178	1180	8	5	5	4	1	1	1	1	1	1	1	1	1	1	1	1	1	0	0
LC06-21-RV3-P64-L05	1169	1165	1168	1166	1172	1174	1181	1181	1181	1181	1181	1181	1181	1181	1181	1181	1181	1181	1181	1181	1181	1181	1181	1181	1181	1181	1181	1181	1178	1180	8	5	5	4	1	1	1	1	1	1	1	1	1	1	1	1	1	0	0
LC05-21-RV3-P64-L05	1169	1165	1168	1166	1172	1174	1181	1181	1181	1181	1181	1181	1181	1181	1181	1181	1181	1181	1181	1181	1181	1181	1181	1181	1181	1181	1181	1181	1178	1180	8	5	5	4	1	1	1	1	1	1	1	1	1	1	1	1	1	0	0
LC04-21-RV3-P64-L05	1169	1165	1168	1166	1172	1174	1181	1181	1181	1181	1181	1181	1181	1181	1181	1181	1181	1181	1181	1181	1181	1181	1181	1181	1181	1181	1181	1181	1178	1180	8	5	5	4	1	1	1	1	1	1	1	1	1	1	1	1	1	0	0
LC03-21-RV3-P64-L05	1169	1165	1168	1166	1172	1174	1181	1181	1181	1181	1181	1181	1181	1181	1181	1181	1181	1181	1181	1181	1181	1181	1181	1181	1181	1181	1181	1181	1178	1180	8	5	5	4	1	1	1	1	1	1	1	1	1	1	1	1	1	0	0
LC01-21-RV3-P64-L05	1169	1165	1168	1166	1172	1174	1181	1181	1181	1181	1181	1181	1181	1181	1181	1181	1181	1181	1181	1181	1181	1181	1181	1181	1181	1181	1181	1181	1178	1180	8	5	5	4	1	1	1	1	1	1	1	1	1	1	1	1	1	0	0
LC02-21-RV3-P64-L05	1169	1165	1168	1166	1172	1174	1181	1181	1181	1181	1181	1181	1181	1181	1181	1181	1181	1181	1181	1181	1181	1181	1181	1181	1181	1181	1181	1181	1178	1180	8	5	5	4	1	1	1	1	1	1	1	1	1	1	1	1	1	0	0
LC04_S5-21-RV3-P64-L05	1156	1153	1150	1149	1156	1155	1163	1163	1163	1163	1163	1163	1163	1163	1163	1163	1163	1163	1163	1163	1163	1163	1163	1163	1163	1163	1163	1163	1160	1162	20	19	17	16	17	17	17	17	17	17	17	17	17	17	17	17	17	16	16
LC04_S5-21-RV3-P64-L06	1158	1154	1158	1158	1163	1162	1171	1171	1171	1171	1171	1171	1171	1171	1171	1171	1171	1171	1171	1171	1171	1171	1171	1171	1171	1171	1171	1171	1168	1170	20	19	17	14	15	15	15	15	15	15	15	15	15	15	15	15	17	16	16
LC04_S5-21-RV3-P64-DNA-Listeria_a	1159	1157	1161	1158	1164	1165	1174	1174	1174	1174	1174	1174	1174	1174	1174	1174	1174	1174	1174	1174	1174	1174	1174	1174	1174	1174	1174	1174	1170	1174	1106	1104	1105	1101	1109	1109	1109	1109	1109	1109	1109	1109	1109	1109	1109	1109	1109	1109	1109
LC04_S5-21-RV3-P64-DNA-Listeria_b	1153	1152	1155	1150	1158	1158	1166	1166	1166	1166	1166	1166	1166	1166	1166	1166	1166	1166	1166	1166	1166	1166	1166	1166	1166	1166	1166	1166	1162	1166	1093	1095	1094	1094	1099	1099	1099	1099	1099	1099	1099	1099	1099	1099	1099	1099	1099	1099	1099
LC13_S5-21-RV3-P64-DNA-Listeria	1161	1161	1163	1160	1166	1168	1176	1176	1176	1176	1176	1176	1176	1176	1176	1176	1176	1176	1176	1176	1176	1176	1176	1176	1176	1176	1176	1176	1172	1176	1107	1106	1108	1106	1112	1112	1112	1112	1112	1112	1112	1112	1112	1112	1112	1112	1112	1112	1112
LC14_S5-21-RV3-P64-DNA-Listeria	1158	1158	1161	1158	1164	1164	1172	1172	1172	1172	1172	1172	1172	1172	1172	1172	1172	1172	1172	1172	1172	1172	1172	1172	1172	1172	1172	1172	1168	1172	1102	1105	1104	1103	1108	1108	1108	1108	1108	1108	1108	1108	1108	1108	1108	1108	1108	1108	1108
LC12-21-RV3-P64-DNA-Listeria	1166	1166	1167	1164	1171	1173	1180	1180	1180	1180	1180	1180	1180	1180	1180	1180	1180	1180	1180	1180	1180	1180	1180	1180	1180	1180	1180	1180	1176	1180	1111	1110	1112	1110	1116	1116	1116	1116	1116	1116	1116	1116	1116	1116	1116	1116	1116	1116	1116
LC11-21-RV3-P64-DNA-Listeria	1166	1166	1167	1164	1171	1173	1180	1180	1180	1180	1180	1180	1180	1180	1180	1180	1180	1180	1180	1180	1180	1180	1180	1180	1180	1180	1180	1180	1176	1180	1111	1110	1112	1110	1116	1116	1116	1116	1116	1116	1116	1116	1116	1116	1116	1116	1116	1116	1116
LC10-21-RV3-P64-DNA-Listeria	1166	1166	1167	1164	1171	1173	1180	1180	1180	1180	1180	1180	1180	1180	1180	1180	1180	1180	1180	1180	1180	1180	1180	1180	1180	1180	1180	1180	1176	1180	1111	1110	1112	1110	1116	1116	1116	1116	1116	1116	1116	1116	1116	1116	1116	1116	1116	1116	1116
LC09-21-RV3-P64-DNA-Listeria	1166	1166	1167	1164	1171	1173	1180	1180	1180	1180	1180	1180	1180	1180	1180	1180	1180	1180	1180	1180	1180	1180	1180	1180	1180	1180	1180	1180	1176	1180	1111	1110	1112	1110	1116	1116	1116	1116	1116	1116	1116	1116	1116	1116	1116	1116	1116	1116	1116
LC08-21-RV3-P64-DNA-Listeria	1166	1166	1167	1164	1171	1173	1180	1180	1180	1180	1180	1180	1180	1180	1180	1180	1180	1180	1180	1180	1180	1180	1180	1180	1180	1180	1180	1180	1176	1180	1111	1110	1112	1110	1116	1116	1116	1116	1116	1116	1116	1116	1116	1116	1116	1116	1116	1116	1116
LC07-21-RV3-P64-DNA-Listeria	1166	1166	1167	1164	1171	1173	1180	1180	1180	1180	1180	1180	1180	1180	1180	1180	1180	1180	1180	1180	1180	1180	1180	1180	1180	1180	1180	1180	1176	1180	1111	1110	1112	1110	1116	1116	1116	1116	1116	1116	1116	1116	1116	1116	1116	1116	1116	1116	1116
LC06-21-RV3-P64-DNA-Listeria	1166	1166	1167	1164	1171	1173	1180	1180	1180	1180	1180	1180	1180	1180	1180	1180	1180	1180	1180	1180	1180	1180	1180	1180	1180	1180	1180	1180	1176	1180	1111	1110	1112	1110	1116	1116	1116	1116	1116	1116	1116	1116	1116	1116	1116	1116	1116	1116	1116
LC05-21-RV3-P64-DNA-Listeria	1166	1166	1167	1164	1171	1173	1180	1180	1180	1180	1180	1180	1180	1180	1180	1180	1180	1180	1180	1180	1180	1180	1180	1180	1180	1180	1180	1180	1176	1180	1111	1110	1112	1110	1116	1116	1116	1116	1116	1116	1116	1116	1116	1116	1116	1116	1116	1116	1116
LC04-21-RV3-P64-DNA-Listeria	1166	1166	1167	1164	1171	1173	1180	1180	1180	1180	1180	1180	1180	1180	1180	1180	1180	1180	1180	1180	1180	1180	1180	1180	1180	1180	1180	1180	1176	1180	1111	1110	1112	1110	1116	1116	1116	1116	1116	1116	1116	1116	1116	1116	1116	1116	1116	1116	1116
LC03-21-RV3-P64-DNA-Listeria	1166	1166	1167	1164	1171	1173	1180	1180	1180	1180	1180	1180	1180	1180	1180	1180	1180	1180	1180	1180	1180	1180	1180	1180	1180	1180	1180	1180	1176	1180	1111	1110	1112	1110	1116	1116	1116	1116	1116	1116	1116	1116	1116	1116	1116	1116	1116	1116	1116
LC01-21-RV3-P64-DNA-Listeria	1166	1166	1167	1164	1171	1173	1180	1180	1180	1180	1180	1180	1180	1180	1180	1180	1180	1180	1180	1180	1180	1180	1180	1180	1180	1180	1180	1180	1176	1180	1111	1110	1112	1110	1116	1116	1116	1116	1116	1116	1116	1116	1116	1116	1116	1116	1116	1116	1116
LC02-21-RV3-P64-DNA-Listeria	1166	1166	1167	1164	1171	1173	1180	1180	1180	1180	1180	1180	1180	1180	1180	1180	1180	1180	1180	1180	1180	1180	1180	1180	1180	1180	1180	1180	1176	1180	1111	1110	1112	1110	1116	1116	1116	1116	1116	1116	1116	1116	1116	1116	1116	1116	1116	1116	1116
LC04_S5-21-RV3-P64-L09	1598	1595	1599	1600	1605	1607	1614	1614	1614	1614	1614	1614	1614	1613	1613	1613	1613	1613	1613	1613	1613	1613	1613	1613	1613	1613	1613	1613	1610	1612	1611	1612	1612	1611	1618	1618	1618	1618	1618	1618	1618	1618	1618	1618	1618	1618	1618	1618	1618
LC13_S5-21-RV3-P64-L09	1612	1610	1616	1615	1622	1625	1632	1632	1632	1632	1632	1632	1632	1631	1631	1631	1631	1631	1631	1631	1631	1631	1631	1631	1631	1631	1631	1631	1628	1630	1627	1631	1630	1630	1636	1636	1636	1636	1636	1636	1636	1636	1636	1636	1636	1636	1636	1636	1636
LC14_S5-21-RV3-P64-L09	1619	1618	1624	1622	1629	1633	1641	1641	1641	1641	1641	1641	1641	1640	1640	1640	1640	1640	1640	1640	1640	1640	1640	1640	1640	1640	1640	1640	1637	1639	1636	1639	1638	1638	1645	1645	1645	1645	1645	1645	1645	1645	1645	1645	1645	1645	1645	1645	1645
LC12-21-RV3-P64-L09	1628	1626	1632	1630	1637	1640	1650	1650	1650	1650	1650	1650	1650	1649	1649	1649	1649	1649	1649	1649	1649	1649	1649	1649	1649	1649	1649	1649	1646	1648	1644	1647	1647	1646	1654	1654	1654	1654	1654	1654	1654	1654	1654	1654	1654	1654	1654	1654	1654
LC11-21-RV3-P64-L09	1628	1626	1632	1630	1637	1640	1650	1650	1650	1650	1650	1650	1650	1649	1649	1649	1649	1649	1649	1649	1649	1649	1649	1649	1649	1649	1649	1649	1646	1648	1644	1647	1647	1646	1654	1654	1654	1654	1654	1654	1654	1654	1654	1654	1654	1654	1654	1654	1654
LC10-21-RV3-P64-L09	1628	1626	1632	1630	1637	1640	1650	1650	1650	1650	1650	1650	1650	1649	1649	1649	1649	1649	1649	1649	1649	1649	1649	1649	1649	1649	1649	1649	1646	1648	1644	1647	1647	1646	1654	1654	1654	1654	1654	1654	1654	1654	1654	1654	1654	1654	1654	1654	1654
LC09-21-RV3-P64-L09	1628	1626	1632	1630	1637	1640	1650	1650	1650	1650	1650	1650	1650	1649	1649	1649	1649	1649	1649	1649	1649	1649	1649	1649	1649	1649	1649	1649	1646	1648	1644	1647	1647	1646	1654	1654	1654	1654	1654	1654	1654	1654	1654	1654	1654	1654	1654	1654	1654
LC08-21-RV3-P64-L09	1628	1626	1632	1630	1637	1640	1650	1650	1650	1650	1650	1650	1650	1649	1649	1649	1649	1649	1649	1649	1649	1649	1649	1649	1649	1649	1649	1649	1646	1648	1644	1647	1647	1646	1654	1654	1654	1654	1654	1654	1654	1654	1654	1654	1654	1654	1654	1654	1654
LC07-21-RV3-P64-L09	1628	1626	1632	1630	1637	1640	1650	1650	1650	1650	1650	1650	1650	1649	1649	1649	1649	1649	1649	1649	1649	1649	1649	1649	1649	1649	1649	1649	1646	1648	1644	1647	1647	1646	1654	1654	1654	1654	1654	1654	1654	1654	1654	1654	1654	1654	1654	1654	1654
LC06-21-RV3-P64-L09	1628	1626	1632	1630	1637	1640	1650	1650	1650	1650	1650	1650	1650	1649	1649	1649	1649	1649	1649	1649	1649	1649	1649	1649	1649	1649	1649	1649	1646	1648	1644	1647	1647	1646	1654	1654	1654	1654	1654	1654	1654	1654	1654	1654	1654	1654	1654	1654	1654
LC05-21-RV3-P64-L09	1628	1626	1632	1630	1637	1640	1650	1650	1650	1650	1650	1650	1650	1649	1649	1649	1649	1649	1649	1649	1649	1649	1649	1649	1649	1649	1649	1649	1646	1648	1644	1647	1647	1646	1654	1654	1654	1654	1654	1654	1654	1654	1654	1654	1654	1654	1654	1654	1654
LC04-21-RV3-P64-L09	1628	1626	1632	1630	1637	1640	1650	1650	1650	1650	1650	1650	1650	1649	1649	1649	1649	1649	1649	1649	1649	1649	1649	1649	1649	1649	1649	1649	1646	1648	1644	1647	1647	1646	1654	1654	1654	1654	1654	1654	1654	1654	1654	1654	1654	1654	1654	1654	1654
LC01-21-RV3-P64-L09	1628	1626	1632	1630	1637	1640	1650	1650	1650	1650	1650	1650	1650	1649	1649	1649	1649	1649	1649	1649	1649	1649	1649	1649	1649	1649	1649	1649	1646	1648	1644	1647	1647	1646	1654	1654	1654	1654	1654	1654	1654	1654	1654	1654	1654	1654	1654	1654	1654
LC03-21-RV3-P64-L09	1628	1626	1632	1630	1637	1640	1650	1650	1650	1650	1650	1650	1650	1649	1649	1649	1649	1649	1649	1649	1649	1649	1649	1649	1649	1649	1649	1649	1646	1648	1644	1647	1647	1646	1654	1654	1654	1654	1654	1654	1654	1654	1654	1654	1654	1654	1654	1654	1654
LC04_S5-21-RV3-P64-L08	1596	1592	1594	1596	1600	1603	1611	1611	1611	1611	1611	1611	1611	1610	1610	1610	1610	1610	1610	1610	1610	1610	1610	1610	1610	1610	1610	1610	1607	1610	1607	1609	1609	1608	1615	1615	1615	1615	1615	1615	1615	1615	1615	1615	1615	1615	1615	1615	1615
LC13_S5-21-RV3-P64-L08	1618	1616	1621	1621	1626	1629	1638	1638	1638	1638	1638	1638	1638	1637	1637	1637	1637	1637	1637	1637	1637	1637	1637	1637	1637	1637	1637	1637	1634	1636	1635	1636	1636	1634	1642	1642	1642	1642	1642	1642	1642	1642	1642	1642	1642	1642	1642	1642	1642
LC14_S5-21-RV3-P64-L08	1620	1620	1623	1622	1628	1632	1641	1641	1641	1641	1641	1641	1641	1640	1640	1640	1640	1640	1640	1640	1640	1640	1640	1640	1640	1640	1640	1640	1637	1639	1636	1639	1638	1638	1645	1645	1645	1645	1645	1645	1645	1645	1645	1645	1645	1645	1645	1645	1645
LC12-21-RV3-P64-L08	1629	1627	1633	1631	1638	1641	1651	1651	1651	1651	1651	1651	1651	1650	1650	1650	1650	1650	1650	1650	1650	1650	1650	1650	1650	1650	1650	1650	1647	1649	1645	1648	1648	1647	1655	1655	1655	1655	1655	1655	1655	1655	1655	1655	1655	1655	1655	1655	1655
LC11-21-RV3-P64-L08	1629	1627	1633	1631	1638	1641	1651	1651	1651	1651	1651	1651	1651	1650	1650	1650	1650	1650	1650	1650	1650	1650	1650	1650	1650	1650	1650	1650	1647	1649	1645	1648	1648	1647	1655	1655	1655	1655	1655	1655	1655	1655	1655	1655	1655	1655	1655	1655	1655
LC10-21-RV3-P64-L08	1629	1627	1633	1631	1638	1641	1651	1651	1651	1651	1651	1651	1651	1650	1650	1650	1650	1650	1650	1650	1650	1650	1650	1650	1650	1650	1650	1650	1647	1649	1645	1648	1648	1647	1655	1655	1655	1655	1655	1655	1655	1655	1655	1655	1655	1655	1655	1655	1655
LC09-21-RV3-P64-L08	1629	1627	1633	1631	1638	1641	1651	1651	1651	1651	1651	1651	1651	1650	1650	1650	1650	1650	1650	1650	1650	1650	1650	1650	1650	1650	1650	1650	1647	1649	1645	1648	1648	1647	1655	1655	1655	1655	1655	1655	1655	1655	1655	1655	1655	1655	1655	1655	1655
LC08-21-RV3-P64-L08	1629	1627	1633	1631	1638	1641	1651	1651	1651	1651	1651	1651	1651	1650	1650	1650	1650	1650	1650	1650	1650	1650	1650	1650	1650	1650	1650	1650	1647	1649	1645	1648	1648	1647	1655	1655	1655	1655	1655	1655	1655	1655	1655	1655	1655	1655	1655	1655	1655
LC07-21-RV3-P64-L08	1629	1627	1633	1631	1638	1641	1651	1651	1651	1651	1651	1651	1651	1650	1650	1650	1650	1650	1650	1650	1650	1650	1650	1650	1650	1650	1650	1650	1647	1649	1645	1648	1648	1647	1655	1655	1655	1655	1655	1655	1655	1655	1655	1655	1655	1655	1655	1655	1655
LC06-21-RV3-P64-L08	1629	1627	1633	1631	1638	1641	1651	1651	1651	1651	1651	1651	1651	1650	1650	1650	1650	1650	1650	1650	1650	1650	1650	1650	1650	1650	1650	1650	1647	1649	1645	1648	1648	1647	1655	1655	1655	1655	1655	1655	1655	1655	1655	1655	1655	1655	1655	1655	1655
LC05-21-RV3-P64-L08	1629	1627	1633	1631	1638	1641	1651	1651	1651	1651	1651	1651	1651	1650	1650	1650	1650	1650	1650	1650	1650	1650	1650	1650	1650	1650	1650	1650	1647	1649	1645	1648	1648	1647	1655	1655	1655	1655	1655	1655	1655	1655	1655	1655	1655	1655	1655	1655	1655
LC04-21-RV3-P64-L08	1629	1627	1633	1631	1638	1641	1651	1651	1651	1651	1651	1651	1651	1650	1650	1650	1650	1650	1650	1650	1650	1650	1650	1650	1650	1650	1650	1650	1647	1649	1645	1648	1648	1647	1655	1655	1655	1655	1655	1655	1655	1655	1655	1655	1655	1655	1655	1655	1655
LC03-21-RV3-P64-L08	1629	1627	1633	1631	1638	1641	1651	1651	1651	1651	1651	1651	1651	1650	1650	1650	1650	1650	1650	1650	1650	1650	1650	1650	1650	1650	1650	1650	1647	1649	1645	1648	1648	1647	1655	1655	1655	1655	1655	1655	1655	1655	1655	1655	1655	1655	1655	1655	1655
LC01-21-RV3-P64-L08	1629	1627	1633	1631	1638	1641	1651	1651	1651	1651	1651	1651	1651	1650	1650	1650	1650	1650	1650	1650	1650	1650	1650	1650	1650	1650	1650	1650	1647	1649	1645	1648	1648	1647	1655	1655	1655	1655	1655	1655	1655	1655	1655	1655	1655	1655	1655	1655	1655
LC02-21-RV3-P64-L08	1629	1627	1633	1631	1638	1641	1651	1651	1651	1651	1651	1651	1651	1650	1650	1650	1650	1650	1650	1650	1650	1650	1650	1650	1650	1650	1650	1650	1647	1649	1645	1648	1648	1647	1655	1655	1655	1655	1655	1655	1655	1655	1655	1655	1655	1655	1655	1655	1655
LC14_S5-21-RV3-P64-L01	1587	1586	1592	1591	1596	1600	1608	1608	1608	1608	1608	1608	1608	1607	1607	1607	1607	1607	1607	1607	1607	1607	1607	1607	1607	1607	1607	1607	1605	1606	1603	1605	1604	1606	1611	1611	1611	1611	1611	1611	1611	1611	1611	1611	1611	1611	1611	1611	1611
LC04_S5-21-RV3-P64-L01	1585	1584	1586	1587	1591	1594	1604	1604	1604	1604	1604	1604	1604	1603	1603	1603	1603	1603	1603	1603	1603	1603	1603	1603	1603	1603	1603	1603	1600	1602	1599	1601	1601	1600	1607	1607	1607	1607	1607	1607	1607	1607	1607	1607	1607	1607	1607	1607	1607
LC04_S5-21-RV3-P64-L02	1589	1588	1591	1592	1595	1598	1606	1606	1606	1606	1606	1606	1606	1605	1605	1605	1605	1605	1605	1605	1605	1605	1605	1605	1605	1605	1605	1605	1602	1604	1604	1603	1603	1603	1609	1609	1609	1609	1609	1609	1609	1609	1609	1609	1609	1609	1609	1609	1609
LC13_S5-21-RV3-P64-L01	1601	1599	1605	1604	1611	1613	1621	1621	1621	1621	1621	1621	1621	1620	1620	1620	1620	1620	1620	1620	1620	1620	1620	1620	1620	1620	1620	1620	1618	1619	1616	1618	1618	1617	1624	1624	1624	1624	1624	1624	1624	1624	1624	1624	1624	1624	1624	1624	1624
LC13_S5-21-RV3-P64-L02	1610	1609	1614	1614	1619	1622	1632	1632	1632	1632	1632	1632	1632	1631	1631	1631	1631	1631	1631	1631	1631	1631	1631	1631	1631	1631	1631	1631	1628	1630	1626	1628	1628	1627	1635	1635	1635	1635	1635	1635	1635	1635	1635	1635	1635	1635	1635	1635	1635
LC14_S5-21-RV3-P64-L02	1612	1610	1615	1615	1621	1625	1633	1633	1633	1633	1633	1633	1633	1632	1632	1632	1632	1632	1632	1632	1632	1632	1632	1632	1632	1632	1632	1632	1629	1631	1627	1631	1630	1630	1636	1636	1636	1636	1636	1636	1636	1636	1636	1636	1636	1636	1636	1636	1636
LC12-21-RV3-P64-L02	1625	1623	1629	1627	1634	1637	1647	1647	1647	1647	1647	1647	1647	1646	1646	1646	1646	1646	1646	1646	1646	1646	1646	1646	1646	1646	1646	1646	1643	1645	1640	1643	1643	1642	1650	1650	1650	1650	1650	1650	1650	1650	1650	1650	1650	1650	1650	1650	1650
LC12-21-RV3-P64-L01	1625	1623	1629	1627	1634	1637	1647	1647	1647	1647	1647	1647	1647	1646	1646	1646	1646	1646	1646	1646	1646	1646	1646	1646	1646	1646	1646	1646	1643	1645	1640	1643	1643	1642	1650	1650	1650	1650	1650	1650	1650	1650	1650	1650	1650	1650	1650	1650	1650
LC11-21-RV3-P64-L02	1625	1623	1629	1627	1634	1637	1647	1647	1647	1647	1647	1647	1647	1646	1646	1646	1646	1646	1646	1646	1646	1646	1646	1646	1646	1646	1646	1646	1643	1645	1640	1643	1643	1642	1650	1650	1650	1650	1650	1650	1650	1650	1650	1650	1650	1650	1650	1650	1650
LC11-21-RV3-P64-L01	1625	1623	1629	1627	1634	1637	1647	1647	1647	1647	1647	1647	1647	1646	1646	1646	1646	1646	1646	1646	1646	1646	1646	1646	1646	1646	1646	1646	1643	1645	1640	1643	1643	1642	1650	1650	1650	1650	1650	1650	1650	1650	1650	1650	1650	1650	1650	1650	1650
LC10-21-RV3-P64-L02	1625	1623	1629	1627	1634	1637	1647	1647	1647	1647	1647	1647	1647	1646	1646	1646	1646	1646	1646	1646	1646	1646	1646	1646	1646	1646	1646	1646	1643	1645	1640	1643	1643	1642	1650	1650	1650	1650	1650	1650	1650	1650	1650	1650	1650	1650	1650	1650	1650
LC10-21-RV3-P64-L01	1625	1623	1629	1627	1634	1637	1647	1647	1647	1647	1647	1647	1647	1646	1646	1646	1646	1646	1646	1646	1646	1646	1646	1646	1646	1646	1646	1646	1643	1645	1640	1643	1643	1642	1650	1650	1650	1650	1650	1650	1650	1650	1650	1650	1650	1650	1650	1650	1650
LC09-21-RV3-P64-L02	1625	1623	1629	1627	1634	1637	1647	1647	1647	1647	1647	1647	1647	1646	1646	1646	1646	1646	1646	1646	1646	1646	1646	1646	1646	1646	1646	1646	1643	1645	1640	1643	1643	1642	1650	1650	1650	1650	1650	1650	1650	1650	1650	1650	1650	1650	1650	1650	1650
LC09-21-RV3-P64-L01	1625	1623	1629	1627	1634	1637	1647	1647	1647	1647	1647	1647	1647	1646	1646	1646	1646	1646	1646	1646	1646	1646	1646	1646	1646	1646	1646	1646	1643	1645	1640	1643	1643	1642	1650	1650	1650	1650	1650	1650	1650	1650	1650	1650	1650	1650	1650	1650	1650
LC08-21-RV3-P64-L02	1625	1623	1629	1627	1634	1637	1647	1647	1647	1647	1647	1647	1647	1646	1646	1646	1646	1646	1646	1646	1646	1646	1646	1646	1646	1646	1646	1646	1643	1645	1640	1643	1643	1642	1650	1650	1650	1650	1650	1650	1650	1650	1650	1650	1650	1650	1650	1650	1650
LC08-21-RV3-P64-L01	1625	1623	1629	1627	1634	1637	1647	1647	1647	1647	1647	1647	1647	1646	1646	1646	1646	1646	1646	1646	1646	1646	1646	1646	1646	1646	1646	1646	1643	1645	1640	1643	1643	1642	1650	1650	1650	1650	1650	1650	1650	1650	1650	1650	1650	1650	1650	1650	1650
LC07-21-RV3-P64-L02	1625	1623	1629	1627	1634	1637	1647	1647	1647	1647	1647	1647	1647	1646	1646	1646	1646	1646	1646	1646	1646	1646	1646	1646	1646	1646	1646	1646	1643	1645	1640	1643	1643	1642	1650	1650	1650	1650	1650	1650	1650	1650	1650	1650	1650	1650	1650	1650	1650
LC07-21-RV3-P64-L01	1625	1623	1629	1627	1634	1637	1647	1647	1647	1647	1647	1647	1647	1646	1646	1646	1646	1646	1646	1646	1646	1646	1646	1646	1646	1646	1646	1646	1643	1645	1640	1643	1643	1642	1650	1650	1650	1650	1650	1650	1650	1650	1650	1650	1650	1650	1650	1650	1650
LC06-21-RV3-P64-L02	1625	1623	1629	1627	1634	1637	1647	1647	1647	1647	1647	1647	1647	1646	1646	1646	1646	1646	1646	1646	1646	1646	1646	1646	1646	1646	1646	1646	1643	1645	1640	1643	1643	1642	1650	1650	1650	1650	1650	1650	1650	1650	1650	1650	1650	1650	1650	1650	1650
LC06-21-RV3-P64-L01	1625	1623	1629	1627	1634	1637	1647	1647	1647	1647	1647	1647	1647	1646	1646	1646	1646	1646	1646	1646	1646	1646	1646	1646	1646	1646	1646	1646	1643	1645	1640	1643	1643	1642	1650	1650	1650	1650	1650	1650	1650	1650	1650	1650	1650	1650	1650	1650	1650
LC05-21-RV3-P64-L02	1625	1623	1629	1627	1634	1637	1647	1647	1647	1647	1647	1647	1647	1646	1646	1646	1646	1646	1646	1646	1646	1646	1646	1646	1646	1646	1646	1646	1643	1645	1640	1643	1643	1642	1650	1650	1650	1650	1650	1650	1650	1650	1650	1650	1650	1650	1650	1650	1650
LC05-21-RV3-P64-L01	1625	1623	1629	1627	1634	1637	1647	1647	1647	1647	1647	1647	1647	1646	1646	1646	1646	1646	1646	1646	1646	1646	1646	1646	1646	1646	1646	1646	1643	1645	1640	1643	1643	1642	1650	1650	1650	1650	1650	1650	1650	1650	1650	1650	1650	1650	1650	1650	1650
LC04-21-RV3-P64-L02	1625	1623	1629	1627	1634	1637	1647	1647	1647	1647	1647	1647	1647	1646	1646	1646	1646	1646	1646	1646	1646	1646	1646	1646	1646	1646	1646	1646	1643	1645	1640	1643	1643	1642	1650	1650	1650	1650	1650	1650	1650	1650	1650	1650	1650	1650	1650	1650	1650
LC04-21-RV3-P64-L01	1625	1623	1629	1627	1634	1637	1647	1647	1647	1647	1647	1647	1647	1646	1646	1646	1646	1646	1646	1646	1646	1646	1646	1646	1646	1646	1646	1646	1643	1645	1640	1643	1643	1642	1650	1650	1650	1650	1650	1650	1650	1650	1650	1650	1650	1650	1650	1650	1650
LC03-21-RV3-P64-L02	1625	1623	1629	1627	1634	1637	1647	1647	1647	1647	1647	1647	1647	1646	1646	1646	1646	1646	1646	1646	1646	1646	1646	1646	1646	1646	1646	1646	1643	1645	1640	1643	1643	1642	1650	1650	1650	1650	1650	1650	1650	1650	1650	1650	1650	1650	1650	1650	1650
LC03-21-RV3-P64-L01	1625	1623	1629	1627	1634	1637	1647	1647	1647	1647	1647	1647	1647	1646	1646	1646	1646	1646	1646	1646	1646	1646	1646	1646	1646	1646	1646	1646	1643	1645	1640	1643	1643	1642	1650	1650	1650	1650	1650	1650	1650	1650	1650	1650	1650	1650	1650	1650	1650
LC02-21-RV3-P64-L02	1625	1623	1629	1627	1634	1637	1647	1647	1647	1647	1647	1647	1647	1646	1646	1646	1646	1646	1646	1646	1646	1646	1646	1646	1646	1646	1646	1646	1643	1645	1640	1643	1643	1642	1650	1650	1650	1650	1650	1650	1650	1650	1650	1650	1650	1650	1650	1650	1650
LC02-21-RV3-P64-L01	1625	1623	1629	1627	1634	1637	1647	1647	1647	1647	1647	1647	1647	1646	1646	1646	1646	1646	1646	1646	1646	1646	1646	1646	1646	1646	1646	1646	1643	1645	1640	1643	1643	1642	1650	1650	1650	1650	1650	1650	1650	1650	1650	1650	1650	1650	1650	1650	1650
LC01-21-RV3-P64-L01	1625	1623	1629	1627	1634	1637	1647	1647	1647	1647	1647	1647	1647	1646	1646	1646	1646	1646	1646	1646	1646	1646	1646	1646	1646	1646	1646	1646	1643	1645	1640	1643	1643	1642	1650	1650	1650	1650	1650	1650	1650	1650	1650	1650	1650	1650	1650	1650	1650
LC01-21-RV3-P64-L02	1625	1623	1629	1627	1634	1637	1647	1647	1647	1647	1647	1647	1647	1646	1646	1646	1646	1646	1646	1646	1646	1646	1646	1646	1646	1646	1646	1646	1643	1645	1640	1643	1643	1642	1650	1650	1650	1650	1650	1650	1650	1650	1650	1650	1650	1650	1650	1650	1650
LC04_S5-21-RV3-P64-L07	1580	1578	1580	1582	1585	1588	1597	1597	1597	1597	1597	1597	1597	1596	1596	1596	1596	1596	1596	1596	1596	1596	1596	1596	1596	1596	1596	1596	1593	1595	1593	1595	1594	1593	1600	1600	1600	1600	1600	1600	1600	1600	1600	1600	1600	1600	1600	1600	1600
LC13_S5-21-RV3-P64-L07	1611	1610	1615	1614	1620	1623	1633	1633	1633	1633	1633	1633	1633	1632	1632	1632	1632	1632	1632	1632	1632	1632	1632	1632	1632	1632	1632	1632	1629	1631	1627	1629	1629	1628	1636	1636	1636	1636	1636	1636	1636	1636	1636	1636	1636	1636	1636	1636	1636
LC14_S5-21-RV3-P64-L07	1614	1613	1619	1617	1625	1629	1636	1636	1636	1636	1636	1636	1636	1635	1635	1635	1635	1635	1635	1635	1635	1635	1635	1635	1635	1635	1635	1635	1632	1634	1630	1633	1632	1634	1639	1639	1639	1639	1639	1639	1639	1639	1639	1639	1639	1639	1639	1639	1639
LC12-21-RV3-P64-L07	1622	1620	1626	1624	1631	1634	1644	1644	1644	1644	1644	1644	1644	1643	1643	1643	1643	1643	1643	1643	1643	1643	1643	1643	1643	1643	1643	1643	1640	1642	1637	1640	1640	1639	1647	1647	1647	1647	1647	1647	1647	1647	1647	1647	1647	1647	1647	1647	1647
LC11-21-RV3-P64-L07	1622	1620	1626	1624	1631	1634	1644	1644	1644	1644	1644	1644	1644	1643	1643	1643	1643	1643	1643	1643	1643	1643	1643	1643	1643	1643	1643	1643	1640	1642	1637	1640	1640	1639	1647	1647	1647	1647	1647	1647	1647	1647	1647	1647	1647	1647	1647	1647	1647
LC10-21-RV3-P64-L07	1622	1620	1626	1624	1631	1634	1644	1644	1644	1644	1644	1644	1644	1643	1643	1643	1643	1643	1643	1643	1643	1643	1643	1643	1643	1643	1643	1643	1640	1642	1637	1640	1640	1639	1647	1647	1647	1647	1647	1647	1647	1647	1647	1647	1647	1647	1647	1647	1647
LC09-21-RV3-P64-L07	1622	1620	1626	1624	1631	1634	1644	1644	1644	1644	1644	1644	1644	1643	1643	1643	1643	1643	1643	1643	1643	1643	1643	1643	1643	1643	1643	1643	1640	1642	1637	1640	1640	1639	1647	1647	1647	1647	1647	1647	1647	1647	1647	1647	1647	1647	1647	1647	1647
LC08-21-RV3-P64-L07	1622	1620	1626	1624	1631	1634	1644	1644	1644	1644	1644	1644	1644	1643	1643	1643	1643	1643	1643	1643	1643	1643	1643	1643	1643	1643	1643	1643	1640	1642	1637	1640	1640	1639	1647	1647	1647	1647	1647	1647	1647	1647	1647	1647	1647	1647	1647	1647	1647
LC07-21-RV3-P64-L07	1622	1620	1626	1624	1631	1634	1644	1644	1644	1644	1644	1644	1644	1643	1643	1643	1643	1643	1643	1643	1643	1643	1643	1643	1643	1643	1643	1643	1640	1642	1637	1640	1640	1639	1647	1647	1647	1647	1647	1647	1647	1647	1647	1647	1647	1647	1647	1647	1647
LC06-21-RV3-P64-L07	1622	1620	1626	1624	1631	1634	1644	1644	1644	1644	1644	1644	1644	1643	1643	1643	1643	1643	1643	1643	1643	1643	1643	1643	1643	1643	1643	1643	1640	1642	1637	1640	1640	1639	1647	1647	1647	1647	1647	1647	1647	1647	1647	1647	1647	1647	1647	1647	1647
LC05-21-RV3-P64-L07	1622	1620	1626	1624	1631	1634	1644	1644	1644	1644	1644	1644	1644	1643	1643	1643	1643	1643	1643	1643	1643	1643	1643	1643	1643	1643	1643	1643	1640	1642	1637	1640	1640	1639	1647	1647	1647	1647	1647	1647	1647	1647	1647	1647	1647	1647	1647	1647	1647
LC04-21-RV3-P64-L07	1622	1620	1626	1624	1631	1634	1644	1644	1644	1644	1644	1644	1644	1643	1643	1643	1643	1643	1643	1643	1643	1643	1643	1643	1643	1643	1643	1643	1640	1642	1637	1640	1640	1639	1647	1647	1647	1647	1647	1647	1647	1647	1647	1647	1647	1647	1647	1647	1647
LC03-21-RV3-P64-L07	1622	1620	1626	1624	1631	1634	1644	1644	1644	1644	1644	1644	1644	1643	1643	1643	1643	1643	1643	1643	1643	1643	1643	1643	1643	1643	1643	1643	1640	1642	1637	1640	1640	1639	1647	1647	1647	1647	1647	1647	1647	1647	1647	1647	1647	1647	1647	1647	1647
LC01-21-RV3-P64-L07	1622	1620	1626	1624	1631	1634	1644	1644	1644	1644	1644	1644	1644	1643	1643	1643	1643	1643	1643	1643	1643	1643	1643	1643	1643	1643	1643	1643	1640	1642	1637	1640	1640	1639	1647	1647	1647	1647	1647	1647	1647	1647	1647	1647	1647	1647	1647	1647	1647
LC02-21-RV3-P64-L07	1622	1620	1626	1624	1631	1634	1644	1644	1644	1644	1644	1644	1644	1643	1643	1643	1643	1643	1643	1643	1643	1643	1643	1643	1643	1643	1643	1643	1640	1642	1637	1640	1640	1639	1647	1647	1647	1647	1647	1647	1647	1647	1647	1647	1647	1647	1647	1647	1647
LC04_S5-21-RV3-P64-L10	1594	1594	1597	1598	1602	1606	1614	1614	1614	1614	1614	1614	1614	1613	1613	1613	1613	1613	1613	1613	1613	1613	1613	1613	1613	1613	1613	1613	1610	1612	1606	1608	1608	1608	1615	1615	1615	1615	1615	1615	1615	1615	1615	1615	1615	1615	1615	1615	1615
LC13_S5-21-RV3-P64-L10	1612	1612	1618	1616	1623	1625	1634	1634	1634	1634	1634	1634	1634	1633	1633	1633	1633	1633	1633	1633	1633	1633	1633	1633	1633	1633	1633	1633	1631	1632	1626	1628	1628	1628	1635	1635	1635	1635	1635	1635	1635	1635	1635	1635	1635	1635	1635	1635	1635
LC14_S5-21-RV3-P64-L10	1614	1613	1617	1618	1622	1625	1634	1634	1634	1634	1634	1634	1634	1633	1633	1633	1633	1633	1633	1633	1633	1633	1633	1633	1633	1633	1633	1633	1630	1632	1628	1629	1629	1628	1635	1635	1635	1635	1635	1635	1635	1635	1635	1635	1635	1635	1635	1635	1635
LC12-21-RV3-P64-L10	1628	1626	1632	1631	1637	1640	1650	1650	1650	1650	1650	1650	1650	1649	1649	1649	1649	1649	1649	1649	1649	1649	1649	1649	1649	1649	1649	1649	1646	1648	1641	1644	1644	1644	1651	1651	1651	1651	1651	1651	1651	1651	1651	1651	1651	1651	1651	1651	1651
LC11-21-RV3-P64-L10	1628	1626	1632	1631	1637	1640	1650	1650	1650	1650	1650	1650	1650	1649	1649	1649	1649	1649	1649	1649	1649	1649	1649	1649	1649	1649	1649	1649	1646	1648	1641	1644	1644	1644	1651	1651	1651	1651	1651	1651	1651	1651	1651	1651	1651	1651	1651	1651	1651
LC10-21-RV3-P64-L10	1628	1626	1632	1631	1637	1640	1650	1650	1650	1650	1650	1650	1650	1649	1649	1649	1649	1649	1649	1649	1649	1649	1649	1649	1649	1649	1649	1649	1646	1648	1641	1644	1644	1644	1651	1651	1651	1651	1651	1651	1651	1651	1651	1651	1651	1651	1651	1651	1651
LC09-21-RV3-P64-L10	1628	1626	1632	1631	1637	1640	1650	1650	1650	1650	1650	1650	1650	1649	1649	1649	1649	1649	1649	1649	1649	1649	1649	1649	1649	1649	1649	1649	1646	1648	1641	1644	1644	1644	1651	1651	1651	1651	1651	1651	1651	1651	1651	1651	1651	1651	1651	1651	1651
LC08-21-RV3-P64-L10	1628	1626	1632	1631	1637	1640	1650	1650	1650	1650	1650	1650	1650	1649	1649	1649	1649	1649	1649	1649	1649	1649	1649	1649	1649	1649	1649	1649	1646	1648	1641	1644	1644	1644	1651	1651	1651	1651	1651	1651	1651	1651	1651	1651	1651	1651	1651	1651	1651
LC07-21-RV3-P64-L10	1628	1626	1632	1631	1637	1640	1650	1650	1650	1650	1650	1650	1650	1649	1649	1649	1649	1649	1649	1649	1649	1649	1649	1649	1649	1649	1649	1649	1646	1648	1641	1644	1644	1644	1651	1651	1651	1651	1651	1651	1651	1651	1651	1651	1651	1651	1651	1651	1651
LC06-21-RV3-P64-L10	1628	1626	1632	1631	1637	1640	1650	1650	1650	1650	1650	1650	1650	1649	1649	1649	1649	1649	1649	1649	1649	1649	1649	1649	1649	1649	1649	1649	1646	1648	1641	1644	1644	1644	1651	1651	1651	1651	1651	1651	1651	1651	1651	1651	1651	1651	1651	1651	1651
LC03-21-RV3-P64-L10	1628	1626	1632	1631	1637	1640	1650	1650	1650	1650	1650	1650	1650	1649	1649	1649	1649	1649	1649	1649	1649	1649	1649	1649	1649	1649	1649	1649	1646	1648	1641	1644	1644	1644	1651	1651	1651	1651	1651	1651	1651	1651	1651	1651	1651	1651	1651	1651	1651
LC01-21-RV3-P64-L10	1627	1625	1632	1630	1637	1639	1649	1649	1649	1649	1649	1649	1649	1648	1648	1648	1648	1648	1648	1648	1648	1648	1648	1648	1648	1648	1648	1648	1645	1647	1640	1643	1643	1643	1650	1650	1650	1650	1650	1650	1650	1650	1650	1650	1650	1650	1650	1650	1650
LC05-21-RV3-P64-L10	1627	1625	1632	1630	1637	1639	1649	1649	1649	1649	1649	1649	1649	1648	1648	1648	1648	1648	1648	1648	1648	1648	1648	1648	1648	1648	1648	1648	1645	1647	1640	1643	1643	1643	1650	1650	1650	1650	1650	1650	1650	1650	1650	1650	1650	1650	1650	1650	1650
LC02-21-RV3-P64-L10	1628	1626	1632	1631	1637	1640	1650	1650	1650	1650	1650	1650	1650	1649	1649	1649	1649	1649	1649	1649	1649	1649	1649	1649	1649	1649	1649	1649	1646	1648	1641	1644	1644	1644	1651	1651	1651	1651	1651	1651	1651	1651	1651	1651	1651	1651	1651	1651	1651
LC04-21-RV3-P64-L10	1628	1626	1632	1631	1637	1640	1650	1650	1650	1650	1650	1650	1650	1649	1649	1649	1649	1649	1649	1649	1649	1649	1649	1649	1649	1649	1649	1649	1646	1648	1641	1644	1644	1644	1651	1651	1651	1651	1651	1651	1651	1651	1651	1651	1651	1651	1651	1651	1651
[truncated: 116 more columns]

## Sheet: L.monocytogenes filtered
cgmlst	LC04_S5-21-RV3-P64-L03	LC04_S5-21-RV3-P64-L04	LC12-21-RV3-P64-L04	LC10-21-RV3-P64-L04	LC09-21-RV3-P64-L04	LC05-21-RV3-P64-L04	LC04-21-RV3-P64-L04	LC02-21-RV3-P64-L04	LC01-21-RV3-P64-L04	LC12-21-RV3-P64-L03	LC11-21-RV3-P64-L04	LC11-21-RV3-P64-L03	LC10-21-RV3-P64-L03	LC09-21-RV3-P64-L03	LC08-21-RV3-P64-L04	LC08-21-RV3-P64-L03	LC07-21-RV3-P64-L04	LC07-21-RV3-P64-L03	LC05-21-RV3-P64-L03	LC04-21-RV3-P64-L03	LC03-21-RV3-P64-L04	LC03-21-RV3-P64-L03	LC02-21-RV3-P64-L03	LC01-21-RV3-P64-L03	LC06-21-RV3-P64-L04	LC06-21-RV3-P64-L03	LC14_S5-21-RV3-P64-L04	LC13_S5-21-RV3-P64-L04	LC14_S5-21-RV3-P64-L03	LC13_S5-21-RV3-P64-L03	LC04_S5-21-RV3-P64-DNA-Listeria_b	LC04_S5-21-RV3-P64-DNA-Listeria_a	LC12-21-RV3-P64-DNA-Listeria	LC11-21-RV3-P64-DNA-Listeria	LC10-21-RV3-P64-DNA-Listeria	LC09-21-RV3-P64-DNA-Listeria	LC08-21-RV3-P64-DNA-Listeria	LC07-21-RV3-P64-DNA-Listeria	LC06-21-RV3-P64-DNA-Listeria	LC05-21-RV3-P64-DNA-Listeria	LC04-21-RV3-P64-DNA-Listeria	LC03-21-RV3-P64-DNA-Listeria	LC01-21-RV3-P64-DNA-Listeria	LC02-21-RV3-P64-DNA-Listeria	LC14_S5-21-RV3-P64-DNA-Listeria	LC13_S5-21-RV3-P64-DNA-Listeria	LC13_S5-21-RV3-P64-L06	LC04_S5-21-RV3-P64-L05	LC04_S5-21-RV3-P64-L06
LC04_S5-21-RV3-P64-L03	0	3	5	5	5	5	5	5	5	5	5	5	5	5	5	5	5	5	5	5	5	5	5	5	5	5	4	4	3	4	1136	1139	1152	1152	1152	1152	1152	1152	1152	1152	1152	1152	1152	1152	1143	1145	1151	1139	1142
LC04_S5-21-RV3-P64-L04	3	0	6	6	6	6	6	6	6	6	6	6	6	6	6	6	6	6	6	6	6	6	6	6	6	6	5	4	4	4	1131	1133	1146	1146	1146	1146	1146	1146	1146	1146	1146	1146	1146	1146	1138	1141	1142	1132	1135
LC12-21-RV3-P64-L04	5	6	0	0	0	0	0	0	0	0	0	0	0	0	0	0	0	0	0	0	0	0	0	0	0	0	2	2	1	3	1147	1150	1170	1170	1170	1170	1170	1170	1170	1170	1170	1170	1170	1170	1159	1162	1166	1144	1151
LC10-21-RV3-P64-L04	5	6	0	0	0	0	0	0	0	0	0	0	0	0	0	0	0	0	0	0	0	0	0	0	0	0	2	2	1	3	1147	1150	1170	1170	1170	1170	1170	1170	1170	1170	1170	1170	1170	1170	1159	1162	1166	1144	1151
LC09-21-RV3-P64-L04	5	6	0	0	0	0	0	0	0	0	0	0	0	0	0	0	0	0	0	0	0	0	0	0	0	0	2	2	1	3	1147	1150	1170	1170	1170	1170	1170	1170	1170	1170	1170	1170	1170	1170	1159	1162	1166	1144	1151
LC05-21-RV3-P64-L04	5	6	0	0	0	0	0	0	0	0	0	0	0	0	0	0	0	0	0	0	0	0	0	0	0	0	2	2	1	3	1147	1150	1170	1170	1170	1170	1170	1170	1170	1170	1170	1170	1170	1170	1159	1162	1166	1144	1151
LC04-21-RV3-P64-L04	5	6	0	0	0	0	0	0	0	0	0	0	0	0	0	0	0	0	0	0	0	0	0	0	0	0	2	2	1	3	1147	1150	1170	1170	1170	1170	1170	1170	1170	1170	1170	1170	1170	1170	1159	1162	1166	1144	1151
LC02-21-RV3-P64-L04	5	6	0	0	0	0	0	0	0	0	0	0	0	0	0	0	0	0	0	0	0	0	0	0	0	0	2	2	1	3	1147	1150	1170	1170	1170	1170	1170	1170	1170	1170	1170	1170	1170	1170	1159	1162	1166	1144	1151
LC01-21-RV3-P64-L04	5	6	0	0	0	0	0	0	0	0	0	0	0	0	0	0	0	0	0	0	0	0	0	0	0	0	2	2	1	3	1147	1150	1170	1170	1170	1170	1170	1170	1170	1170	1170	1170	1170	1170	1159	1162	1166	1144	1151
LC12-21-RV3-P64-L03	5	6	0	0	0	0	0	0	0	0	0	0	0	0	0	0	0	0	0	0	0	0	0	0	0	0	2	2	1	3	1147	1150	1170	1170	1170	1170	1170	1170	1170	1170	1170	1170	1170	1170	1159	1162	1166	1144	1151
LC11-21-RV3-P64-L04	5	6	0	0	0	0	0	0	0	0	0	0	0	0	0	0	0	0	0	0	0	0	0	0	0	0	2	2	1	3	1147	1150	1170	1170	1170	1170	1170	1170	1170	1170	1170	1170	1170	1170	1159	1162	1166	1144	1151
LC11-21-RV3-P64-L03	5	6	0	0	0	0	0	0	0	0	0	0	0	0	0	0	0	0	0	0	0	0	0	0	0	0	2	2	1	3	1147	1150	1170	1170	1170	1170	1170	1170	1170	1170	1170	1170	1170	1170	1159	1162	1166	1144	1151
LC10-21-RV3-P64-L03	5	6	0	0	0	0	0	0	0	0	0	0	0	0	0	0	0	0	0	0	0	0	0	0	0	0	2	2	1	3	1147	1150	1170	1170	1170	1170	1170	1170	1170	1170	1170	1170	1170	1170	1159	1162	1166	1144	1151
LC09-21-RV3-P64-L03	5	6	0	0	0	0	0	0	0	0	0	0	0	0	0	0	0	0	0	0	0	0	0	0	0	0	2	2	1	3	1147	1150	1170	1170	1170	1170	1170	1170	1170	1170	1170	1170	1170	1170	1159	1162	1166	1144	1151
LC08-21-RV3-P64-L04	5	6	0	0	0	0	0	0	0	0	0	0	0	0	0	0	0	0	0	0	0	0	0	0	0	0	2	2	1	3	1147	1150	1170	1170	1170	1170	1170	1170	1170	1170	1170	1170	1170	1170	1159	1162	1166	1144	1151
LC08-21-RV3-P64-L03	5	6	0	0	0	0	0	0	0	0	0	0	0	0	0	0	0	0	0	0	0	0	0	0	0	0	2	2	1	3	1147	1150	1170	1170	1170	1170	1170	1170	1170	1170	1170	1170	1170	1170	1159	1162	1166	1144	1151
LC07-21-RV3-P64-L04	5	6	0	0	0	0	0	0	0	0	0	0	0	0	0	0	0	0	0	0	0	0	0	0	0	0	2	2	1	3	1147	1150	1170	1170	1170	1170	1170	1170	1170	1170	1170	1170	1170	1170	1159	1162	1166	1144	1151
LC07-21-RV3-P64-L03	5	6	0	0	0	0	0	0	0	0	0	0	0	0	0	0	0	0	0	0	0	0	0	0	0	0	2	2	1	3	1147	1150	1170	1170	1170	1170	1170	1170	1170	1170	1170	1170	1170	1170	1159	1162	1166	1144	1151
LC05-21-RV3-P64-L03	5	6	0	0	0	0	0	0	0	0	0	0	0	0	0	0	0	0	0	0	0	0	0	0	0	0	2	2	1	3	1147	1150	1170	1170	1170	1170	1170	1170	1170	1170	1170	1170	1170	1170	1159	1162	1166	1144	1151
LC04-21-RV3-P64-L03	5	6	0	0	0	0	0	0	0	0	0	0	0	0	0	0	0	0	0	0	0	0	0	0	0	0	2	2	1	3	1147	1150	1170	1170	1170	1170	1170	1170	1170	1170	1170	1170	1170	1170	1159	1162	1166	1144	1151
LC03-21-RV3-P64-L04	5	6	0	0	0	0	0	0	0	0	0	0	0	0	0	0	0	0	0	0	0	0	0	0	0	0	2	2	1	3	1147	1150	1170	1170	1170	1170	1170	1170	1170	1170	1170	1170	1170	1170	1159	1162	1166	1144	1151
LC03-21-RV3-P64-L03	5	6	0	0	0	0	0	0	0	0	0	0	0	0	0	0	0	0	0	0	0	0	0	0	0	0	2	2	1	3	1147	1150	1170	1170	1170	1170	1170	1170	1170	1170	1170	1170	1170	1170	1159	1162	1166	1144	1151
LC02-21-RV3-P64-L03	5	6	0	0	0	0	0	0	0	0	0	0	0	0	0	0	0	0	0	0	0	0	0	0	0	0	2	2	1	3	1147	1150	1170	1170	1170	1170	1170	1170	1170	1170	1170	1170	1170	1170	1159	1162	1166	1144	1151
LC01-21-RV3-P64-L03	5	6	0	0	0	0	0	0	0	0	0	0	0	0	0	0	0	0	0	0	0	0	0	0	0	0	2	2	1	3	1147	1150	1170	1170	1170	1170	1170	1170	1170	1170	1170	1170	1170	1170	1159	1162	1166	1144	1151
LC06-21-RV3-P64-L04	5	6	0	0	0	0	0	0	0	0	0	0	0	0	0	0	0	0	0	0	0	0	0	0	0	0	2	2	1	3	1144	1147	1167	1167	1167	1167	1167	1167	1167	1167	1167	1167	1167	1167	1156	1159	1164	1142	1149
LC06-21-RV3-P64-L03	5	6	0	0	0	0	0	0	0	0	0	0	0	0	0	0	0	0	0	0	0	0	0	0	0	0	2	2	1	3	1147	1150	1170	1170	1170	1170	1170	1170	1170	1170	1170	1170	1170	1170	1159	1162	1165	1143	1150
LC14_S5-21-RV3-P64-L04	4	5	2	2	2	2	2	2	2	2	2	2	2	2	2	2	2	2	2	2	2	2	2	2	2	2	0	2	1	2	1139	1143	1161	1161	1161	1161	1161	1161	1161	1161	1161	1161	1161	1161	1151	1154	1159	1138	1144
LC13_S5-21-RV3-P64-L04	4	4	2	2	2	2	2	2	2	2	2	2	2	2	2	2	2	2	2	2	2	2	2	2	2	2	2	0	1	1	1128	1134	1149	1149	1149	1149	1149	1149	1149	1149	1149	1149	1149	1149	1142	1143	1149	1129	1137
LC14_S5-21-RV3-P64-L03	3	4	1	1	1	1	1	1	1	1	1	1	1	1	1	1	1	1	1	1	1	1	1	1	1	1	1	1	0	1	1139	1140	1158	1158	1158	1158	1158	1158	1158	1158	1158	1158	1158	1158	1151	1152	1156	1137	1143
LC13_S5-21-RV3-P64-L03	4	4	3	3	3	3	3	3	3	3	3	3	3	3	3	3	3	3	3	3	3	3	3	3	3	3	2	1	1	0	1133	1137	1151	1151	1151	1151	1151	1151	1151	1151	1151	1151	1151	1151	1146	1147	1151	1131	1138
LC04_S5-21-RV3-P64-DNA-Listeria_b	1136	1131	1147	1147	1147	1147	1147	1147	1147	1147	1147	1147	1147	1147	1147	1147	1147	1147	1147	1147	1147	1147	1147	1147	1144	1147	1139	1128	1139	1133	0	6	7	7	7	7	7	7	7	7	7	7	7	7	6	7	1074	1064	1067
LC04_S5-21-RV3-P64-DNA-Listeria_a	1139	1133	1150	1150	1150	1150	1150	1150	1150	1150	1150	1150	1150	1150	1150	1150	1150	1150	1150	1150	1150	1150	1150	1150	1147	1150	1143	1134	1140	1137	6	0	4	4	4	4	4	4	4	4	4	4	4	4	3	4	1080	1068	1069
LC12-21-RV3-P64-DNA-Listeria	1152	1146	1170	1170	1170	1170	1170	1170	1170	1170	1170	1170	1170	1170	1170	1170	1170	1170	1170	1170	1170	1170	1170	1170	1167	1170	1161	1149	1158	1151	7	4	0	0	0	0	0	0	0	0	0	0	0	0	2	2	1098	1080	1081
LC11-21-RV3-P64-DNA-Listeria	1152	1146	1170	1170	1170	1170	1170	1170	1170	1170	1170	1170	1170	1170	1170	1170	1170	1170	1170	1170	1170	1170	1170	1170	1167	1170	1161	1149	1158	1151	7	4	0	0	0	0	0	0	0	0	0	0	0	0	2	2	1098	1080	1081
LC10-21-RV3-P64-DNA-Listeria	1152	1146	1170	1170	1170	1170	1170	1170	1170	1170	1170	1170	1170	1170	1170	1170	1170	1170	1170	1170	1170	1170	1170	1170	1167	1170	1161	1149	1158	1151	7	4	0	0	0	0	0	0	0	0	0	0	0	0	2	2	1098	1080	1081
LC09-21-RV3-P64-DNA-Listeria	1152	1146	1170	1170	1170	1170	1170	1170	1170	1170	1170	1170	1170	1170	1170	1170	1170	1170	1170	1170	1170	1170	1170	1170	1167	1170	1161	1149	1158	1151	7	4	0	0	0	0	0	0	0	0	0	0	0	0	2	2	1098	1080	1081
LC08-21-RV3-P64-DNA-Listeria	1152	1146	1170	1170	1170	1170	1170	1170	1170	1170	1170	1170	1170	1170	1170	1170	1170	1170	1170	1170	1170	1170	1170	1170	1167	1170	1161	1149	1158	1151	7	4	0	0	0	0	0	0	0	0	0	0	0	0	2	2	1098	1080	1081
LC07-21-RV3-P64-DNA-Listeria	1152	1146	1170	1170	1170	1170	1170	1170	1170	1170	1170	1170	1170	1170	1170	1170	1170	1170	1170	1170	1170	1170	1170	1170	1167	1170	1161	1149	1158	1151	7	4	0	0	0	0	0	0	0	0	0	0	0	0	2	2	1098	1080	1081
LC06-21-RV3-P64-DNA-Listeria	1152	1146	1170	1170	1170	1170	1170	1170	1170	1170	1170	1170	1170	1170	1170	1170	1170	1170	1170	1170	1170	1170	1170	1170	1167	1170	1161	1149	1158	1151	7	4	0	0	0	0	0	0	0	0	0	0	0	0	2	2	1098	1080	1081
LC05-21-RV3-P64-DNA-Listeria	1152	1146	1170	1170	1170	1170	1170	1170	1170	1170	1170	1170	1170	1170	1170	1170	1170	1170	1170	1170	1170	1170	1170	1170	1167	1170	1161	1149	1158	1151	7	4	0	0	0	0	0	0	0	0	0	0	0	0	2	2	1098	1080	1081
LC04-21-RV3-P64-DNA-Listeria	1152	1146	1170	1170	1170	1170	1170	1170	1170	1170	1170	1170	1170	1170	1170	1170	1170	1170	1170	1170	1170	1170	1170	1170	1167	1170	1161	1149	1158	1151	7	4	0	0	0	0	0	0	0	0	0	0	0	0	2	2	1098	1080	1081
LC03-21-RV3-P64-DNA-Listeria	1152	1146	1170	1170	1170	1170	1170	1170	1170	1170	1170	1170	1170	1170	1170	1170	1170	1170	1170	1170	1170	1170	1170	1170	1167	1170	1161	1149	1158	1151	7	4	0	0	0	0	0	0	0	0	0	0	0	0	2	2	1098	1080	1081
LC01-21-RV3-P64-DNA-Listeria	1152	1146	1170	1170	1170	1170	1170	1170	1170	1170	1170	1170	1170	1170	1170	1170	1170	1170	1170	1170	1170	1170	1170	1170	1167	1170	1161	1149	1158	1151	7	4	0	0	0	0	0	0	0	0	0	0	0	0	2	2	1098	1080	1081
LC02-21-RV3-P64-DNA-Listeria	1152	1146	1170	1170	1170	1170	1170	1170	1170	1170	1170	1170	1170	1170	1170	1170	1170	1170	1170	1170	1170	1170	1170	1170	1167	1170	1161	1149	1158	1151	7	4	0	0	0	0	0	0	0	0	0	0	0	0	2	2	1098	1080	1081
LC14_S5-21-RV3-P64-DNA-Listeria	1143	1138	1159	1159	1159	1159	1159	1159	1159	1159	1159	1159	1159	1159	1159	1159	1159	1159	1159	1159	1159	1159	1159	1159	1156	1159	1151	1142	1151	1146	6	3	2	2	2	2	2	2	2	2	2	2	2	2	0	2	1087	1071	1075
LC13_S5-21-RV3-P64-DNA-Listeria	1145	1141	1162	1162	1162	1162	1162	1162	1162	1162	1162	1162	1162	1162	1162	1162	1162	1162	1162	1162	1162	1162	1162	1162	1159	1162	1154	1143	1152	1147	7	4	2	2	2	2	2	2	2	2	2	2	2	2	2	0	1091	1075	1077
LC13_S5-21-RV3-P64-L06	1151	1142	1166	1166	1166	1166	1166	1166	1166	1166	1166	1166	1166	1166	1166	1166	1166	1166	1166	1166	1166	1166	1166	1166	1164	1165	1159	1149	1156	1151	1074	1080	1098	1098	1098	1098	1098	1098	1098	1098	1098	1098	1098	1098	1087	1091	0	9	8
LC04_S5-21-RV3-P64-L05	1139	1132	1144	1144	1144	1144	1144	1144	1144	1144	1144	1144	1144	1144	1144	1144	1144	1144	1144	1144	1144	1144	1144	1144	1142	1143	1138	1129	1137	1131	1064	1068	1080	1080	1080	1080	1080	1080	1080	1080	1080	1080	1080	1080	1071	1075	9	0	7
LC04_S5-21-RV3-P64-L06	1142	1135	1151	1151	1151	1151	1151	1151	1151	1151	1151	1151	1151	1151	1151	1151	1151	1151	1151	1151	1151	1151	1151	1151	1149	1150	1144	1137	1143	1138	1067	1069	1081	1081	1081	1081	1081	1081	1081	1081	1081	1081	1081	1081	1075	1077	8	7	0
LC10-21-RV3-P64-L05	1155	1146	1172	1172	1172	1172	1172	1172	1172	1172	1172	1172	1172	1172	1172	1172	1172	1172	1172	1172	1172	1172	1172	1172	1170	1171	1163	1152	1160	1153	1080	1085	1106	1106	1106	1106	1106	1106	1106	1106	1106	1106	1106	1106	1095	1098	6	7	6
LC12-21-RV3-P64-L06	1155	1146	1172	1172	1172	1172	1172	1172	1172	1172	1172	1172	1172	1172	1172	1172	1172	1172	1172	1172	1172	1172	1172	1172	1170	1171	1163	1152	1160	1153	1080	1085	1106	1106	1106	1106	1106	1106	1106	1106	1106	1106	1106	1106	1095	1098	4	7	4
LC11-21-RV3-P64-L06	1155	1146	1172	1172	1172	1172	1172	1172	1172	1172	1172	1172	1172	1172	1172	1172	1172	1172	1172	1172	1172	1172	1172	1172	1170	1171	1163	1152	1160	1153	1080	1085	1106	1106	1106	1106	1106	1106	1106	1106	1106	1106	1106	1106	1095	1098	4	7	4
LC10-21-RV3-P64-L06	1155	1146	1172	1172	1172	1172	1172	1172	1172	1172	1172	1172	1172	1172	1172	1172	1172	1172	1172	1172	1172	1172	1172	1172	1170	1171	1163	1152	1160	1153	1080	1085	1106	1106	1106	1106	1106	1106	1106	1106	1106	1106	1106	1106	1095	1098	4	7	4
LC09-21-RV3-P64-L06	1155	1146	1172	1172	1172	1172	1172	1172	1172	1172	1172	1172	1172	1172	1172	1172	1172	1172	1172	1172	1172	1172	1172	1172	1170	1171	1163	1152	1160	1153	1080	1085	1106	1106	1106	1106	1106	1106	1106	1106	1106	1106	1106	1106	1095	1098	4	7	4
LC08-21-RV3-P64-L06	1155	1146	1172	1172	1172	1172	1172	1172	1172	1172	1172	1172	1172	1172	1172	1172	1172	1172	1172	1172	1172	1172	1172	1172	1170	1171	1163	1152	1160	1153	1080	1085	1106	1106	1106	1106	1106	1106	1106	1106	1106	1106	1106	1106	1095	1098	4	7	4
LC07-21-RV3-P64-L06	1155	1146	1172	1172	1172	1172	1172	1172	1172	1172	1172	1172	1172	1172	1172	1172	1172	1172	1172	1172	1172	1172	1172	1172	1170	1171	1163	1152	1160	1153	1080	1085	1106	1106	1106	1106	1106	1106	1106	1106	1106	1106	1106	1106	1095	1098	4	7	4
LC06-21-RV3-P64-L06	1155	1146	1172	1172	1172	1172	1172	1172	1172	1172	1172	1172	1172	1172	1172	1172	1172	1172	1172	1172	1172	1172	1172	1172	1170	1171	1163	1152	1160	1153	1080	1085	1106	1106	1106	1106	1106	1106	1106	1106	1106	1106	1106	1106	1095	1098	4	7	4
LC05-21-RV3-P64-L06	1155	1146	1172	1172	1172	1172	1172	1172	1172	1172	1172	1172	1172	1172	1172	1172	1172	1172	1172	1172	1172	1172	1172	1172	1170	1171	1163	1152	1160	1153	1080	1085	1106	1106	1106	1106	1106	1106	1106	1106	1106	1106	1106	1106	1095	1098	4	7	4
LC04-21-RV3-P64-L06	1155	1146	1172	1172	1172	1172	1172	1172	1172	1172	1172	1172	1172	1172	1172	1172	1172	1172	1172	1172	1172	1172	1172	1172	1170	1171	1163	1152	1160	1153	1080	1085	1106	1106	1106	1106	1106	1106	1106	1106	1106	1106	1106	1106	1095	1098	4	7	4
LC03-21-RV3-P64-L06	1155	1146	1172	1172	1172	1172	1172	1172	1172	1172	1172	1172	1172	1172	1172	1172	1172	1172	1172	1172	1172	1172	1172	1172	1170	1171	1163	1152	1160	1153	1080	1085	1106	1106	1106	1106	1106	1106	1106	1106	1106	1106	1106	1106	1095	1098	4	7	4
LC02-21-RV3-P64-L06	1155	1146	1172	1172	1172	1172	1172	1172	1172	1172	1172	1172	1172	1172	1172	1172	1172	1172	1172	1172	1172	1172	1172	1172	1170	1171	1163	1152	1160	1153	1080	1085	1106	1106	1106	1106	1106	1106	1106	1106	1106	1106	1106	1106	1095	1098	4	7	4
LC14_S5-21-RV3-P64-L06	1149	1140	1163	1163	1163	1163	1163	1163	1163	1163	1163	1163	1163	1163	1163	1163	1163	1163	1163	1163	1163	1163	1163	1163	1161	1162	1158	1147	1155	1147	1074	1078	1097	1097	1097	1097	1097	1097	1097	1097	1097	1097	1097	1097	1089	1091	4	7	4
LC01-21-RV3-P64-L06	1155	1146	1172	1172	1172	1172	1172	1172	1172	1172	1172	1172	1172	1172	1172	1172	1172	1172	1172	1172	1172	1172	1172	1172	1170	1171	1163	1152	1160	1153	1080	1085	1106	1106	1106	1106	1106	1106	1106	1106	1106	1106	1106	1106	1095	1098	4	7	4
LC13_S5-21-RV3-P64-L05	1149	1139	1163	1163	1163	1163	1163	1163	1163	1163	1163	1163	1163	1163	1163	1163	1163	1163	1163	1163	1163	1163	1163	1163	1161	1162	1155	1146	1153	1150	1076	1080	1098	1098	1098	1098	1098	1098	1098	1098	1098	1098	1098	1098	1090	1094	6	7	6
LC12-21-RV3-P64-L05	1155	1146	1172	1172	1172	1172	1172	1172	1172	1172	1172	1172	1172	1172	1172	1172	1172	1172	1172	1172	1172	1172	1172	1172	1170	1171	1163	1152	1160	1153	1080	1085	1106	1106	1106	1106	1106	1106	1106	1106	1106	1106	1106	1106	1095	1098	5	6	5
LC11-21-RV3-P64-L05	1155	1146	1172	1172	1172	1172	1172	1172	1172	1172	1172	1172	1172	1172	1172	1172	1172	1172	1172	1172	1172	1172	1172	1172	1170	1171	1163	1152	1160	1153	1080	1085	1106	1106	1106	1106	1106	1106	1106	1106	1106	1106	1106	1106	1095	1098	5	6	5
LC09-21-RV3-P64-L05	1155	1146	1172	1172	1172	1172	1172	1172	1172	1172	1172	1172	1172	1172	1172	1172	1172	1172	1172	1172	1172	1172	1172	1172	1170	1171	1163	1152	1160	1153	1080	1085	1106	1106	1106	1106	1106	1106	1106	1106	1106	1106	1106	1106	1095	1098	5	6	5
LC08-21-RV3-P64-L05	1155	1146	1172	1172	1172	1172	1172	1172	1172	1172	1172	1172	1172	1172	1172	1172	1172	1172	1172	1172	1172	1172	1172	1172	1170	1171	1163	1152	1160	1153	1080	1085	1106	1106	1106	1106	1106	1106	1106	1106	1106	1106	1106	1106	1095	1098	5	6	5
LC07-21-RV3-P64-L05	1155	1146	1172	1172	1172	1172	1172	1172	1172	1172	1172	1172	1172	1172	1172	1172	1172	1172	1172	1172	1172	1172	1172	1172	1170	1171	1163	1152	1160	1153	1080	1085	1106	1106	1106	1106	1106	1106	1106	1106	1106	1106	1106	1106	1095	1098	5	6	5
LC06-21-RV3-P64-L05	1155	1146	1172	1172	1172	1172	1172	1172	1172	1172	1172	1172	1172	1172	1172	1172	1172	1172	1172	1172	1172	1172	1172	1172	1170	1171	1163	1152	1160	1153	1080	1085	1106	1106	1106	1106	1106	1106	1106	1106	1106	1106	1106	1106	1095	1098	5	6	5
LC05-21-RV3-P64-L05	1155	1146	1172	1172	1172	1172	1172	1172	1172	1172	1172	1172	1172	1172	1172	1172	1172	1172	1172	1172	1172	1172	1172	1172	1170	1171	1163	1152	1160	1153	1080	1085	1106	1106	1106	1106	1106	1106	1106	1106	1106	1106	1106	1106	1095	1098	5	6	5
LC04-21-RV3-P64-L05	1155	1146	1172	1172	1172	1172	1172	1172	1172	1172	1172	1172	1172	1172	1172	1172	1172	1172	1172	1172	1172	1172	1172	1172	1170	1171	1163	1152	1160	1153	1080	1085	1106	1106	1106	1106	1106	1106	1106	1106	1106	1106	1106	1106	1095	1098	5	6	5
LC03-21-RV3-P64-L05	1155	1146	1172	1172	1172	1172	1172	1172	1172	1172	1172	1172	1172	1172	1172	1172	1172	1172	1172	1172	1172	1172	1172	1172	1170	1171	1163	1152	1160	1153	1080	1085	1106	1106	1106	1106	1106	1106	1106	1106	1106	1106	1106	1106	1095	1098	5	6	5
LC02-21-RV3-P64-L05	1155	1146	1172	1172	1172	1172	1172	1172	1172	1172	1172	1172	1172	1172	1172	1172	1172	1172	1172	1172	1172	1172	1172	1172	1170	1171	1163	1152	1160	1153	1080	1085	1106	1106	1106	1106	1106	1106	1106	1106	1106	1106	1106	1106	1095	1098	5	6	5
LC14_S5-21-RV3-P64-L05	1147	1138	1161	1161	1161	1161	1161	1161	1161	1161	1161	1161	1161	1161	1161	1161	1161	1161	1161	1161	1161	1161	1161	1161	1159	1160	1153	1143	1152	1145	1072	1077	1095	1095	1095	1095	1095	1095	1095	1095	1095	1095	1095	1095	1088	1088	5	6	5
LC01-21-RV3-P64-L05	1155	1146	1172	1172	1172	1172	1172	1172	1172	1172	1172	1172	1172	1172	1172	1172	1172	1172	1172	1172	1172	1172	1172	1172	1170	1171	1163	1152	1160	1153	1080	1085	1106	1106	1106	1106	1106	1106	1106	1106	1106	1106	1106	1106	1095	1098	5	6	5
LC04_S5-21-RV3-P64-L09	1570	1560	1588	1588	1588	1588	1588	1588	1588	1587	1587	1587	1587	1587	1587	1587	1587	1587	1587	1587	1587	1587	1587	1587	1585	1586	1580	1570	1576	1569	1561	1565	1589	1589	1589	1589	1589	1589	1589	1589	1589	1589	1589	1589	1579	1581	1582	1565	1569
LC14_S5-21-RV3-P64-L09	1595	1588	1620	1620	1620	1620	1620	1620	1620	1619	1619	1619	1619	1619	1619	1619	1619	1619	1619	1619	1619	1619	1619	1619	1617	1618	1610	1596	1606	1598	1589	1594	1621	1621	1621	1621	1621	1621	1621	1621	1621	1621	1621	1621	1609	1612	1613	1591	1598
LC13_S5-21-RV3-P64-L09	1588	1581	1610	1610	1610	1610	1610	1610	1610	1609	1609	1609	1609	1609	1609	1609	1609	1609	1609	1609	1609	1609	1609	1609	1607	1608	1602	1589	1598	1591	1579	1586	1611	1611	1611	1611	1611	1611	1611	1611	1611	1611	1611	1611	1601	1602	1603	1584	1590
LC12-21-RV3-P64-L09	1608	1599	1633	1633	1633	1633	1633	1633	1633	1632	1632	1632	1632	1632	1632	1632	1632	1632	1632	1632	1632	1632	1632	1632	1630	1631	1621	1608	1617	1609	1600	1606	1634	1634	1634	1634	1634	1634	1634	1634	1634	1634	1634	1634	1621	1624	1624	1603	1610
LC11-21-RV3-P64-L09	1608	1599	1633	1633	1633	1633	1633	1633	1633	1632	1632	1632	1632	1632	1632	1632	1632	1632	1632	1632	1632	1632	1632	1632	1630	1631	1621	1608	1617	1609	1600	1606	1634	1634	1634	1634	1634	1634	1634	1634	1634	1634	1634	1634	1621	1624	1624	1603	1610
LC10-21-RV3-P64-L09	1608	1599	1633	1633	1633	1633	1633	1633	1633	1632	1632	1632	1632	1632	1632	1632	1632	1632	1632	1632	1632	1632	1632	1632	1630	1631	1621	1608	1617	1609	1600	1606	1634	1634	1634	1634	1634	1634	1634	1634	1634	1634	1634	1634	1621	1624	1624	1603	1610
LC09-21-RV3-P64-L09	1608	1599	1633	1633	1633	1633	1633	1633	1633	1632	1632	1632	1632	1632	1632	1632	1632	1632	1632	1632	1632	1632	1632	1632	1630	1631	1621	1608	1617	1609	1600	1606	1634	1634	1634	1634	1634	1634	1634	1634	1634	1634	1634	1634	1621	1624	1624	1603	1610
LC08-21-RV3-P64-L09	1608	1599	1633	1633	1633	1633	1633	1633	1633	1632	1632	1632	1632	1632	1632	1632	1632	1632	1632	1632	1632	1632	1632	1632	1630	1631	1621	1608	1617	1609	1600	1606	1634	1634	1634	1634	1634	1634	1634	1634	1634	1634	1634	1634	1621	1624	1624	1603	1610
LC07-21-RV3-P64-L09	1608	1599	1633	1633	1633	1633	1633	1633	1633	1632	1632	1632	1632	1632	1632	1632	1632	1632	1632	1632	1632	1632	1632	1632	1630	1631	1621	1608	1617	1609	1600	1606	1634	1634	1634	1634	1634	1634	1634	1634	1634	1634	1634	1634	1621	1624	1624	1603	1610
LC06-21-RV3-P64-L09	1608	1599	1633	1633	1633	1633	1633	1633	1633	1632	1632	1632	1632	1632	1632	1632	1632	1632	1632	1632	1632	1632	1632	1632	1630	1631	1621	1608	1617	1609	1600	1606	1634	1634	1634	1634	1634	1634	1634	1634	1634	1634	1634	1634	1621	1624	1624	1603	1610
LC05-21-RV3-P64-L09	1608	1599	1633	1633	1633	1633	1633	1633	1633	1632	1632	1632	1632	1632	1632	1632	1632	1632	1632	1632	1632	1632	1632	1632	1630	1631	1621	1608	1617	1609	1600	1606	1634	1634	1634	1634	1634	1634	1634	1634	1634	1634	1634	1634	1621	1624	1624	1603	1610
LC04-21-RV3-P64-L09	1608	1599	1633	1633	1633	1633	1633	1633	1633	1632	1632	1632	1632	1632	1632	1632	1632	1632	1632	1632	1632	1632	1632	1632	1630	1631	1621	1608	1617	1609	1600	1606	1634	1634	1634	1634	1634	1634	1634	1634	1634	1634	1634	1634	1621	1624	1624	1603	1610
LC01-21-RV3-P64-L09	1608	1599	1633	1633	1633	1633	1633	1633	1633	1632	1632	1632	1632	1632	1632	1632	1632	1632	1632	1632	1632	1632	1632	1632	1630	1631	1621	1608	1617	1609	1600	1606	1634	1634	1634	1634	1634	1634	1634	1634	1634	1634	1634	1634	1621	1624	1624	1603	1610
LC03-21-RV3-P64-L09	1608	1599	1633	1633	1633	1633	1633	1633	1633	1632	1632	1632	1632	1632	1632	1632	1632	1632	1632	1632	1632	1632	1632	1632	1630	1631	1621	1608	1617	1609	1600	1606	1634	1634	1634	1634	1634	1634	1634	1634	1634	1634	1634	1634	1621	1624	1624	1603	1610
LC04_S5-21-RV3-P64-L08	1564	1554	1581	1581	1581	1581	1581	1581	1581	1580	1580	1580	1580	1580	1580	1580	1580	1580	1580	1580	1580	1580	1580	1580	1578	1580	1573	1563	1569	1561	1551	1558	1581	1581	1581	1581	1581	1581	1581	1581	1581	1581	1581	1581	1570	1574	1575	1559	1562
LC13_S5-21-RV3-P64-L08	1593	1585	1616	1616	1616	1616	1616	1616	1616	1615	1615	1615	1615	1615	1615	1615	1615	1615	1615	1615	1615	1615	1615	1615	1613	1614	1606	1595	1601	1595	1581	1589	1616	1616	1616	1616	1616	1616	1616	1616	1616	1616	1616	1616	1604	1606	1610	1588	1594
LC12-21-RV3-P64-L08	1606	1599	1632	1632	1632	1632	1632	1632	1632	1631	1631	1631	1631	1631	1631	1631	1631	1631	1631	1631	1631	1631	1631	1631	1629	1630	1620	1607	1616	1608	1597	1603	1632	1632	1632	1632	1632	1632	1632	1632	1632	1632	1632	1632	1619	1622	1623	1601	1608
LC11-21-RV3-P64-L08	1606	1599	1632	1632	1632	1632	1632	1632	1632	1631	1631	1631	1631	1631	1631	1631	1631	1631	1631	1631	1631	1631	1631	1631	1629	1630	1620	1607	1616	1608	1597	1603	1632	1632	1632	1632	1632	1632	1632	1632	1632	1632	1632	1632	1619	1622	1623	1601	1608
LC10-21-RV3-P64-L08	1606	1599	1632	1632	1632	1632	1632	1632	1632	1631	1631	1631	1631	1631	1631	1631	1631	1631	1631	1631	1631	1631	1631	1631	1629	1630	1620	1607	1616	1608	1597	1603	1632	1632	1632	1632	1632	1632	1632	1632	1632	1632	1632	1632	1619	1622	1623	1601	1608
LC09-21-RV3-P64-L08	1606	1599	1632	1632	1632	1632	1632	1632	1632	1631	1631	1631	1631	1631	1631	1631	1631	1631	1631	1631	1631	1631	1631	1631	1629	1630	1620	1607	1616	1608	1597	1603	1632	1632	1632	1632	1632	1632	1632	1632	1632	1632	1632	1632	1619	1622	1623	1601	1608
LC08-21-RV3-P64-L08	1606	1599	1632	1632	1632	1632	1632	1632	1632	1631	1631	1631	1631	1631	1631	1631	1631	1631	1631	1631	1631	1631	1631	1631	1629	1630	1620	1607	1616	1608	1597	1603	1632	1632	1632	1632	1632	1632	1632	1632	1632	1632	1632	1632	1619	1622	1623	1601	1608
LC07-21-RV3-P64-L08	1606	1599	1632	1632	1632	1632	1632	1632	1632	1631	1631	1631	1631	1631	1631	1631	1631	1631	1631	1631	1631	1631	1631	1631	1629	1630	1620	1607	1616	1608	1597	1603	1632	1632	1632	1632	1632	1632	1632	1632	1632	1632	1632	1632	1619	1622	1623	1601	1608
LC06-21-RV3-P64-L08	1606	1599	1632	1632	1632	1632	1632	1632	1632	1631	1631	1631	1631	1631	1631	1631	1631	1631	1631	1631	1631	1631	1631	1631	1629	1630	1620	1607	1616	1608	1597	1603	1632	1632	1632	1632	1632	1632	1632	1632	1632	1632	1632	1632	1619	1622	1623	1601	1608
LC05-21-RV3-P64-L08	1606	1599	1632	1632	1632	1632	1632	1632	1632	1631	1631	1631	1631	1631	1631	1631	1631	1631	1631	1631	1631	1631	1631	1631	1629	1630	1620	1607	1616	1608	1597	1603	1632	1632	1632	1632	1632	1632	1632	1632	1632	1632	1632	1632	1619	1622	1623	1601	1608
LC04-21-RV3-P64-L08	1606	1599	1632	1632	1632	1632	1632	1632	1632	1631	1631	1631	1631	1631	1631	1631	1631	1631	1631	1631	1631	1631	1631	1631	1629	1630	1620	1607	1616	1608	1597	1603	1632	1632	1632	1632	1632	1632	1632	1632	1632	1632	1632	1632	1619	1622	1623	1601	1608
LC03-21-RV3-P64-L08	1606	1599	1632	1632	1632	1632	1632	1632	1632	1631	1631	1631	1631	1631	1631	1631	1631	1631	1631	1631	1631	1631	1631	1631	1629	1630	1620	1607	1616	1608	1597	1603	1632	1632	1632	1632	1632	1632	1632	1632	1632	1632	1632	1632	1619	1622	1623	1601	1608
LC02-21-RV3-P64-L08	1606	1599	1632	1632	1632	1632	1632	1632	1632	1631	1631	1631	1631	1631	1631	1631	1631	1631	1631	1631	1631	1631	1631	1631	1629	1630	1620	1607	1616	1608	1597	1603	1632	1632	1632	1632	1632	1632	1632	1632	1632	1632	1632	1632	1619	1622	1623	1601	1608
LC14_S5-21-RV3-P64-L08	1596	1591	1620	1620	1620	1620	1620	1620	1620	1619	1619	1619	1619	1619	1619	1619	1619	1619	1619	1619	1619	1619	1619	1619	1617	1618	1610	1597	1604	1597	1586	1592	1620	1620	1620	1620	1620	1620	1620	1620	1620	1620	1620	1620	1607	1611	1612	1591	1598
LC01-21-RV3-P64-L08	1606	1599	1632	1632	1632	1632	1632	1632	1632	1631	1631	1631	1631	1631	1631	1631	1631	1631	1631	1631	1631	1631	1631	1631	1629	1630	1620	1607	1616	1608	1597	1603	1632	1632	1632	1632	1632	1632	1632	1632	1632	1632	1632	1632	1619	1622	1623	1601	1608
LC04_S5-21-RV3-P64-L07	1551	1544	1569	1569	1569	1569	1569	1569	1569	1568	1568	1568	1568	1568	1568	1568	1568	1568	1568	1568	1568	1568	1568	1568	1566	1567	1560	1551	1556	1550	1540	1548	1569	1569	1569	1569	1569	1569	1569	1569	1569	1569	1569	1569	1559	1562	1563	1547	1550
LC12-21-RV3-P64-L07	1601	1592	1626	1626	1626	1626	1626	1626	1626	1625	1625	1625	1625	1625	1625	1625	1625	1625	1625	1625	1625	1625	1625	1625	1623	1624	1614	1601	1610	1602	1592	1598	1626	1626	1626	1626	1626	1626	1626	1626	1626	1626	1626	1626	1613	1616	1616	1596	1602
LC11-21-RV3-P64-L07	1601	1592	1626	1626	1626	1626	1626	1626	1626	1625	1625	1625	1625	1625	1625	1625	1625	1625	1625	1625	1625	1625	1625	1625	1623	1624	1614	1601	1610	1602	1592	1598	1626	1626	1626	1626	1626	1626	1626	1626	1626	1626	1626	1626	1613	1616	1616	1596	1602
LC10-21-RV3-P64-L07	1601	1592	1626	1626	1626	1626	1626	1626	1626	1625	1625	1625	1625	1625	1625	1625	1625	1625	1625	1625	1625	1625	1625	1625	1623	1624	1614	1601	1610	1602	1592	1598	1626	1626	1626	1626	1626	1626	1626	1626	1626	1626	1626	1626	1613	1616	1616	1596	1602
LC09-21-RV3-P64-L07	1601	1592	1626	1626	1626	1626	1626	1626	1626	1625	1625	1625	1625	1625	1625	1625	1625	1625	1625	1625	1625	1625	1625	1625	1623	1624	1614	1601	1610	1602	1592	1598	1626	1626	1626	1626	1626	1626	1626	1626	1626	1626	1626	1626	1613	1616	1616	1596	1602
LC08-21-RV3-P64-L07	1601	1592	1626	1626	1626	1626	1626	1626	1626	1625	1625	1625	1625	1625	1625	1625	1625	1625	1625	1625	1625	1625	1625	1625	1623	1624	1614	1601	1610	1602	1592	1598	1626	1626	1626	1626	1626	1626	1626	1626	1626	1626	1626	1626	1613	1616	1616	1596	1602
LC07-21-RV3-P64-L07	1601	1592	1626	1626	1626	1626	1626	1626	1626	1625	1625	1625	1625	1625	1625	1625	1625	1625	1625	1625	1625	1625	1625	1625	1623	1624	1614	1601	1610	1602	1592	1598	1626	1626	1626	1626	1626	1626	1626	1626	1626	1626	1626	1626	1613	1616	1616	1596	1602
LC06-21-RV3-P64-L07	1601	1592	1626	1626	1626	1626	1626	1626	1626	1625	1625	1625	1625	1625	1625	1625	1625	1625	1625	1625	1625	1625	1625	1625	1623	1624	1614	1601	1610	1602	1592	1598	1626	1626	1626	1626	1626	1626	1626	1626	1626	1626	1626	1626	1613	1616	1616	1596	1602
LC05-21-RV3-P64-L07	1601	1592	1626	1626	1626	1626	1626	1626	1626	1625	1625	1625	1625	1625	1625	1625	1625	1625	1625	1625	1625	1625	1625	1625	1623	1624	1614	1601	1610	1602	1592	1598	1626	1626	1626	1626	1626	1626	1626	1626	1626	1626	1626	1626	1613	1616	1616	1596	1602
LC04-21-RV3-P64-L07	1601	1592	1626	1626	1626	1626	1626	1626	1626	1625	1625	1625	1625	1625	1625	1625	1625	1625	1625	1625	1625	1625	1625	1625	1623	1624	1614	1601	1610	1602	1592	1598	1626	1626	1626	1626	1626	1626	1626	1626	1626	1626	1626	1626	1613	1616	1616	1596	1602
LC03-21-RV3-P64-L07	1601	1592	1626	1626	1626	1626	1626	1626	1626	1625	1625	1625	1625	1625	1625	1625	1625	1625	1625	1625	1625	1625	1625	1625	1623	1624	1614	1601	1610	1602	1592	1598	1626	1626	1626	1626	1626	1626	1626	1626	1626	1626	1626	1626	1613	1616	1616	1596	1602
LC01-21-RV3-P64-L07	1601	1592	1626	1626	1626	1626	1626	1626	1626	1625	1625	1625	1625	1625	1625	1625	1625	1625	1625	1625	1625	1625	1625	1625	1623	1624	1614	1601	1610	1602	1592	1598	1626	1626	1626	1626	1626	1626	1626	1626	1626	1626	1626	1626	1613	1616	1616	1596	1602
LC02-21-RV3-P64-L07	1601	1592	1626	1626	1626	1626	1626	1626	1626	1625	1625	1625	1625	1625	1625	1625	1625	1625	1625	1625	1625	1625	1625	1625	1623	1624	1614	1601	1610	1602	1592	1598	1626	1626	1626	1626	1626	1626	1626	1626	1626	1626	1626	1626	1613	1616	1616	1596	1602
LC14_S5-21-RV3-P64-L07	1591	1583	1616	1616	1616	1616	1616	1616	1616	1615	1615	1615	1615	1615	1615	1615	1615	1615	1615	1615	1615	1615	1615	1615	1613	1614	1607	1592	1602	1593	1582	1588	1616	1616	1616	1616	1616	1616	1616	1616	1616	1616	1616	1616	1604	1606	1607	1586	1592
LC13_S5-21-RV3-P64-L07	1587	1579	1611	1611	1611	1611	1611	1611	1611	1610	1610	1610	1610	1610	1610	1610	1610	1610	1610	1610	1610	1610	1610	1610	1608	1609	1600	1588	1596	1590	1578	1584	1611	1611	1611	1611	1611	1611	1611	1611	1611	1611	1611	1611	1598	1602	1602	1582	1588
LC04_S5-21-RV3-P64-L10	1563	1556	1585	1585	1585	1585	1585	1585	1585	1584	1584	1584	1584	1584	1584	1584	1584	1584	1584	1584	1584	1584	1584	1584	1582	1583	1576	1565	1570	1563	1553	1561	1585	1585	1585	1585	1585	1585	1585	1585	1585	1585	1585	1585	1573	1577	1574	1556	1563
LC12-21-RV3-P64-L10	1608	1599	1633	1633	1633	1633	1633	1633	1633	1632	1632	1632	1632	1632	1632	1632	1632	1632	1632	1632	1632	1632	1632	1632	1630	1631	1621	1609	1617	1609	1600	1605	1633	1633	1633	1633	1633	1633	1633	1633	1633	1633	1633	1633	1621	1624	1621	1601	1608
LC11-21-RV3-P64-L10	1608	1599	1633	1633	1633	1633	1633	1633	1633	1632	1632	1632	1632	1632	1632	1632	1632	1632	1632	1632	1632	1632	1632	1632	1630	1631	1621	1609	1617	1609	1600	1605	1633	1633	1633	1633	1633	1633	1633	1633	1633	1633	1633	1633	1621	1624	1621	1601	1608
LC10-21-RV3-P64-L10	1608	1599	1633	1633	1633	1633	1633	1633	1633	1632	1632	1632	1632	1632	1632	1632	1632	1632	1632	1632	1632	1632	1632	1632	1630	1631	1621	1609	1617	1609	1600	1605	1633	1633	1633	1633	1633	1633	1633	1633	1633	1633	1633	1633	1621	1624	1621	1601	1608
LC09-21-RV3-P64-L10	1608	1599	1633	1633	1633	1633	1633	1633	1633	1632	1632	1632	1632	1632	1632	1632	1632	1632	1632	1632	1632	1632	1632	1632	1630	1631	1621	1609	1617	1609	1600	1605	1633	1633	1633	1633	1633	1633	1633	1633	1633	1633	1633	1633	1621	1624	1621	1601	1608
LC08-21-RV3-P64-L10	1608	1599	1633	1633	1633	1633	1633	1633	1633	1632	1632	1632	1632	1632	1632	1632	1632	1632	1632	1632	1632	1632	1632	1632	1630	1631	1621	1609	1617	1609	1600	1605	1633	1633	1633	1633	1633	1633	1633	1633	1633	1633	1633	1633	1621	1624	1621	1601	1608
LC07-21-RV3-P64-L10	1608	1599	1633	1633	1633	1633	1633	1633	1633	1632	1632	1632	1632	1632	1632	1632	1632	1632	1632	1632	1632	1632	1632	1632	1630	1631	1621	1609	1617	1609	1600	1605	1633	1633	1633	1633	1633	1633	1633	1633	1633	1633	1633	1633	1621	1624	1621	1601	1608
LC06-21-RV3-P64-L10	1608	1599	1633	1633	1633	1633	1633	1633	1633	1632	1632	1632	1632	1632	1632	1632	1632	1632	1632	1632	1632	1632	1632	1632	1630	1631	1621	1609	1617	1609	1600	1605	1633	1633	1633	1633	1633	1633	1633	1633	1633	1633	1633	1633	1621	1624	1621	1601	1608
LC03-21-RV3-P64-L10	1608	1599	1633	1633	1633	1633	1633	1633	1633	1632	1632	1632	1632	1632	1632	1632	1632	1632	1632	1632	1632	1632	1632	1632	1630	1631	1621	1609	1617	1609	1600	1605	1633	1633	1633	1633	1633	1633	1633	1633	1633	1633	1633	1633	1621	1624	1621	1601	1608
LC01-21-RV3-P64-L10	1607	1598	1632	1632	1632	1632	1632	1632	1632	1631	1631	1631	1631	1631	1631	1631	1631	1631	1631	1631	1631	1631	1631	1631	1629	1630	1620	1608	1617	1609	1599	1604	1632	1632	1632	1632	1632	1632	1632	1632	1632	1632	1632	1632	1621	1623	1620	1600	1607
LC05-21-RV3-P64-L10	1607	1598	1632	1632	1632	1632	1632	1632	1632	1631	1631	1631	1631	1631	1631	1631	1631	1631	1631	1631	1631	1631	1631	1631	1629	1630	1620	1608	1617	1609	1599	1604	1632	1632	1632	1632	1632	1632	1632	1632	1632	1632	1632	1632	1621	1623	1620	1600	1607
LC02-21-RV3-P64-L10	1608	1599	1633	1633	1633	1633	1633	1633	1633	1632	1632	1632	1632	1632	1632	1632	1632	1632	1632	1632	1632	1632	1632	1632	1630	1631	1621	1609	1617	1609	1600	1605	1633	1633	1633	1633	1633	1633	1633	1633	1633	1633	1633	1633	1621	1624	1621	1601	1608
LC04-21-RV3-P64-L10	1608	1599	1633	1633	1633	1633	1633	1633	1633	1632	1632	1632	1632	1632	1632	1632	1632	1632	1632	1632	1632	1632	1632	1632	1630	1631	1621	1609	1617	1609	1600	1605	1633	1633	1633	1633	1633	1633	1633	1633	1633	1633	1633	1633	1621	1624	1621	1601	1608
LC14_S5-21-RV3-P64-L10	1592	1585	1615	1615	1615	1615	1615	1615	1615	1614	1614	1614	1614	1614	1614	1614	1614	1614	1614	1614	1614	1614	1614	1614	1612	1613	1604	1594	1601	1594	1584	1589	1615	1615	1615	1615	1615	1615	1615	1615	1615	1615	1615	1615	1605	1607	1607	1586	1593
LC13_S5-21-RV3-P64-L10	1591	1584	1615	1615	1615	1615	1615	1615	1615	1614	1614	1614	1614	1614	1614	1614	1614	1614	1614	1614	1614	1614	1614	1614	1613	1613	1605	1593	1601	1594	1584	1588	1615	1615	1615	1615	1615	1615	1615	1615	1615	1615	1615	1615	1604	1606	1604	1584	1592
LC14_S5-21-RV3-P64-L01	1553	1545	1576	1576	1576	1576	1576	1576	1576	1575	1575	1575	1575	1575	1575	1575	1575	1575	1575	1575	1575	1575	1575	1575	1574	1574	1566	1556	1562	1556	1544	1551	1576	1576	1576	1576	1576	1576	1576	1576	1576	1576	1576	1576	1566	1567	1569	1550	1554
LC04_S5-21-RV3-P64-L02	1560	1553	1580	1580	1580	1580	1580	1580	1580	1579	1579	1579	1579	1579	1579	1579	1579	1579	1579	1579	1579	1579	1579	1579	1577	1578	1572	1562	1567	1562	1551	1557	1580	1580	1580	1580	1580	1580	1580	1580	1580	1580	1580	1580	1570	1573	1576	1555	1562
LC04_S5-21-RV3-P64-L01	1550	1543	1572	1572	1572	1572	1572	1572	1572	1571	1571	1571	1571	1571	1571	1571	1571	1571	1571	1571	1571	1571	1571	1571	1569	1570	1562	1551	1556	1550	1541	1547	1572	1572	1572	1572	1572	1572	1572	1572	1572	1572	1572	1572	1561	1564	1566	1546	1551
LC13_S5-21-RV3-P64-L02	1585	1578	1611	1611	1611	1611	1611	1611	1611	1610	1610	1610	1610	1610	1610	1610	1610	1610	1610	1610	1610	1610	1610	1610	1608	1609	1599	1588	1595	1588	1576	1582	1611	1611	1611	1611	1611	1611	1611	1611	1611	1611	1611	1611	1598	1602	1602	1581	1587
LC13_S5-21-RV3-P64-L01	1572	1564	1595	1595	1595	1595	1595	1595	1595	1594	1594	1594	1594	1594	1594	1594	1594	1594	1594	1594	1594	1594	1594	1594	1593	1593	1586	1575	1583	1576	1560	1569	1595	1595	1595	1595	1595	1595	1595	1595	1595	1595	1595	1595	1584	1585	1587	1566	1572
LC14_S5-21-RV3-P64-L02	1586	1578	1610	1610	1610	1610	1610	1610	1610	1609	1609	1609	1609	1609	1609	1609	1609	1609	1609	1609	1609	1609	1609	1609	1607	1608	1601	1588	1595	1588	1575	1583	1610	1610	1610	1610	1610	1610	1610	1610	1610	1610	1610	1610	1598	1600	1601	1580	1587
LC12-21-RV3-P64-L02	1602	1594	1628	1628	1628	1628	1628	1628	1628	1627	1627	1627	1627	1627	1627	1627	1627	1627	1627	1627	1627	1627	1627	1627	1625	1626	1616	1603	1612	1604	1593	1599	1628	1628	1628	1628	1628	1628	1628	1628	1628	1628	1628	1628	1615	1618	1618	1596	1603
LC12-21-RV3-P64-L01	1602	1594	1628	1628	1628	1628	1628	1628	1628	1627	1627	1627	1627	1627	1627	1627	1627	1627	1627	1627	1627	1627	1627	1627	1625	1626	1616	1603	1612	1604	1593	1599	1628	1628	1628	1628	1628	1628	1628	1628	1628	1628	1628	1628	1615	1618	1618	1596	1603
LC11-21-RV3-P64-L02	1602	1594	1628	1628	1628	1628	1628	1628	1628	1627	1627	1627	1627	1627	1627	1627	1627	1627	1627	1627	1627	1627	1627	1627	1625	1626	1616	1603	1612	1604	1593	1599	1628	1628	1628	1628	1628	1628	1628	1628	1628	1628	1628	1628	1615	1618	1618	1596	1603
LC11-21-RV3-P64-L01	1602	1594	1628	1628	1628	1628	1628	1628	1628	1627	1627	1627	1627	1627	1627	1627	1627	1627	1627	1627	1627	1627	1627	1627	1625	1626	1616	1603	1612	1604	1593	1599	1628	1628	1628	1628	1628	1628	1628	1628	1628	1628	1628	1628	1615	1618	1618	1596	1603
LC10-21-RV3-P64-L02	1602	1594	1628	1628	1628	1628	1628	1628	1628	1627	1627	1627	1627	1627	1627	1627	1627	1627	1627	1627	1627	1627	1627	1627	1625	1626	1616	1603	1612	1604	1593	1599	1628	1628	1628	1628	1628	1628	1628	1628	1628	1628	1628	1628	1615	1618	1618	1596	1603
LC10-21-RV3-P64-L01	1602	1594	1628	1628	1628	1628	1628	1628	1628	1627	1627	1627	1627	1627	1627	1627	1627	1627	1627	1627	1627	1627	1627	1627	1625	1626	1616	1603	1612	1604	1593	1599	1628	1628	1628	1628	1628	1628	1628	1628	1628	1628	1628	1628	1615	1618	1618	1596	1603
LC09-21-RV3-P64-L02	1602	1594	1628	1628	1628	1628	1628	1628	1628	1627	1627	1627	1627	1627	1627	1627	1627	1627	1627	1627	1627	1627	1627	1627	1625	1626	1616	1603	1612	1604	1593	1599	1628	1628	1628	1628	1628	1628	1628	1628	1628	1628	1628	1628	1615	1618	1618	1596	1603
LC09-21-RV3-P64-L01	1602	1594	1628	1628	1628	1628	1628	1628	1628	1627	1627	1627	1627	1627	1627	1627	1627	1627	1627	1627	1627	1627	1627	1627	1625	1626	1616	1603	1612	1604	1593	1599	1628	1628	1628	1628	1628	1628	1628	1628	1628	1628	1628	1628	1615	1618	1618	1596	1603
LC08-21-RV3-P64-L02	1602	1594	1628	1628	1628	1628	1628	1628	1628	1627	1627	1627	1627	1627	1627	1627	1627	1627	1627	1627	1627	1627	1627	1627	1625	1626	1616	1603	1612	1604	1593	1599	1628	1628	1628	1628	1628	1628	1628	1628	1628	1628	1628	1628	1615	1618	1618	1596	1603
LC08-21-RV3-P64-L01	1602	1594	1628	1628	1628	1628	1628	1628	1628	1627	1627	1627	1627	1627	1627	1627	1627	1627	1627	1627	1627	1627	1627	1627	1625	1626	1616	1603	1612	1604	1593	1599	1628	1628	1628	1628	1628	1628	1628	1628	1628	1628	1628	1628	1615	1618	1618	1596	1603
LC07-21-RV3-P64-L02	1602	1594	1628	1628	1628	1628	1628	1628	1628	1627	1627	1627	1627	1627	1627	1627	1627	1627	1627	1627	1627	1627	1627	1627	1625	1626	1616	1603	1612	1604	1593	1599	1628	1628	1628	1628	1628	1628	1628	1628	1628	1628	1628	1628	1615	1618	1618	1596	1603
LC07-21-RV3-P64-L01	1602	1594	1628	1628	1628	1628	1628	1628	1628	1627	1627	1627	1627	1627	1627	1627	1627	1627	1627	1627	1627	1627	1627	1627	1625	1626	1616	1603	1612	1604	1593	1599	1628	1628	1628	1628	1628	1628	1628	1628	1628	1628	1628	1628	1615	1618	1618	1596	1603
LC06-21-RV3-P64-L02	1602	1594	1628	1628	1628	1628	1628	1628	1628	1627	1627	1627	1627	1627	1627	1627	1627	1627	1627	1627	1627	1627	1627	1627	1625	1626	1616	1603	1612	1604	1593	1599	1628	1628	1628	1628	1628	1628	1628	1628	1628	1628	1628	1628	1615	1618	1618	1596	1603
LC06-21-RV3-P64-L01	1602	1594	1628	1628	1628	1628	1628	1628	1628	1627	1627	1627	1627	1627	1627	1627	1627	1627	1627	1627	1627	1627	1627	1627	1625	1626	1616	1603	1612	1604	1593	1599	1628	1628	1628	1628	1628	1628	1628	1628	1628	1628	1628	1628	1615	1618	1618	1596	1603
LC05-21-RV3-P64-L02	1602	1594	1628	1628	1628	1628	1628	1628	1628	1627	1627	1627	1627	1627	1627	1627	1627	1627	1627	1627	1627	1627	1627	1627	1625	1626	1616	1603	1612	1604	1593	1599	1628	1628	1628	1628	1628	1628	1628	1628	1628	1628	1628	1628	1615	1618	1618	1596	1603
LC05-21-RV3-P64-L01	1602	1594	1628	1628	1628	1628	1628	1628	1628	1627	1627	1627	1627	1627	1627	1627	1627	1627	1627	1627	1627	1627	1627	1627	1625	1626	1616	1603	1612	1604	1593	1599	1628	1628	1628	1628	1628	1628	1628	1628	1628	1628	1628	1628	1615	1618	1618	1596	1603
LC04-21-RV3-P64-L02	1602	1594	1628	1628	1628	1628	1628	1628	1628	1627	1627	1627	1627	1627	1627	1627	1627	1627	1627	1627	1627	1627	1627	1627	1625	1626	1616	1603	1612	1604	1593	1599	1628	1628	1628	1628	1628	1628	1628	1628	1628	1628	1628	1628	1615	1618	1618	1596	1603
LC04-21-RV3-P64-L01	1602	1594	1628	1628	1628	1628	1628	1628	1628	1627	1627	1627	1627	1627	1627	1627	1627	1627	1627	1627	1627	1627	1627	1627	1625	1626	1616	1603	1612	1604	1593	1599	1628	1628	1628	1628	1628	1628	1628	1628	1628	1628	1628	1628	1615	1618	1618	1596	1603
LC03-21-RV3-P64-L02	1602	1594	1628	1628	1628	1628	1628	1628	1628	1627	1627	1627	1627	1627	1627	1627	1627	1627	1627	1627	1627	1627	1627	1627	1625	1626	1616	1603	1612	1604	1593	1599	1628	1628	1628	1628	1628	1628	1628	1628	1628	1628	1628	1628	1615	1618	1618	1596	1603
LC03-21-RV3-P64-L01	1602	1594	1628	1628	1628	1628	1628	1628	1628	1627	1627	1627	1627	1627	1627	1627	1627	1627	1627	1627	1627	1627	1627	1627	1625	1626	1616	1603	1612	1604	1593	1599	1628	1628	1628	1628	1628	1628	1628	1628	1628	1628	1628	1628	1615	1618	1618	1596	1603
LC02-21-RV3-P64-L02	1602	1594	1628	1628	1628	1628	1628	1628	1628	1627	1627	1627	1627	1627	1627	1627	1627	1627	1627	1627	1627	1627	1627	1627	1625	1626	1616	1603	1612	1604	1593	1599	1628	1628	1628	1628	1628	1628	1628	1628	1628	1628	1628	1628	1615	1618	1618	1596	1603
LC02-21-RV3-P64-L01	1602	1594	1628	1628	1628	1628	1628	1628	1628	1627	1627	1627	1627	1627	1627	1627	1627	1627	1627	1627	1627	1627	1627	1627	1625	1626	1616	1603	1612	1604	1593	1599	1628	1628	1628	1628	1628	1628	1628	1628	1628	1628	1628	1628	1615	1618	1618	1596	1603
LC01-21-RV3-P64-L01	1602	1594	1628	1628	1628	1628	1628	1628	1628	1627	1627	1627	1627	1627	1627	1627	1627	1627	1627	1627	1627	1627	1627	1627	1625	1626	1616	1603	1612	1604	1593	1599	1628	1628	1628	1628	1628	1628	1628	1628	1628	1628	1628	1628	1615	1618	1618	1596	1603
LC01-21-RV3-P64-L02	1602	1594	1628	1628	1628	1628	1628	1628	1628	1627	1627	1627	1627	1627	1627	1627	1627	1627	1627	1627	1627	1627	1627	1627	1625	1626	1616	1603	1612	1604	1593	1599	1628	1628	1628	1628	1628	1628	1628	1628	1628	1628	1628	1628	1615	1618	1618	1596	1603
[truncated: 116 more columns]

## Sheet: S.enterica
cgmlst	LC04_S5-21-RV3-P64-S07	LC07-21-RV3-P64-S07	LC11-21-RV3-P64-S07	LC09-21-RV3-P64-S07	LC03-21-RV3-P64-S07	LC02-21-RV3-P64-S07	LC12-21-RV3-P64-S07	LC04-21-RV3-P64-S07	LC10-21-RV3-P64-S07	LC08-21-RV3-P64-S07	LC06-21-RV3-P64-S07	LC05-21-RV3-P64-S07	LC01-21-RV3-P64-S07	LC13_S5-21-RV3-P64-S07	LC14_S5-21-RV3-P64-S07	LC04_S5-21-RV3-P64-S08	LC14_S5-21-RV3-P64-S08	LC13_S5-21-RV3-P64-S08	LC05-21-RV3-P64-S08	LC12-21-RV3-P64-S08	LC02-21-RV3-P64-S08	LC08-21-RV3-P64-S08	LC04-21-RV3-P64-S08	LC03-21-RV3-P64-S08	LC01-21-RV3-P64-S08	LC11-21-RV3-P64-S08	LC09-21-RV3-P64-S08	LC07-21-RV3-P64-S08	LC10-21-RV3-P64-S08	LC06-21-RV3-P64-S08	LC04_S5-21-RV3-P64-S09	LC13_S5-21-RV3-P64-S09	LC14_S5-21-RV3-P64-S09	LC02-21-RV3-P64-S09	LC10-21-RV3-P64-S09	LC09-21-RV3-P64-S09	LC08-21-RV3-P64-S09	LC05-21-RV3-P64-S09	LC01-21-RV3-P64-S09	LC03-21-RV3-P64-S09	LC07-21-RV3-P64-S09	LC11-21-RV3-P64-S09	LC06-21-RV3-P64-S09	LC12-21-RV3-P64-S09	LC04-21-RV3-P64-S09	LC04_S5-21-RV3-P64-S10	LC13_S5-21-RV3-P64-S10	LC07-21-RV3-P64-S10	LC14_S5-21-RV3-P64-S10
LC04_S5-21-RV3-P64-S07	0	23	18	18	18	18	18	18	18	18	18	19	19	23	19	2750	2779	2772	2783	2783	2784	2784	2784	2784	2784	2783	2783	2783	2783	2783	2745	2758	2765	2771	2771	2771	2771	2771	2771	2771	2770	2771	2771	2770	2771	2737	2757	2770	2765
LC07-21-RV3-P64-S07	23	0	5	5	5	5	5	5	5	5	5	6	6	12	10	2788	2820	2813	2824	2824	2825	2825	2825	2825	2825	2824	2824	2824	2824	2824	2784	2798	2806	2812	2812	2812	2812	2812	2812	2812	2811	2812	2812	2811	2812	2776	2797	2811	2806
LC11-21-RV3-P64-S07	18	5	0	0	0	0	0	0	0	0	0	1	1	7	5	2788	2820	2813	2824	2824	2825	2825	2825	2825	2825	2824	2824	2824	2824	2824	2784	2798	2806	2812	2812	2812	2812	2812	2812	2812	2811	2812	2812	2811	2812	2776	2797	2811	2806
LC09-21-RV3-P64-S07	18	5	0	0	0	0	0	0	0	0	0	1	1	7	5	2788	2820	2813	2824	2824	2825	2825	2825	2825	2825	2824	2824	2824	2824	2824	2784	2798	2806	2812	2812	2812	2812	2812	2812	2812	2811	2812	2812	2811	2812	2776	2797	2811	2806
LC03-21-RV3-P64-S07	18	5	0	0	0	0	0	0	0	0	0	1	1	7	5	2788	2820	2813	2824	2824	2825	2825	2825	2825	2825	2824	2824	2824	2824	2824	2784	2798	2806	2812	2812	2812	2812	2812	2812	2812	2811	2812	2812	2811	2812	2776	2797	2811	2806
LC02-21-RV3-P64-S07	18	5	0	0	0	0	0	0	0	0	0	1	1	7	5	2788	2820	2813	2824	2824	2825	2825	2825	2825	2825	2824	2824	2824	2824	2824	2784	2798	2806	2812	2812	2812	2812	2812	2812	2812	2811	2812	2812	2811	2812	2776	2797	2811	2806
LC12-21-RV3-P64-S07	18	5	0	0	0	0	0	0	0	0	0	1	1	7	5	2787	2819	2812	2824	2824	2824	2824	2824	2824	2824	2824	2824	2824	2823	2824	2783	2797	2805	2811	2811	2811	2811	2811	2811	2811	2810	2811	2811	2810	2811	2775	2796	2810	2805
LC04-21-RV3-P64-S07	18	5	0	0	0	0	0	0	0	0	0	1	1	7	5	2787	2819	2812	2824	2824	2824	2824	2824	2824	2824	2824	2824	2824	2823	2824	2783	2797	2805	2811	2811	2811	2811	2811	2811	2811	2810	2811	2811	2810	2811	2775	2796	2810	2805
LC10-21-RV3-P64-S07	18	5	0	0	0	0	0	0	0	0	0	1	1	7	5	2787	2819	2812	2823	2823	2824	2824	2824	2824	2824	2823	2823	2823	2823	2823	2783	2797	2805	2811	2811	2811	2811	2811	2811	2811	2810	2811	2811	2810	2811	2775	2796	2810	2805
LC08-21-RV3-P64-S07	18	5	0	0	0	0	0	0	0	0	0	1	1	7	5	2786	2818	2811	2823	2823	2823	2823	2823	2823	2823	2823	2823	2823	2822	2823	2782	2796	2804	2810	2810	2810	2810	2810	2810	2810	2809	2810	2810	2809	2810	2774	2795	2809	2804
LC06-21-RV3-P64-S07	18	5	0	0	0	0	0	0	0	0	0	1	1	7	5	2787	2819	2812	2823	2823	2824	2824	2824	2824	2824	2823	2823	2823	2823	2823	2783	2797	2805	2811	2811	2811	2811	2811	2811	2811	2810	2811	2811	2810	2811	2775	2796	2810	2805
LC05-21-RV3-P64-S07	19	6	1	1	1	1	1	1	1	1	1	0	0	8	6	2787	2819	2812	2823	2823	2824	2824	2824	2824	2824	2823	2823	2823	2823	2823	2783	2797	2805	2811	2811	2811	2811	2811	2811	2811	2810	2811	2811	2810	2811	2775	2796	2810	2805
LC01-21-RV3-P64-S07	19	6	1	1	1	1	1	1	1	1	1	0	0	8	6	2787	2819	2812	2824	2824	2824	2824	2824	2824	2824	2824	2824	2824	2823	2824	2783	2797	2805	2811	2811	2811	2811	2811	2811	2811	2810	2811	2811	2810	2811	2775	2796	2810	2805
LC13_S5-21-RV3-P64-S07	23	12	7	7	7	7	7	7	7	7	7	8	8	0	10	2778	2809	2802	2814	2814	2814	2814	2814	2814	2814	2814	2814	2814	2813	2814	2774	2788	2795	2801	2801	2801	2801	2801	2801	2801	2800	2801	2801	2800	2801	2766	2787	2800	2795
LC14_S5-21-RV3-P64-S07	19	10	5	5	5	5	5	5	5	5	5	6	6	10	0	2785	2817	2810	2821	2821	2822	2822	2822	2822	2822	2821	2821	2821	2821	2821	2781	2795	2803	2809	2809	2809	2809	2809	2809	2809	2808	2809	2809	2808	2809	2773	2794	2808	2803
LC04_S5-21-RV3-P64-S08	2750	2788	2788	2788	2788	2788	2787	2787	2787	2786	2787	2787	2787	2778	2785	0	23	20	21	21	21	21	20	20	20	20	20	20	20	20	2679	2684	2690	2695	2695	2695	2695	2695	2695	2695	2694	2695	2695	2694	2695	2659	2677	2688	2684
LC14_S5-21-RV3-P64-S08	2779	2820	2820	2820	2820	2820	2819	2819	2819	2818	2819	2819	2819	2809	2817	23	0	11	10	10	10	10	9	9	9	9	9	9	9	9	2703	2714	2723	2727	2727	2727	2727	2727	2727	2727	2726	2727	2727	2726	2727	2685	2708	2719	2716
LC13_S5-21-RV3-P64-S08	2772	2813	2813	2813	2813	2813	2812	2812	2812	2811	2812	2812	2812	2802	2810	20	11	0	9	9	9	9	8	8	8	8	8	8	8	8	2697	2708	2716	2720	2720	2720	2720	2720	2720	2720	2719	2720	2720	2719	2720	2680	2704	2713	2710
LC05-21-RV3-P64-S08	2783	2824	2824	2824	2824	2824	2824	2824	2823	2823	2823	2823	2824	2814	2821	21	10	9	0	2	2	2	1	1	1	1	1	1	1	1	2703	2716	2724	2730	2730	2730	2730	2730	2730	2730	2729	2730	2730	2729	2730	2687	2709	2723	2718
LC12-21-RV3-P64-S08	2783	2824	2824	2824	2824	2824	2824	2824	2823	2823	2823	2823	2824	2814	2821	21	10	9	2	0	2	2	1	1	1	1	1	1	1	1	2703	2716	2724	2730	2730	2730	2730	2730	2730	2730	2729	2730	2730	2729	2730	2687	2709	2723	2718
LC02-21-RV3-P64-S08	2784	2825	2825	2825	2825	2825	2824	2824	2824	2823	2824	2824	2824	2814	2822	21	10	9	2	2	0	2	1	1	1	1	1	1	1	1	2704	2717	2725	2731	2731	2731	2731	2731	2731	2731	2730	2731	2731	2730	2731	2688	2710	2724	2719
LC08-21-RV3-P64-S08	2784	2825	2825	2825	2825	2825	2824	2824	2824	2823	2824	2824	2824	2814	2822	21	10	9	2	2	2	0	1	1	1	1	1	1	1	1	2704	2717	2725	2731	2731	2731	2731	2731	2731	2731	2730	2731	2731	2730	2731	2688	2710	2724	2719
LC04-21-RV3-P64-S08	2784	2825	2825	2825	2825	2825	2824	2824	2824	2823	2824	2824	2824	2814	2822	20	9	8	1	1	1	1	0	0	0	0	0	0	0	0	2704	2717	2725	2731	2731	2731	2731	2731	2731	2731	2730	2731	2731	2730	2731	2688	2710	2724	2719
LC03-21-RV3-P64-S08	2784	2825	2825	2825	2825	2825	2824	2824	2824	2823	2824	2824	2824	2814	2822	20	9	8	1	1	1	1	0	0	0	0	0	0	0	0	2704	2717	2725	2731	2731	2731	2731	2731	2731	2731	2730	2731	2731	2730	2731	2688	2710	2724	2719
LC01-21-RV3-P64-S08	2784	2825	2825	2825	2825	2825	2824	2824	2824	2823	2824	2824	2824	2814	2822	20	9	8	1	1	1	1	0	0	0	0	0	0	0	0	2704	2717	2725	2731	2731	2731	2731	2731	2731	2731	2730	2731	2731	2730	2731	2688	2710	2724	2719
LC11-21-RV3-P64-S08	2783	2824	2824	2824	2824	2824	2824	2824	2823	2823	2823	2823	2824	2814	2821	20	9	8	1	1	1	1	0	0	0	0	0	0	0	0	2703	2716	2724	2730	2730	2730	2730	2730	2730	2730	2729	2730	2730	2729	2730	2687	2709	2723	2718
LC09-21-RV3-P64-S08	2783	2824	2824	2824	2824	2824	2824	2824	2823	2823	2823	2823	2824	2814	2821	20	9	8	1	1	1	1	0	0	0	0	0	0	0	0	2703	2716	2724	2730	2730	2730	2730	2730	2730	2730	2729	2730	2730	2729	2730	2687	2709	2723	2718
LC07-21-RV3-P64-S08	2783	2824	2824	2824	2824	2824	2824	2824	2823	2823	2823	2823	2824	2814	2821	20	9	8	1	1	1	1	0	0	0	0	0	0	0	0	2703	2716	2724	2730	2730	2730	2730	2730	2730	2730	2729	2730	2730	2729	2730	2687	2709	2723	2718
LC10-21-RV3-P64-S08	2783	2824	2824	2824	2824	2824	2823	2823	2823	2822	2823	2823	2823	2813	2821	20	9	8	1	1	1	1	0	0	0	0	0	0	0	0	2703	2716	2724	2730	2730	2730	2730	2730	2730	2730	2729	2730	2730	2729	2730	2687	2709	2723	2718
LC06-21-RV3-P64-S08	2783	2824	2824	2824	2824	2824	2824	2824	2823	2823	2823	2823	2824	2814	2821	20	9	8	1	1	1	1	0	0	0	0	0	0	0	0	2703	2716	2724	2730	2730	2730	2730	2730	2730	2730	2729	2730	2730	2729	2730	2687	2709	2723	2718
LC04_S5-21-RV3-P64-S09	2745	2784	2784	2784	2784	2784	2783	2783	2783	2782	2783	2783	2783	2774	2781	2679	2703	2697	2703	2703	2704	2704	2704	2704	2704	2703	2703	2703	2703	2703	0	20	20	21	20	20	20	20	20	20	20	19	19	19	19	2615	2632	2640	2637
LC13_S5-21-RV3-P64-S09	2758	2798	2798	2798	2798	2798	2797	2797	2797	2796	2797	2797	2797	2788	2795	2684	2714	2708	2716	2716	2717	2717	2717	2717	2717	2716	2716	2716	2716	2716	20	0	10	10	9	9	9	9	9	9	9	8	8	8	8	2622	2642	2652	2649
LC14_S5-21-RV3-P64-S09	2765	2806	2806	2806	2806	2806	2805	2805	2805	2804	2805	2805	2805	2795	2803	2690	2723	2716	2724	2724	2725	2725	2725	2725	2725	2724	2724	2724	2724	2724	20	10	0	7	6	6	6	6	6	6	6	5	5	5	5	2630	2651	2661	2659
LC02-21-RV3-P64-S09	2771	2812	2812	2812	2812	2812	2811	2811	2811	2810	2811	2811	2811	2801	2809	2695	2727	2720	2730	2730	2731	2731	2731	2731	2731	2730	2730	2730	2730	2730	21	10	7	0	1	1	1	1	1	1	2	2	2	1	2	2635	2656	2667	2663
LC10-21-RV3-P64-S09	2771	2812	2812	2812	2812	2812	2811	2811	2811	2810	2811	2811	2811	2801	2809	2695	2727	2720	2730	2730	2731	2731	2731	2731	2731	2730	2730	2730	2730	2730	20	9	6	1	0	0	0	0	0	0	1	1	1	0	1	2634	2655	2667	2662
LC09-21-RV3-P64-S09	2771	2812	2812	2812	2812	2812	2811	2811	2811	2810	2811	2811	2811	2801	2809	2695	2727	2720	2730	2730	2731	2731	2731	2731	2731	2730	2730	2730	2730	2730	20	9	6	1	0	0	0	0	0	0	1	1	1	0	1	2634	2655	2667	2662
LC08-21-RV3-P64-S09	2771	2812	2812	2812	2812	2812	2811	2811	2811	2810	2811	2811	2811	2801	2809	2695	2727	2720	2730	2730	2731	2731	2731	2731	2731	2730	2730	2730	2730	2730	20	9	6	1	0	0	0	0	0	0	1	1	1	0	1	2634	2655	2667	2662
LC05-21-RV3-P64-S09	2771	2812	2812	2812	2812	2812	2811	2811	2811	2810	2811	2811	2811	2801	2809	2695	2727	2720	2730	2730	2731	2731	2731	2731	2731	2730	2730	2730	2730	2730	20	9	6	1	0	0	0	0	0	0	1	1	1	0	1	2634	2655	2667	2662
LC01-21-RV3-P64-S09	2771	2812	2812	2812	2812	2812	2811	2811	2811	2810	2811	2811	2811	2801	2809	2695	2727	2720	2730	2730	2731	2731	2731	2731	2731	2730	2730	2730	2730	2730	20	9	6	1	0	0	0	0	0	0	1	1	1	0	1	2634	2655	2667	2662
LC03-21-RV3-P64-S09	2771	2812	2812	2812	2812	2812	2811	2811	2811	2810	2811	2811	2811	2801	2809	2695	2727	2720	2730	2730	2731	2731	2731	2731	2731	2730	2730	2730	2730	2730	20	9	6	1	0	0	0	0	0	0	1	1	1	0	1	2634	2655	2667	2662
LC07-21-RV3-P64-S09	2770	2811	2811	2811	2811	2811	2810	2810	2810	2809	2810	2810	2810	2800	2808	2694	2726	2719	2729	2729	2730	2730	2730	2730	2730	2729	2729	2729	2729	2729	20	9	6	2	1	1	1	1	1	1	0	1	1	1	1	2633	2654	2666	2661
LC11-21-RV3-P64-S09	2771	2812	2812	2812	2812	2812	2811	2811	2811	2810	2811	2811	2811	2801	2809	2695	2727	2720	2730	2730	2731	2731	2731	2731	2731	2730	2730	2730	2730	2730	19	8	5	2	1	1	1	1	1	1	1	0	0	0	0	2634	2655	2667	2662
LC06-21-RV3-P64-S09	2771	2812	2812	2812	2812	2812	2811	2811	2811	2810	2811	2811	2811	2801	2809	2695	2727	2720	2730	2730	2731	2731	2731	2731	2731	2730	2730	2730	2730	2730	19	8	5	2	1	1	1	1	1	1	1	0	0	0	0	2634	2655	2667	2662
LC12-21-RV3-P64-S09	2770	2811	2811	2811	2811	2811	2810	2810	2810	2809	2810	2810	2810	2800	2808	2694	2726	2719	2729	2729	2730	2730	2730	2730	2730	2729	2729	2729	2729	2729	19	8	5	1	0	0	0	0	0	0	1	0	0	0	0	2633	2654	2666	2661
LC04-21-RV3-P64-S09	2771	2812	2812	2812	2812	2812	2811	2811	2811	2810	2811	2811	2811	2801	2809	2695	2727	2720	2730	2730	2731	2731	2731	2731	2731	2730	2730	2730	2730	2730	19	8	5	2	1	1	1	1	1	1	1	0	0	0	0	2634	2655	2667	2662
LC04_S5-21-RV3-P64-S10	2737	2776	2776	2776	2776	2776	2775	2775	2775	2774	2775	2775	2775	2766	2773	2659	2685	2680	2687	2687	2688	2688	2688	2688	2688	2687	2687	2687	2687	2687	2615	2622	2630	2635	2634	2634	2634	2634	2634	2634	2633	2634	2634	2633	2634	0	15	20	17
LC13_S5-21-RV3-P64-S10	2757	2797	2797	2797	2797	2797	2796	2796	2796	2795	2796	2796	2796	2787	2794	2677	2708	2704	2709	2709	2710	2710	2710	2710	2710	2709	2709	2709	2709	2709	2632	2642	2651	2656	2655	2655	2655	2655	2655	2655	2654	2655	2655	2654	2655	15	0	10	7
LC07-21-RV3-P64-S10	2770	2811	2811	2811	2811	2811	2810	2810	2810	2809	2810	2810	2810	2800	2808	2688	2719	2713	2723	2723	2724	2724	2724	2724	2724	2723	2723	2723	2723	2723	2640	2652	2661	2667	2667	2667	2667	2667	2667	2667	2666	2667	2667	2666	2667	20	10	0	4
LC14_S5-21-RV3-P64-S10	2765	2806	2806	2806	2806	2806	2805	2805	2805	2804	2805	2805	2805	2795	2803	2684	2716	2710	2718	2718	2719	2719	2719	2719	2719	2718	2718	2718	2718	2718	2637	2649	2659	2663	2662	2662	2662	2662	2662	2662	2661	2662	2662	2661	2662	17	7	4	0
LC02-21-RV3-P64-S10	2769	2810	2810	2810	2810	2810	2809	2809	2809	2808	2809	2809	2809	2799	2807	2687	2718	2712	2722	2722	2723	2723	2723	2723	2723	2722	2722	2722	2722	2722	2639	2651	2660	2667	2666	2666	2666	2666	2666	2666	2665	2666	2666	2665	2666	19	9	3	3
LC11-21-RV3-P64-S10	2767	2808	2808	2808	2808	2808	2807	2807	2807	2806	2807	2807	2807	2797	2805	2687	2718	2712	2722	2722	2723	2723	2723	2723	2723	2722	2722	2722	2722	2722	2639	2651	2660	2667	2666	2666	2666	2666	2666	2666	2665	2666	2666	2665	2666	19	9	3	3
LC12-21-RV3-P64-S10	2769	2810	2810	2810	2810	2810	2809	2809	2809	2808	2809	2809	2809	2799	2807	2687	2718	2712	2722	2722	2723	2723	2723	2723	2723	2722	2722	2722	2722	2722	2639	2651	2660	2667	2666	2666	2666	2666	2666	2666	2665	2666	2666	2665	2666	18	8	2	2
LC10-21-RV3-P64-S10	2769	2810	2810	2810	2810	2810	2809	2809	2809	2808	2809	2809	2809	2799	2807	2687	2718	2712	2722	2722	2723	2723	2723	2723	2723	2722	2722	2722	2722	2722	2639	2651	2660	2667	2666	2666	2666	2666	2666	2666	2665	2666	2666	2665	2666	18	8	2	2
LC09-21-RV3-P64-S10	2769	2810	2810	2810	2810	2810	2809	2809	2809	2808	2809	2809	2809	2799	2807	2687	2718	2712	2722	2722	2723	2723	2723	2723	2723	2722	2722	2722	2722	2722	2639	2651	2660	2667	2666	2666	2666	2666	2666	2666	2665	2666	2666	2665	2666	18	8	2	2
LC08-21-RV3-P64-S10	2769	2810	2810	2810	2810	2810	2809	2809	2809	2808	2809	2809	2809	2799	2807	2687	2718	2712	2722	2722	2723	2723	2723	2723	2723	2722	2722	2722	2722	2722	2639	2651	2660	2667	2666	2666	2666	2666	2666	2666	2665	2666	2666	2665	2666	18	8	2	2
LC06-21-RV3-P64-S10	2769	2810	2810	2810	2810	2810	2809	2809	2809	2808	2809	2809	2809	2799	2807	2687	2718	2712	2722	2722	2723	2723	2723	2723	2723	2722	2722	2722	2722	2722	2639	2651	2660	2667	2666	2666	2666	2666	2666	2666	2665	2666	2666	2665	2666	18	8	2	2
LC04-21-RV3-P64-S10	2769	2810	2810	2810	2810	2810	2809	2809	2809	2808	2809	2809	2809	2799	2807	2687	2718	2712	2722	2722	2723	2723	2723	2723	2723	2722	2722	2722	2722	2722	2639	2651	2660	2667	2666	2666	2666	2666	2666	2666	2665	2666	2666	2665	2666	18	8	2	2
LC03-21-RV3-P64-S10	2769	2810	2810	2810	2810	2810	2809	2809	2809	2808	2809	2809	2809	2799	2807	2687	2718	2712	2722	2722	2723	2723	2723	2723	2723	2722	2722	2722	2722	2722	2639	2651	2660	2667	2666	2666	2666	2666	2666	2666	2665	2666	2666	2665	2666	18	8	2	2
LC05-21-RV3-P64-S10	2768	2809	2809	2809	2809	2809	2808	2808	2808	2807	2808	2808	2808	2798	2806	2686	2717	2711	2721	2721	2722	2722	2722	2722	2722	2721	2721	2721	2721	2721	2638	2650	2659	2666	2665	2665	2665	2665	2665	2665	2664	2665	2665	2664	2665	18	8	2	2
LC01-21-RV3-P64-S10	2769	2810	2810	2810	2810	2810	2809	2809	2809	2808	2809	2809	2809	2799	2807	2687	2718	2712	2722	2722	2723	2723	2723	2723	2723	2722	2722	2722	2722	2722	2639	2651	2660	2667	2666	2666	2666	2666	2666	2666	2665	2666	2666	2665	2666	18	8	2	2
LC12-21-RV3-P64-S06	2770	2811	2811	2811	2811	2811	2810	2810	2810	2809	2810	2810	2810	2800	2808	2687	2718	2712	2722	2722	2723	2723	2723	2723	2723	2722	2722	2722	2722	2722	2639	2651	2660	2667	2666	2666	2666	2666	2666	2666	2665	2666	2666	2665	2666	40	30	25	25
LC11-21-RV3-P64-S06	2770	2811	2811	2811	2811	2811	2810	2810	2810	2809	2810	2810	2810	2800	2808	2687	2718	2712	2722	2722	2723	2723	2723	2723	2723	2722	2722	2722	2722	2722	2639	2651	2660	2667	2666	2666	2666	2666	2666	2666	2665	2666	2666	2665	2666	40	30	25	25
LC10-21-RV3-P64-S06	2770	2811	2811	2811	2811	2811	2810	2810	2810	2809	2810	2810	2810	2800	2808	2687	2718	2712	2722	2722	2723	2723	2723	2723	2723	2722	2722	2722	2722	2722	2639	2651	2660	2667	2666	2666	2666	2666	2666	2666	2665	2666	2666	2665	2666	40	30	25	25
LC09-21-RV3-P64-S06	2770	2811	2811	2811	2811	2811	2810	2810	2810	2809	2810	2810	2810	2800	2808	2687	2718	2712	2722	2722	2723	2723	2723	2723	2723	2722	2722	2722	2722	2722	2639	2651	2660	2667	2666	2666	2666	2666	2666	2666	2665	2666	2666	2665	2666	40	30	25	25
LC08-21-RV3-P64-S06	2770	2811	2811	2811	2811	2811	2810	2810	2810	2809	2810	2810	2810	2800	2808	2687	2718	2712	2722	2722	2723	2723	2723	2723	2723	2722	2722	2722	2722	2722	2639	2651	2660	2667	2666	2666	2666	2666	2666	2666	2665	2666	2666	2665	2666	40	30	25	25
LC07-21-RV3-P64-S06	2770	2811	2811	2811	2811	2811	2810	2810	2810	2809	2810	2810	2810	2800	2808	2687	2718	2712	2722	2722	2723	2723	2723	2723	2723	2722	2722	2722	2722	2722	2639	2651	2660	2667	2666	2666	2666	2666	2666	2666	2665	2666	2666	2665	2666	40	30	25	25
LC06-21-RV3-P64-S06	2770	2811	2811	2811	2811	2811	2810	2810	2810	2809	2810	2810	2810	2800	2808	2687	2718	2712	2722	2722	2723	2723	2723	2723	2723	2722	2722	2722	2722	2722	2639	2651	2660	2667	2666	2666	2666	2666	2666	2666	2665	2666	2666	2665	2666	40	30	25	25
LC04-21-RV3-P64-S06	2770	2811	2811	2811	2811	2811	2810	2810	2810	2809	2810	2810	2810	2800	2808	2687	2718	2712	2722	2722	2723	2723	2723	2723	2723	2722	2722	2722	2722	2722	2639	2651	2660	2667	2666	2666	2666	2666	2666	2666	2665	2666	2666	2665	2666	40	30	25	25
LC03-21-RV3-P64-S06	2770	2811	2811	2811	2811	2811	2810	2810	2810	2809	2810	2810	2810	2800	2808	2687	2718	2712	2722	2722	2723	2723	2723	2723	2723	2722	2722	2722	2722	2722	2639	2651	2660	2667	2666	2666	2666	2666	2666	2666	2665	2666	2666	2665	2666	40	30	25	25
LC02-21-RV3-P64-S06	2769	2810	2810	2810	2810	2810	2809	2809	2809	2808	2809	2809	2809	2799	2807	2686	2717	2711	2721	2721	2722	2722	2722	2722	2722	2721	2721	2721	2721	2721	2638	2650	2659	2666	2665	2665	2665	2665	2665	2665	2664	2665	2665	2664	2665	40	30	25	25
LC05-21-RV3-P64-S06	2768	2809	2809	2809	2809	2809	2808	2808	2808	2807	2808	2808	2808	2798	2806	2685	2716	2710	2720	2720	2721	2721	2721	2721	2721	2720	2720	2720	2720	2720	2637	2649	2658	2665	2664	2664	2664	2664	2664	2664	2663	2664	2664	2663	2664	40	30	25	25
LC01-21-RV3-P64-S06	2769	2810	2810	2810	2810	2810	2809	2809	2809	2808	2809	2809	2809	2799	2807	2686	2717	2711	2721	2721	2722	2722	2722	2722	2722	2721	2721	2721	2721	2721	2638	2650	2659	2666	2665	2665	2665	2665	2665	2665	2664	2665	2665	2664	2665	40	30	25	25
LC07-21-RV3-P64-S05	2770	2811	2811	2811	2811	2811	2810	2810	2810	2809	2810	2810	2810	2800	2808	2687	2718	2712	2722	2722	2723	2723	2723	2723	2723	2722	2722	2722	2722	2722	2639	2651	2660	2667	2666	2666	2666	2666	2666	2666	2665	2666	2666	2665	2666	38	29	23	23
LC05-21-RV3-P64-S05	2770	2811	2811	2811	2811	2811	2810	2810	2810	2809	2810	2810	2810	2800	2808	2687	2718	2712	2722	2722	2723	2723	2723	2723	2723	2722	2722	2722	2722	2722	2639	2651	2660	2667	2666	2666	2666	2666	2666	2666	2665	2666	2666	2665	2666	38	29	23	23
LC12-21-RV3-P64-S05	2771	2812	2812	2812	2812	2812	2811	2811	2811	2810	2811	2811	2811	2801	2809	2688	2719	2713	2723	2723	2724	2724	2724	2724	2724	2723	2723	2723	2723	2723	2639	2651	2660	2667	2666	2666	2666	2666	2666	2666	2665	2666	2666	2665	2666	37	28	22	22
LC11-21-RV3-P64-S05	2770	2811	2811	2811	2811	2811	2810	2810	2810	2809	2810	2810	2810	2800	2808	2687	2718	2712	2722	2722	2723	2723	2723	2723	2723	2722	2722	2722	2722	2722	2639	2651	2660	2667	2666	2666	2666	2666	2666	2666	2665	2666	2666	2665	2666	37	28	22	22
LC10-21-RV3-P64-S05	2770	2811	2811	2811	2811	2811	2810	2810	2810	2809	2810	2810	2810	2800	2808	2687	2718	2712	2722	2722	2723	2723	2723	2723	2723	2722	2722	2722	2722	2722	2639	2651	2660	2667	2666	2666	2666	2666	2666	2666	2665	2666	2666	2665	2666	37	28	22	22
LC09-21-RV3-P64-S05	2770	2811	2811	2811	2811	2811	2810	2810	2810	2809	2810	2810	2810	2800	2808	2687	2718	2712	2722	2722	2723	2723	2723	2723	2723	2722	2722	2722	2722	2722	2639	2651	2660	2667	2666	2666	2666	2666	2666	2666	2665	2666	2666	2665	2666	37	28	22	22
LC08-21-RV3-P64-S05	2770	2811	2811	2811	2811	2811	2810	2810	2810	2809	2810	2810	2810	2800	2808	2687	2718	2712	2722	2722	2723	2723	2723	2723	2723	2722	2722	2722	2722	2722	2639	2651	2660	2667	2666	2666	2666	2666	2666	2666	2665	2666	2666	2665	2666	37	28	22	22
LC06-21-RV3-P64-S05	2770	2811	2811	2811	2811	2811	2810	2810	2810	2809	2810	2810	2810	2800	2808	2687	2718	2712	2722	2722	2723	2723	2723	2723	2723	2722	2722	2722	2722	2722	2639	2651	2660	2667	2666	2666	2666	2666	2666	2666	2665	2666	2666	2665	2666	37	28	22	22
LC04-21-RV3-P64-S05	2770	2811	2811	2811	2811	2811	2810	2810	2810	2809	2810	2810	2810	2800	2808	2687	2718	2712	2722	2722	2723	2723	2723	2723	2723	2722	2722	2722	2722	2722	2639	2651	2660	2667	2666	2666	2666	2666	2666	2666	2665	2666	2666	2665	2666	37	28	22	22
LC03-21-RV3-P64-S05	2770	2811	2811	2811	2811	2811	2810	2810	2810	2809	2810	2810	2810	2800	2808	2687	2718	2712	2722	2722	2723	2723	2723	2723	2723	2722	2722	2722	2722	2722	2639	2651	2660	2667	2666	2666	2666	2666	2666	2666	2665	2666	2666	2665	2666	37	28	22	22
LC01-21-RV3-P64-S05	2770	2811	2811	2811	2811	2811	2810	2810	2810	2809	2810	2810	2810	2800	2808	2687	2718	2712	2722	2722	2723	2723	2723	2723	2723	2722	2722	2722	2722	2722	2639	2651	2660	2667	2666	2666	2666	2666	2666	2666	2665	2666	2666	2665	2666	37	28	22	22
LC02-21-RV3-P64-S05	2770	2811	2811	2811	2811	2811	2810	2810	2810	2809	2810	2810	2810	2800	2808	2687	2718	2712	2722	2722	2723	2723	2723	2723	2723	2722	2722	2722	2722	2722	2639	2651	2660	2667	2666	2666	2666	2666	2666	2666	2665	2666	2666	2665	2666	37	28	22	22
LC13_S5-21-RV3-P64-S05	2764	2804	2804	2804	2804	2804	2803	2803	2803	2802	2803	2803	2803	2794	2801	2682	2713	2709	2715	2715	2716	2716	2716	2716	2716	2715	2715	2715	2715	2715	2636	2647	2656	2661	2660	2660	2660	2660	2660	2660	2659	2660	2660	2659	2660	35	28	33	29
LC14_S5-21-RV3-P64-S05	2761	2801	2801	2801	2801	2801	2800	2800	2800	2799	2800	2800	2800	2791	2798	2680	2709	2704	2711	2711	2712	2712	2712	2712	2712	2711	2711	2711	2711	2711	2633	2643	2650	2655	2654	2654	2654	2654	2654	2654	2653	2654	2654	2653	2654	38	30	30	28
LC14_S5-21-RV3-P64-S06	2769	2810	2810	2810	2810	2810	2809	2809	2809	2808	2809	2809	2809	2799	2807	2685	2717	2711	2720	2720	2721	2721	2721	2721	2721	2720	2720	2720	2720	2720	2638	2650	2659	2665	2664	2664	2664	2664	2664	2664	2663	2664	2664	2663	2664	39	27	30	27
LC13_S5-21-RV3-P64-S06	2759	2798	2798	2798	2798	2798	2797	2797	2797	2796	2797	2797	2797	2788	2795	2679	2708	2703	2709	2709	2710	2710	2710	2710	2710	2709	2709	2709	2709	2709	2634	2641	2650	2655	2654	2654	2654	2654	2654	2654	2653	2654	2654	2653	2654	38	32	32	30
LC04_S5-21-RV3-P64-S06	2744	2784	2784	2784	2784	2784	2783	2783	2783	2782	2783	2783	2783	2774	2781	2665	2691	2685	2694	2694	2695	2695	2695	2695	2695	2694	2694	2694	2694	2694	2622	2626	2637	2641	2640	2640	2640	2640	2640	2640	2639	2640	2640	2639	2640	37	37	43	40
LC04_S5-21-RV3-P64-S05	2738	2776	2776	2776	2776	2776	2775	2775	2775	2774	2775	2775	2775	2766	2773	2662	2686	2680	2687	2687	2688	2688	2688	2688	2688	2687	2687	2687	2687	2687	2618	2621	2631	2634	2634	2634	2634	2634	2634	2634	2633	2634	2634	2633	2634	39	35	39	37
LC04_S5-21-RV3-P64-DNA-Salmonella_b	2727	2766	2766	2766	2766	2766	2765	2765	2765	2764	2765	2765	2765	2756	2763	2666	2693	2688	2696	2696	2697	2697	2697	2697	2697	2696	2696	2696	2696	2696	2608	2618	2625	2629	2629	2629	2629	2629	2629	2629	2628	2629	2629	2628	2629	2553	2570	2580	2577
LC04_S5-21-RV3-P64-DNA-Salmonella_a	2736	2774	2774	2774	2774	2774	2773	2773	2773	2772	2773	2773	2773	2764	2771	2671	2697	2692	2700	2700	2701	2701	2701	2701	2701	2700	2700	2700	2700	2700	2612	2620	2628	2633	2633	2633	2633	2633	2633	2633	2632	2633	2633	2632	2633	2555	2574	2584	2581
LC13_S5-21-RV3-P64-DNA-Salmonella	2745	2785	2785	2785	2785	2785	2784	2784	2784	2783	2784	2784	2784	2775	2782	2679	2708	2704	2712	2712	2713	2713	2713	2713	2713	2712	2712	2712	2712	2712	2621	2632	2640	2643	2643	2643	2643	2643	2643	2643	2642	2643	2643	2642	2643	2564	2586	2596	2593
LC14_S5-21-RV3-P64-DNA-Salmonella	2751	2791	2791	2791	2791	2791	2790	2790	2790	2789	2790	2790	2790	2781	2788	2685	2714	2709	2718	2718	2719	2719	2719	2719	2719	2718	2718	2718	2718	2718	2625	2636	2643	2649	2649	2649	2649	2649	2649	2649	2648	2649	2649	2648	2649	2569	2591	2602	2598
LC07-21-RV3-P64-DNA-Salmonella	2753	2794	2794	2794	2794	2794	2793	2793	2793	2792	2793	2793	2793	2783	2791	2687	2717	2712	2721	2721	2722	2722	2722	2722	2722	2721	2721	2721	2721	2721	2627	2638	2646	2652	2652	2652	2652	2652	2652	2652	2651	2652	2652	2651	2652	2570	2592	2605	2601
LC02-21-RV3-P64-DNA-Salmonella	2754	2795	2795	2795	2795	2795	2794	2794	2794	2793	2794	2794	2794	2784	2792	2688	2718	2713	2722	2722	2723	2723	2723	2723	2723	2722	2722	2722	2722	2722	2628	2639	2647	2653	2653	2653	2653	2653	2653	2653	2652	2653	2653	2652	2653	2571	2593	2606	2602
LC12-21-RV3-P64-DNA-Salmonella	2753	2794	2794	2794	2794	2794	2793	2793	2793	2792	2793	2793	2793	2783	2791	2687	2717	2712	2721	2721	2722	2722	2722	2722	2722	2721	2721	2721	2721	2721	2627	2638	2646	2652	2652	2652	2652	2652	2652	2652	2651	2652	2652	2651	2652	2570	2592	2605	2601
LC11-21-RV3-P64-DNA-Salmonella	2753	2794	2794	2794	2794	2794	2793	2793	2793	2792	2793	2793	2793	2783	2791	2687	2717	2712	2721	2721	2722	2722	2722	2722	2722	2721	2721	2721	2721	2721	2627	2638	2646	2652	2652	2652	2652	2652	2652	2652	2651	2652	2652	2651	2652	2570	2592	2605	2601
LC10-21-RV3-P64-DNA-Salmonella	2753	2794	2794	2794	2794	2794	2793	2793	2793	2792	2793	2793	2793	2783	2791	2687	2717	2712	2721	2721	2722	2722	2722	2722	2722	2721	2721	2721	2721	2721	2627	2638	2646	2652	2652	2652	2652	2652	2652	2652	2651	2652	2652	2651	2652	2570	2592	2605	2601
LC09-21-RV3-P64-DNA-Salmonella	2753	2794	2794	2794	2794	2794	2793	2793	2793	2792	2793	2793	2793	2783	2791	2687	2717	2712	2721	2721	2722	2722	2722	2722	2722	2721	2721	2721	2721	2721	2627	2638	2646	2652	2652	2652	2652	2652	2652	2652	2651	2652	2652	2651	2652	2570	2592	2605	2601
LC08-21-RV3-P64-DNA-Salmonella	2753	2794	2794	2794	2794	2794	2793	2793	2793	2792	2793	2793	2793	2783	2791	2687	2717	2712	2721	2721	2722	2722	2722	2722	2722	2721	2721	2721	2721	2721	2627	2638	2646	2652	2652	2652	2652	2652	2652	2652	2651	2652	2652	2651	2652	2570	2592	2605	2601
LC06-21-RV3-P64-DNA-Salmonella	2753	2794	2794	2794	2794	2794	2793	2793	2793	2792	2793	2793	2793	2783	2791	2687	2717	2712	2721	2721	2722	2722	2722	2722	2722	2721	2721	2721	2721	2721	2627	2638	2646	2652	2652	2652	2652	2652	2652	2652	2651	2652	2652	2651	2652	2570	2592	2605	2601
LC05-21-RV3-P64-DNA-Salmonella	2753	2794	2794	2794	2794	2794	2793	2793	2793	2792	2793	2793	2793	2783	2791	2687	2717	2712	2721	2721	2722	2722	2722	2722	2722	2721	2721	2721	2721	2721	2627	2638	2646	2652	2652	2652	2652	2652	2652	2652	2651	2652	2652	2651	2652	2570	2592	2605	2601
LC04-21-RV3-P64-DNA-Salmonella	2753	2794	2794	2794	2794	2794	2793	2793	2793	2792	2793	2793	2793	2783	2791	2687	2717	2712	2721	2721	2722	2722	2722	2722	2722	2721	2721	2721	2721	2721	2627	2638	2646	2652	2652	2652	2652	2652	2652	2652	2651	2652	2652	2651	2652	2570	2592	2605	2601
LC01-21-RV3-P64-DNA-Salmonella	2753	2794	2794	2794	2794	2794	2793	2793	2793	2792	2793	2793	2793	2783	2791	2687	2717	2712	2721	2721	2722	2722	2722	2722	2722	2721	2721	2721	2721	2721	2627	2638	2646	2652	2652	2652	2652	2652	2652	2652	2651	2652	2652	2651	2652	2570	2592	2605	2601
LC03-21-RV3-P64-DNA-Salmonella	2753	2794	2794	2794	2794	2794	2793	2793	2793	2792	2793	2793	2793	2783	2791	2687	2717	2712	2721	2721	2722	2722	2722	2722	2722	2721	2721	2721	2721	2721	2627	2638	2646	2652	2652	2652	2652	2652	2652	2652	2651	2652	2652	2651	2652	2570	2592	2605	2601
LC04_S5-21-RV3-P64-S04	2716	2753	2753	2753	2753	2753	2752	2752	2752	2751	2752	2752	2752	2743	2750	2658	2677	2674	2680	2680	2681	2681	2681	2681	2681	2680	2680	2680	2680	2680	2599	2601	2610	2614	2614	2614	2614	2614	2614	2614	2613	2614	2614	2613	2614	2542	2561	2569	2566
LC04_S5-21-RV3-P64-S03	2729	2767	2767	2767	2767	2767	2766	2766	2766	2765	2766	2766	2766	2757	2765	2669	2692	2688	2695	2695	2696	2696	2696	2696	2696	2695	2695	2695	2695	2695	2608	2615	2624	2628	2628	2628	2628	2628	2628	2628	2627	2628	2628	2627	2628	2553	2571	2580	2577
LC04_S5-21-RV3-P64-S02	2710	2749	2749	2749	2749	2749	2748	2748	2748	2747	2748	2748	2748	2739	2746	2657	2675	2672	2677	2677	2678	2678	2678	2678	2678	2677	2677	2677	2677	2677	2596	2596	2606	2610	2610	2610	2610	2610	2610	2610	2609	2610	2610	2609	2610	2546	2558	2565	2562
LC04_S5-21-RV3-P64-S01	2723	2762	2762	2762	2762	2762	2761	2761	2761	2760	2761	2761	2761	2752	2759	2665	2685	2682	2688	2688	2689	2689	2689	2689	2689	2688	2688	2688	2688	2688	2606	2610	2619	2623	2623	2623	2623	2623	2623	2623	2622	2623	2623	2622	2623	2552	2566	2575	2572
LC14_S5-21-RV3-P64-S03	2751	2791	2791	2791	2791	2791	2790	2790	2790	2789	2790	2790	2790	2781	2788	2685	2713	2709	2717	2717	2718	2718	2718	2718	2718	2717	2717	2717	2717	2717	2627	2636	2645	2650	2650	2650	2650	2650	2650	2650	2649	2650	2650	2649	2650	2570	2593	2604	2600
LC13_S5-21-RV3-P64-S04	2740	2780	2780	2780	2780	2780	2779	2779	2779	2778	2779	2779	2779	2770	2777	2678	2703	2699	2706	2706	2707	2707	2707	2707	2707	2706	2706	2706	2706	2706	2619	2626	2635	2639	2639	2639	2639	2639	2639	2639	2638	2639	2639	2638	2639	2563	2585	2594	2591
LC14_S5-21-RV3-P64-S04	2744	2784	2784	2784	2784	2784	2783	2783	2783	2782	2783	2783	2783	2774	2781	2681	2708	2704	2711	2711	2712	2712	2712	2712	2712	2711	2711	2711	2711	2711	2621	2630	2640	2644	2644	2644	2644	2644	2644	2644	2643	2644	2644	2643	2644	2567	2589	2598	2595
LC13_S5-21-RV3-P64-S03	2739	2779	2779	2779	2779	2779	2778	2778	2778	2777	2778	2778	2778	2768	2777	2676	2704	2699	2706	2706	2707	2707	2707	2707	2707	2706	2706	2706	2706	2706	2618	2624	2635	2639	2639	2639	2639	2639	2639	2639	2638	2639	2639	2638	2639	2564	2584	2593	2590
LC10-21-RV3-P64-S04	2754	2795	2795	2795	2795	2795	2794	2794	2794	2793	2794	2794	2794	2784	2792	2688	2717	2712	2721	2721	2722	2722	2722	2722	2722	2721	2721	2721	2721	2721	2629	2639	2648	2654	2654	2654	2654	2654	2654	2654	2653	2654	2654	2653	2654	2573	2595	2608	2604
LC12-21-RV3-P64-S04	2754	2795	2795	2795	2795	2795	2794	2794	2794	2793	2794	2794	2794	2784	2792	2688	2717	2712	2721	2721	2722	2722	2722	2722	2722	2721	2721	2721	2721	2721	2629	2639	2648	2654	2654	2654	2654	2654	2654	2654	2653	2654	2654	2653	2654	2573	2595	2608	2604
LC11-21-RV3-P64-S04	2754	2795	2795	2795	2795	2795	2794	2794	2794	2793	2794	2794	2794	2784	2792	2688	2717	2712	2721	2721	2722	2722	2722	2722	2722	2721	2721	2721	2721	2721	2629	2639	2648	2654	2654	2654	2654	2654	2654	2654	2653	2654	2654	2653	2654	2573	2595	2608	2604
LC09-21-RV3-P64-S04	2754	2795	2795	2795	2795	2795	2794	2794	2794	2793	2794	2794	2794	2784	2792	2688	2717	2712	2721	2721	2722	2722	2722	2722	2722	2721	2721	2721	2721	2721	2629	2639	2648	2654	2654	2654	2654	2654	2654	2654	2653	2654	2654	2653	2654	2573	2595	2608	2604
LC08-21-RV3-P64-S04	2754	2795	2795	2795	2795	2795	2794	2794	2794	2793	2794	2794	2794	2784	2792	2688	2717	2712	2721	2721	2722	2722	2722	2722	2722	2721	2721	2721	2721	2721	2629	2639	2648	2654	2654	2654	2654	2654	2654	2654	2653	2654	2654	2653	2654	2573	2595	2608	2604
LC07-21-RV3-P64-S04	2754	2795	2795	2795	2795	2795	2794	2794	2794	2793	2794	2794	2794	2784	2792	2688	2717	2712	2721	2721	2722	2722	2722	2722	2722	2721	2721	2721	2721	2721	2629	2639	2648	2654	2654	2654	2654	2654	2654	2654	2653	2654	2654	2653	2654	2573	2595	2608	2604
LC06-21-RV3-P64-S04	2754	2795	2795	2795	2795	2795	2794	2794	2794	2793	2794	2794	2794	2784	2792	2688	2717	2712	2721	2721	2722	2722	2722	2722	2722	2721	2721	2721	2721	2721	2629	2639	2648	2654	2654	2654	2654	2654	2654	2654	2653	2654	2654	2653	2654	2573	2595	2608	2604
LC04-21-RV3-P64-S04	2754	2795	2795	2795	2795	2795	2794	2794	2794	2793	2794	2794	2794	2784	2792	2688	2717	2712	2721	2721	2722	2722	2722	2722	2722	2721	2721	2721	2721	2721	2629	2639	2648	2654	2654	2654	2654	2654	2654	2654	2653	2654	2654	2653	2654	2573	2595	2608	2604
LC03-21-RV3-P64-S04	2754	2795	2795	2795	2795	2795	2794	2794	2794	2793	2794	2794	2794	2784	2792	2688	2717	2712	2721	2721	2722	2722	2722	2722	2722	2721	2721	2721	2721	2721	2629	2639	2648	2654	2654	2654	2654	2654	2654	2654	2653	2654	2654	2653	2654	2573	2595	2608	2604
LC02-21-RV3-P64-S04	2754	2795	2795	2795	2795	2795	2794	2794	2794	2793	2794	2794	2794	2784	2792	2688	2717	2712	2721	2721	2722	2722	2722	2722	2722	2721	2721	2721	2721	2721	2629	2639	2648	2654	2654	2654	2654	2654	2654	2654	2653	2654	2654	2653	2654	2573	2595	2608	2604
LC05-21-RV3-P64-S04	2753	2794	2794	2794	2794	2794	2793	2793	2793	2792	2793	2793	2793	2783	2791	2687	2716	2711	2720	2720	2721	2721	2721	2721	2721	2720	2720	2720	2720	2720	2628	2638	2647	2653	2653	2653	2653	2653	2653	2653	2652	2653	2653	2652	2653	2572	2594	2607	2603
LC01-21-RV3-P64-S04	2754	2795	2795	2795	2795	2795	2794	2794	2794	2793	2794	2794	2794	2784	2792	2688	2717	2712	2721	2721	2722	2722	2722	2722	2722	2721	2721	2721	2721	2721	2629	2639	2648	2654	2654	2654	2654	2654	2654	2654	2653	2654	2654	2653	2654	2573	2595	2608	2604
LC05-21-RV3-P64-S03	2753	2794	2794	2794	2794	2794	2793	2793	2793	2792	2793	2793	2793	2783	2791	2687	2716	2711	2720	2720	2721	2721	2721	2721	2721	2720	2720	2720	2720	2720	2628	2638	2647	2653	2653	2653	2653	2653	2653	2653	2652	2653	2653	2652	2653	2572	2594	2607	2603
LC07-21-RV3-P64-S03	2755	2796	2796	2796	2796	2796	2795	2795	2795	2794	2795	2795	2795	2785	2793	2689	2718	2713	2722	2722	2723	2723	2723	2723	2723	2722	2722	2722	2722	2722	2629	2639	2648	2654	2654	2654	2654	2654	2654	2654	2653	2654	2654	2653	2654	2573	2595	2609	2604
LC12-21-RV3-P64-S03	2755	2796	2796	2796	2796	2796	2795	2795	2795	2794	2795	2795	2795	2785	2793	2689	2718	2713	2722	2722	2723	2723	2723	2723	2723	2722	2722	2722	2722	2722	2630	2640	2649	2655	2655	2655	2655	2655	2655	2655	2654	2655	2655	2654	2655	2574	2596	2609	2605
LC11-21-RV3-P64-S03	2754	2795	2795	2795	2795	2795	2794	2794	2794	2793	2794	2794	2794	2784	2792	2688	2717	2712	2721	2721	2722	2722	2722	2722	2722	2721	2721	2721	2721	2721	2629	2639	2648	2654	2654	2654	2654	2654	2654	2654	2653	2654	2654	2653	2654	2573	2595	2608	2604
LC10-21-RV3-P64-S03	2754	2795	2795	2795	2795	2795	2794	2794	2794	2793	2794	2794	2794	2784	2792	2688	2717	2712	2721	2721	2722	2722	2722	2722	2722	2721	2721	2721	2721	2721	2629	2639	2648	2654	2654	2654	2654	2654	2654	2654	2653	2654	2654	2653	2654	2573	2595	2608	2604
LC09-21-RV3-P64-S03	2754	2795	2795	2795	2795	2795	2794	2794	2794	2793	2794	2794	2794	2784	2792	2688	2717	2712	2721	2721	2722	2722	2722	2722	2722	2721	2721	2721	2721	2721	2629	2639	2648	2654	2654	2654	2654	2654	2654	2654	2653	2654	2654	2653	2654	2573	2595	2608	2604
LC08-21-RV3-P64-S03	2754	2795	2795	2795	2795	2795	2794	2794	2794	2793	2794	2794	2794	2784	2792	2688	2717	2712	2721	2721	2722	2722	2722	2722	2722	2721	2721	2721	2721	2721	2629	2639	2648	2654	2654	2654	2654	2654	2654	2654	2653	2654	2654	2653	2654	2573	2595	2608	2604
LC06-21-RV3-P64-S03	2754	2795	2795	2795	2795	2795	2794	2794	2794	2793	2794	2794	2794	2784	2792	2688	2717	2712	2721	2721	2722	2722	2722	2722	2722	2721	2721	2721	2721	2721	2629	2639	2648	2654	2654	2654	2654	2654	2654	2654	2653	2654	2654	2653	2654	2573	2595	2608	2604
LC04-21-RV3-P64-S03	2754	2795	2795	2795	2795	2795	2794	2794	2794	2793	2794	2794	2794	2784	2792	2688	2717	2712	2721	2721	2722	2722	2722	2722	2722	2721	2721	2721	2721	2721	2629	2639	2648	2654	2654	2654	2654	2654	2654	2654	2653	2654	2654	2653	2654	2573	2595	2608	2604
LC01-21-RV3-P64-S03	2754	2795	2795	2795	2795	2795	2794	2794	2794	2793	2794	2794	2794	2784	2792	2688	2717	2712	2721	2721	2722	2722	2722	2722	2722	2721	2721	2721	2721	2721	2629	2639	2648	2654	2654	2654	2654	2654	2654	2654	2653	2654	2654	2653	2654	2573	2595	2608	2604
LC03-21-RV3-P64-S03	2754	2795	2795	2795	2795	2795	2794	2794	2794	2793	2794	2794	2794	2784	2792	2688	2717	2712	2721	2721	2722	2722	2722	2722	2722	2721	2721	2721	2721	2721	2629	2639	2648	2654	2654	2654	2654	2654	2654	2654	2653	2654	2654	2653	2654	2573	2595	2608	2604
LC13_S5-21-RV3-P64-S01	2745	2785	2785	2785	2785	2785	2784	2784	2784	2783	2784	2784	2784	2775	2782	2683	2709	2705	2712	2712	2713	2713	2713	2713	2713	2712	2712	2712	2712	2712	2622	2632	2641	2646	2646	2646	2646	2646	2646	2646	2645	2646	2646	2645	2646	2569	2593	2601	2598
LC14_S5-21-RV3-P64-S01	2746	2786	2786	2786	2786	2786	2785	2785	2785	2784	2785	2785	2785	2776	2783	2682	2707	2704	2711	2711	2712	2712	2712	2712	2712	2711	2711	2711	2711	2711	2621	2631	2640	2645	2645	2645	2645	2645	2645	2645	2644	2645	2645	2644	2645	2569	2591	2600	2596
LC14_S5-21-RV3-P64-S02	2749	2789	2789	2789	2789	2789	2788	2788	2788	2787	2788	2788	2788	2779	2786	2683	2711	2707	2715	2715	2716	2716	2716	2716	2716	2715	2715	2715	2715	2715	2625	2634	2642	2648	2648	2648	2648	2648	2648	2648	2647	2648	2648	2647	2648	2571	2594	2604	2600
LC13_S5-21-RV3-P64-S02	2738	2778	2778	2778	2778	2778	2777	2777	2777	2776	2777	2777	2777	2768	2775	2678	2702	2699	2705	2705	2706	2706	2706	2706	2706	2705	2705	2705	2705	2705	2617	2625	2632	2638	2638	2638	2638	2638	2638	2638	2637	2638	2638	2637	2638	2562	2583	2592	2588
LC07-21-RV3-P64-S01	2753	2794	2794	2794	2794	2794	2793	2793	2793	2792	2793	2793	2793	2783	2791	2687	2716	2711	2720	2720	2721	2721	2721	2721	2721	2720	2720	2720	2720	2720	2628	2638	2647	2653	2653	2653	2653	2653	2653	2653	2652	2653	2653	2652	2653	2574	2596	2609	2605
LC05-21-RV3-P64-S02	2752	2793	2793	2793	2793	2793	2792	2792	2792	2791	2792	2792	2792	2782	2790	2686	2715	2710	2719	2719	2720	2720	2720	2720	2720	2719	2719	2719	2719	2719	2627	2637	2646	2652	2652	2652	2652	2652	2652	2652	2651	2652	2652	2651	2652	2573	2595	2608	2604
LC12-21-RV3-P64-S01	2755	2796	2796	2796	2796	2796	2795	2795	2795	2794	2795	2795	2795	2785	2793	2689	2718	2713	2722	2722	2723	2723	2723	2723	2723	2722	2722	2722	2722	2722	2629	2639	2648	2654	2654	2654	2654	2654	2654	2654	2653	2654	2654	2653	2654	2575	2597	2611	2606
LC12-21-RV3-P64-S02	2754	2795	2795	2795	2795	2795	2794	2794	2794	2793	2794	2794	2794	2784	2792	2688	2717	2712	2721	2721	2722	2722	2722	2722	2722	2721	2721	2721	2721	2721	2629	2639	2648	2654	2654	2654	2654	2654	2654	2654	2653	2654	2654	2653	2654	2575	2597	2610	2606
LC11-21-RV3-P64-S02	2753	2794	2794	2794	2794	2794	2793	2793	2793	2792	2793	2793	2793	2783	2791	2687	2716	2711	2720	2720	2721	2721	2721	2721	2721	2720	2720	2720	2720	2720	2628	2638	2647	2653	2653	2653	2653	2653	2653	2653	2652	2653	2653	2652	2653	2574	2596	2609	2605
LC11-21-RV3-P64-S01	2753	2794	2794	2794	2794	2794	2793	2793	2793	2792	2793	2793	2793	2783	2791	2687	2716	2711	2720	2720	2721	2721	2721	2721	2721	2720	2720	2720	2720	2720	2628	2638	2647	2653	2653	2653	2653	2653	2653	2653	2652	2653	2653	2652	2653	2574	2596	2609	2605
LC10-21-RV3-P64-S02	2753	2794	2794	2794	2794	2794	2793	2793	2793	2792	2793	2793	2793	2783	2791	2687	2716	2711	2720	2720	2721	2721	2721	2721	2721	2720	2720	2720	2720	2720	2628	2638	2647	2653	2653	2653	2653	2653	2653	2653	2652	2653	2653	2652	2653	2574	2596	2609	2605
LC10-21-RV3-P64-S01	2753	2794	2794	2794	2794	2794	2793	2793	2793	2792	2793	2793	2793	2783	2791	2687	2716	2711	2720	2720	2721	2721	2721	2721	2721	2720	2720	2720	2720	2720	2628	2638	2647	2653	2653	2653	2653	2653	2653	2653	2652	2653	2653	2652	2653	2574	2596	2609	2605
LC09-21-RV3-P64-S02	2753	2794	2794	2794	2794	2794	2793	2793	2793	2792	2793	2793	2793	2783	2791	2687	2716	2711	2720	2720	2721	2721	2721	2721	2721	2720	2720	2720	2720	2720	2628	2638	2647	2653	2653	2653	2653	2653	2653	2653	2652	2653	2653	2652	2653	2574	2596	2609	2605
LC09-21-RV3-P64-S01	2753	2794	2794	2794	2794	2794	2793	2793	2793	2792	2793	2793	2793	2783	2791	2687	2716	2711	2720	2720	2721	2721	2721	2721	2721	2720	2720	2720	2720	2720	2628	2638	2647	2653	2653	2653	2653	2653	2653	2653	2652	2653	2653	2652	2653	2574	2596	2609	2605
LC08-21-RV3-P64-S01	2753	2794	2794	2794	2794	2794	2793	2793	2793	2792	2793	2793	2793	2783	2791	2687	2716	2711	2720	2720	2721	2721	2721	2721	2721	2720	2720	2720	2720	2720	2628	2638	2647	2653	2653	2653	2653	2653	2653	2653	2652	2653	2653	2652	2653	2574	2596	2609	2605
LC07-21-RV3-P64-S02	2753	2794	2794	2794	2794	2794	2793	2793	2793	2792	2793	2793	2793	2783	2791	2687	2716	2711	2720	2720	2721	2721	2721	2721	2721	2720	2720	2720	2720	2720	2628	2638	2647	2653	2653	2653	2653	2653	2653	2653	2652	2653	2653	2652	2653	2574	2596	2609	2605
LC06-21-RV3-P64-S02	2753	2794	2794	2794	2794	2794	2793	2793	2793	2792	2793	2793	2793	2783	2791	2687	2716	2711	2720	2720	2721	2721	2721	2721	2721	2720	2720	2720	2720	2720	2628	2638	2647	2653	2653	2653	2653	2653	2653	2653	2652	2653	2653	2652	2653	2574	2596	2609	2605
LC06-21-RV3-P64-S01	2753	2794	2794	2794	2794	2794	2793	2793	2793	2792	2793	2793	2793	2783	2791	2687	2716	2711	2720	2720	2721	2721	2721	2721	2721	2720	2720	2720	2720	2720	2628	2638	2647	2653	2653	2653	2653	2653	2653	2653	2652	2653	2653	2652	2653	2574	2596	2609	2605
LC05-21-RV3-P64-S01	2753	2794	2794	2794	2794	2794	2793	2793	2793	2792	2793	2793	2793	2783	2791	2687	2716	2711	2720	2720	2721	2721	2721	2721	2721	2720	2720	2720	2720	2720	2628	2638	2647	2653	2653	2653	2653	2653	2653	2653	2652	2653	2653	2652	2653	2574	2596	2609	2605
LC04-21-RV3-P64-S02	2753	2794	2794	2794	2794	2794	2793	2793	2793	2792	2793	2793	2793	2783	2791	2687	2716	2711	2720	2720	2721	2721	2721	2721	2721	2720	2720	2720	2720	2720	2628	2638	2647	2653	2653	2653	2653	2653	2653	2653	2652	2653	2653	2652	2653	2574	2596	2609	2605
LC04-21-RV3-P64-S01	2753	2794	2794	2794	2794	2794	2793	2793	2793	2792	2793	2793	2793	2783	2791	2687	2716	2711	2720	2720	2721	2721	2721	2721	2721	2720	2720	2720	2720	2720	2628	2638	2647	2653	2653	2653	2653	2653	2653	2653	2652	2653	2653	2652	2653	2574	2596	2609	2605
LC03-21-RV3-P64-S02	2753	2794	2794	2794	2794	2794	2793	2793	2793	2792	2793	2793	2793	2783	2791	2687	2716	2711	2720	2720	2721	2721	2721	2721	2721	2720	2720	2720	2720	2720	2628	2638	2647	2653	2653	2653	2653	2653	2653	2653	2652	2653	2653	2652	2653	2574	2596	2609	2605
LC03-21-RV3-P64-S01	2753	2794	2794	2794	2794	2794	2793	2793	2793	2792	2793	2793	2793	2783	2791	2687	2716	2711	2720	2720	2721	2721	2721	2721	2721	2720	2720	2720	2720	2720	2628	2638	2647	2653	2653	2653	2653	2653	2653	2653	2652	2653	2653	2652	2653	2574	2596	2609	2605
LC02-21-RV3-P64-S02	2753	2794	2794	2794	2794	2794	2793	2793	2793	2792	2793	2793	2793	2783	2791	2687	2716	2711	2720	2720	2721	2721	2721	2721	2721	2720	2720	2720	2720	2720	2628	2638	2647	2653	2653	2653	2653	2653	2653	2653	2652	2653	2653	2652	2653	2574	2596	2609	2605
LC02-21-RV3-P64-S01	2753	2794	2794	2794	2794	2794	2793	2793	2793	2792	2793	2793	2793	2783	2791	2687	2716	2711	2720	2720	2721	2721	2721	2721	2721	2720	2720	2720	2720	2720	2628	2638	2647	2653	2653	2653	2653	2653	2653	2653	2652	2653	2653	2652	2653	2574	2596	2609	2605
LC01-21-RV3-P64-S01	2753	2794	2794	2794	2794	2794	2793	2793	2793	2792	2793	2793	2793	2783	2791	2687	2716	2711	2720	2720	2721	2721	2721	2721	2721	2720	2720	2720	2720	2720	2628	2638	2647	2653	2653	2653	2653	2653	2653	2653	2652	2653	2653	2652	2653	2574	2596	2609	2605
LC01-21-RV3-P64-S02	2753	2794	2794	2794	2794	2794	2793	2793	2793	2792	2793	2793	2793	2783	2791	2687	2716	2711	2720	2720	2721	2721	2721	2721	2721	2720	2720	2720	2720	2720	2628	2638	2647	2653	2653	2653	2653	2653	2653	2653	2652	2653	2653	2652	2653	2574	2596	2609	2605
[truncated: 115 more columns]

## Sheet: S.enterica filtered
cgmlst	LC04_S5-21-RV3-P64-S07	LC07-21-RV3-P64-S07	LC14_S5-21-RV3-P64-S07	LC13_S5-21-RV3-P64-S07	LC11-21-RV3-P64-S07	LC09-21-RV3-P64-S07	LC03-21-RV3-P64-S07	LC02-21-RV3-P64-S07	LC12-21-RV3-P64-S07	LC04-21-RV3-P64-S07	LC10-21-RV3-P64-S07	LC08-21-RV3-P64-S07	LC06-21-RV3-P64-S07	LC05-21-RV3-P64-S07	LC01-21-RV3-P64-S07	LC14_S5-21-RV3-P64-S08	LC04_S5-21-RV3-P64-S08	LC13_S5-21-RV3-P64-S08	LC05-21-RV3-P64-S08	LC12-21-RV3-P64-S08	LC02-21-RV3-P64-S08	LC08-21-RV3-P64-S08	LC04-21-RV3-P64-S08	LC03-21-RV3-P64-S08	LC01-21-RV3-P64-S08	LC11-21-RV3-P64-S08	LC09-21-RV3-P64-S08	LC07-21-RV3-P64-S08	LC10-21-RV3-P64-S08	LC06-21-RV3-P64-S08	LC04_S5-21-RV3-P64-S09	LC02-21-RV3-P64-S09	LC07-21-RV3-P64-S09	LC13_S5-21-RV3-P64-S09	LC11-21-RV3-P64-S09	LC06-21-RV3-P64-S09	LC04-21-RV3-P64-S09	LC12-21-RV3-P64-S09	LC10-21-RV3-P64-S09	LC09-21-RV3-P64-S09	LC08-21-RV3-P64-S09	LC05-21-RV3-P64-S09	LC03-21-RV3-P64-S09	LC14_S5-21-RV3-P64-S09	LC01-21-RV3-P64-S09	LC04_S5-21-RV3-P64-S10	LC07-21-RV3-P64-S10	LC02-21-RV3-P64-S10	LC11-21-RV3-P64-S10
LC04_S5-21-RV3-P64-S07	0	14	10	10	9	9	9	9	9	9	9	9	9	10	10	2631	2596	2623	2637	2637	2638	2638	2638	2638	2638	2637	2637	2637	2637	2637	2593	2624	2624	2609	2625	2625	2625	2624	2624	2624	2624	2624	2624	2616	2624	2582	2627	2626	2624
LC07-21-RV3-P64-S07	14	0	9	8	5	5	5	5	5	5	5	5	5	6	6	2677	2637	2670	2684	2684	2685	2685	2685	2685	2685	2684	2684	2684	2684	2684	2636	2671	2671	2654	2672	2672	2672	2671	2671	2671	2671	2671	2671	2663	2671	2627	2674	2673	2671
LC14_S5-21-RV3-P64-S07	10	9	0	5	4	4	4	4	4	4	4	4	4	5	5	2673	2634	2666	2680	2680	2681	2681	2681	2681	2681	2680	2680	2680	2680	2680	2632	2667	2667	2650	2668	2668	2668	2667	2667	2667	2667	2667	2667	2659	2667	2623	2670	2669	2667
LC13_S5-21-RV3-P64-S07	10	8	5	0	3	3	3	3	3	3	3	3	3	4	4	2663	2626	2657	2671	2671	2671	2671	2671	2671	2671	2671	2671	2671	2670	2671	2625	2657	2657	2642	2658	2658	2658	2657	2657	2657	2657	2657	2657	2651	2657	2616	2660	2659	2657
LC11-21-RV3-P64-S07	9	5	4	3	0	0	0	0	0	0	0	0	0	1	1	2677	2637	2670	2684	2684	2685	2685	2685	2685	2685	2684	2684	2684	2684	2684	2636	2671	2671	2654	2672	2672	2672	2671	2671	2671	2671	2671	2671	2663	2671	2627	2674	2673	2671
LC09-21-RV3-P64-S07	9	5	4	3	0	0	0	0	0	0	0	0	0	1	1	2677	2637	2670	2684	2684	2685	2685	2685	2685	2685	2684	2684	2684	2684	2684	2636	2671	2671	2654	2672	2672	2672	2671	2671	2671	2671	2671	2671	2663	2671	2627	2674	2673	2671
LC03-21-RV3-P64-S07	9	5	4	3	0	0	0	0	0	0	0	0	0	1	1	2677	2637	2670	2684	2684	2685	2685	2685	2685	2685	2684	2684	2684	2684	2684	2636	2671	2671	2654	2672	2672	2672	2671	2671	2671	2671	2671	2671	2663	2671	2627	2674	2673	2671
LC02-21-RV3-P64-S07	9	5	4	3	0	0	0	0	0	0	0	0	0	1	1	2677	2637	2670	2684	2684	2685	2685	2685	2685	2685	2684	2684	2684	2684	2684	2636	2671	2671	2654	2672	2672	2672	2671	2671	2671	2671	2671	2671	2663	2671	2627	2674	2673	2671
LC12-21-RV3-P64-S07	9	5	4	3	0	0	0	0	0	0	0	0	0	1	1	2676	2636	2669	2684	2684	2684	2684	2684	2684	2684	2684	2684	2684	2683	2684	2635	2670	2670	2653	2671	2671	2671	2670	2670	2670	2670	2670	2670	2662	2670	2626	2673	2672	2670
LC04-21-RV3-P64-S07	9	5	4	3	0	0	0	0	0	0	0	0	0	1	1	2676	2636	2669	2684	2684	2684	2684	2684	2684	2684	2684	2684	2684	2683	2684	2635	2670	2670	2653	2671	2671	2671	2670	2670	2670	2670	2670	2670	2662	2670	2626	2673	2672	2670
LC10-21-RV3-P64-S07	9	5	4	3	0	0	0	0	0	0	0	0	0	1	1	2676	2636	2669	2683	2683	2684	2684	2684	2684	2684	2683	2683	2683	2683	2683	2635	2670	2670	2653	2671	2671	2671	2670	2670	2670	2670	2670	2670	2662	2670	2626	2673	2672	2670
LC08-21-RV3-P64-S07	9	5	4	3	0	0	0	0	0	0	0	0	0	1	1	2675	2635	2668	2683	2683	2683	2683	2683	2683	2683	2683	2683	2683	2682	2683	2634	2669	2669	2652	2670	2670	2670	2669	2669	2669	2669	2669	2669	2661	2669	2625	2672	2671	2669
LC06-21-RV3-P64-S07	9	5	4	3	0	0	0	0	0	0	0	0	0	1	1	2676	2636	2669	2683	2683	2684	2684	2684	2684	2684	2683	2683	2683	2683	2683	2635	2670	2670	2653	2671	2671	2671	2670	2670	2670	2670	2670	2670	2662	2670	2626	2673	2672	2670
LC05-21-RV3-P64-S07	10	6	5	4	1	1	1	1	1	1	1	1	1	0	0	2676	2636	2669	2683	2683	2684	2684	2684	2684	2684	2683	2683	2683	2683	2683	2635	2670	2670	2653	2671	2671	2671	2670	2670	2670	2670	2670	2670	2662	2670	2626	2673	2672	2670
LC01-21-RV3-P64-S07	10	6	5	4	1	1	1	1	1	1	1	1	1	0	0	2676	2636	2669	2684	2684	2684	2684	2684	2684	2684	2684	2684	2684	2683	2684	2635	2670	2670	2653	2671	2671	2671	2670	2670	2670	2670	2670	2670	2662	2670	2626	2673	2672	2670
LC14_S5-21-RV3-P64-S08	2631	2677	2673	2663	2677	2677	2677	2677	2676	2676	2676	2675	2676	2676	2676	0	6	3	4	4	4	4	3	3	3	3	3	3	3	3	2576	2606	2606	2591	2607	2607	2607	2606	2606	2606	2606	2606	2606	2599	2606	2563	2608	2607	2607
LC04_S5-21-RV3-P64-S08	2596	2637	2634	2626	2637	2637	2637	2637	2636	2636	2636	2635	2636	2636	2636	6	0	4	4	4	4	4	3	3	3	3	3	3	3	3	2547	2566	2566	2556	2567	2567	2567	2566	2566	2566	2566	2566	2566	2562	2566	2534	2569	2568	2568
LC13_S5-21-RV3-P64-S08	2623	2670	2666	2657	2670	2670	2670	2670	2669	2669	2669	2668	2669	2669	2669	3	4	0	3	3	3	3	2	2	2	2	2	2	2	2	2571	2600	2600	2585	2601	2601	2601	2600	2600	2600	2600	2600	2600	2595	2600	2561	2602	2601	2602
LC05-21-RV3-P64-S08	2637	2684	2680	2671	2684	2684	2684	2684	2684	2684	2683	2683	2683	2683	2684	4	4	3	0	2	2	2	1	1	1	1	1	1	1	1	2579	2613	2613	2595	2614	2614	2614	2613	2613	2613	2613	2613	2613	2605	2613	2568	2616	2615	2615
LC12-21-RV3-P64-S08	2637	2684	2680	2671	2684	2684	2684	2684	2684	2684	2683	2683	2683	2683	2684	4	4	3	2	0	2	2	1	1	1	1	1	1	1	1	2579	2613	2613	2595	2614	2614	2614	2613	2613	2613	2613	2613	2613	2605	2613	2568	2616	2615	2615
LC02-21-RV3-P64-S08	2638	2685	2681	2671	2685	2685	2685	2685	2684	2684	2684	2683	2684	2684	2684	4	4	3	2	2	0	2	1	1	1	1	1	1	1	1	2580	2614	2614	2596	2615	2615	2615	2614	2614	2614	2614	2614	2614	2606	2614	2569	2617	2616	2616
LC08-21-RV3-P64-S08	2638	2685	2681	2671	2685	2685	2685	2685	2684	2684	2684	2683	2684	2684	2684	4	4	3	2	2	2	0	1	1	1	1	1	1	1	1	2580	2614	2614	2596	2615	2615	2615	2614	2614	2614	2614	2614	2614	2606	2614	2569	2617	2616	2616
LC04-21-RV3-P64-S08	2638	2685	2681	2671	2685	2685	2685	2685	2684	2684	2684	2683	2684	2684	2684	3	3	2	1	1	1	1	0	0	0	0	0	0	0	0	2580	2614	2614	2596	2615	2615	2615	2614	2614	2614	2614	2614	2614	2606	2614	2569	2617	2616	2616
LC03-21-RV3-P64-S08	2638	2685	2681	2671	2685	2685	2685	2685	2684	2684	2684	2683	2684	2684	2684	3	3	2	1	1	1	1	0	0	0	0	0	0	0	0	2580	2614	2614	2596	2615	2615	2615	2614	2614	2614	2614	2614	2614	2606	2614	2569	2617	2616	2616
LC01-21-RV3-P64-S08	2638	2685	2681	2671	2685	2685	2685	2685	2684	2684	2684	2683	2684	2684	2684	3	3	2	1	1	1	1	0	0	0	0	0	0	0	0	2580	2614	2614	2596	2615	2615	2615	2614	2614	2614	2614	2614	2614	2606	2614	2569	2617	2616	2616
LC11-21-RV3-P64-S08	2637	2684	2680	2671	2684	2684	2684	2684	2684	2684	2683	2683	2683	2683	2684	3	3	2	1	1	1	1	0	0	0	0	0	0	0	0	2579	2613	2613	2595	2614	2614	2614	2613	2613	2613	2613	2613	2613	2605	2613	2568	2616	2615	2615
LC09-21-RV3-P64-S08	2637	2684	2680	2671	2684	2684	2684	2684	2684	2684	2683	2683	2683	2683	2684	3	3	2	1	1	1	1	0	0	0	0	0	0	0	0	2579	2613	2613	2595	2614	2614	2614	2613	2613	2613	2613	2613	2613	2605	2613	2568	2616	2615	2615
LC07-21-RV3-P64-S08	2637	2684	2680	2671	2684	2684	2684	2684	2684	2684	2683	2683	2683	2683	2684	3	3	2	1	1	1	1	0	0	0	0	0	0	0	0	2579	2613	2613	2595	2614	2614	2614	2613	2613	2613	2613	2613	2613	2605	2613	2568	2616	2615	2615
LC10-21-RV3-P64-S08	2637	2684	2680	2670	2684	2684	2684	2684	2683	2683	2683	2682	2683	2683	2683	3	3	2	1	1	1	1	0	0	0	0	0	0	0	0	2579	2613	2613	2595	2614	2614	2614	2613	2613	2613	2613	2613	2613	2605	2613	2568	2616	2615	2615
LC06-21-RV3-P64-S08	2637	2684	2680	2671	2684	2684	2684	2684	2684	2684	2683	2683	2683	2683	2684	3	3	2	1	1	1	1	0	0	0	0	0	0	0	0	2579	2613	2613	2595	2614	2614	2614	2613	2613	2613	2613	2613	2613	2605	2613	2568	2616	2615	2615
LC04_S5-21-RV3-P64-S09	2593	2636	2632	2625	2636	2636	2636	2636	2635	2635	2635	2634	2635	2635	2635	2576	2547	2571	2579	2579	2580	2580	2580	2580	2580	2579	2579	2579	2579	2579	0	9	9	8	8	8	8	8	8	8	8	8	8	7	8	2492	2524	2523	2523
LC02-21-RV3-P64-S09	2624	2671	2667	2657	2671	2671	2671	2671	2670	2670	2670	2669	2670	2670	2670	2606	2566	2600	2613	2613	2614	2614	2614	2614	2614	2613	2613	2613	2613	2613	9	0	2	2	1	1	1	1	1	1	1	1	1	1	1	2514	2558	2558	2558
LC07-21-RV3-P64-S09	2624	2671	2667	2657	2671	2671	2671	2671	2670	2670	2670	2669	2670	2670	2670	2606	2566	2600	2613	2613	2614	2614	2614	2614	2614	2613	2613	2613	2613	2613	9	2	0	2	1	1	1	1	1	1	1	1	1	1	1	2513	2558	2557	2557
LC13_S5-21-RV3-P64-S09	2609	2654	2650	2642	2654	2654	2654	2654	2653	2653	2653	2652	2653	2653	2653	2591	2556	2585	2595	2595	2596	2596	2596	2596	2596	2595	2595	2595	2595	2595	8	2	2	0	1	1	1	1	1	1	1	1	1	1	1	2500	2540	2539	2539
LC11-21-RV3-P64-S09	2625	2672	2668	2658	2672	2672	2672	2672	2671	2671	2671	2670	2671	2671	2671	2607	2567	2601	2614	2614	2615	2615	2615	2615	2615	2614	2614	2614	2614	2614	8	1	1	1	0	0	0	0	0	0	0	0	0	0	0	2514	2559	2558	2558
LC06-21-RV3-P64-S09	2625	2672	2668	2658	2672	2672	2672	2672	2671	2671	2671	2670	2671	2671	2671	2607	2567	2601	2614	2614	2615	2615	2615	2615	2615	2614	2614	2614	2614	2614	8	1	1	1	0	0	0	0	0	0	0	0	0	0	0	2514	2559	2558	2558
LC04-21-RV3-P64-S09	2625	2672	2668	2658	2672	2672	2672	2672	2671	2671	2671	2670	2671	2671	2671	2607	2567	2601	2614	2614	2615	2615	2615	2615	2615	2614	2614	2614	2614	2614	8	1	1	1	0	0	0	0	0	0	0	0	0	0	0	2514	2559	2558	2558
LC12-21-RV3-P64-S09	2624	2671	2667	2657	2671	2671	2671	2671	2670	2670	2670	2669	2670	2670	2670	2606	2566	2600	2613	2613	2614	2614	2614	2614	2614	2613	2613	2613	2613	2613	8	1	1	1	0	0	0	0	0	0	0	0	0	0	0	2513	2558	2557	2557
LC10-21-RV3-P64-S09	2624	2671	2667	2657	2671	2671	2671	2671	2670	2670	2670	2669	2670	2670	2670	2606	2566	2600	2613	2613	2614	2614	2614	2614	2614	2613	2613	2613	2613	2613	8	1	1	1	0	0	0	0	0	0	0	0	0	0	0	2513	2558	2557	2557
LC09-21-RV3-P64-S09	2624	2671	2667	2657	2671	2671	2671	2671	2670	2670	2670	2669	2670	2670	2670	2606	2566	2600	2613	2613	2614	2614	2614	2614	2614	2613	2613	2613	2613	2613	8	1	1	1	0	0	0	0	0	0	0	0	0	0	0	2513	2558	2557	2557
LC08-21-RV3-P64-S09	2624	2671	2667	2657	2671	2671	2671	2671	2670	2670	2670	2669	2670	2670	2670	2606	2566	2600	2613	2613	2614	2614	2614	2614	2614	2613	2613	2613	2613	2613	8	1	1	1	0	0	0	0	0	0	0	0	0	0	0	2513	2558	2557	2557
LC05-21-RV3-P64-S09	2624	2671	2667	2657	2671	2671	2671	2671	2670	2670	2670	2669	2670	2670	2670	2606	2566	2600	2613	2613	2614	2614	2614	2614	2614	2613	2613	2613	2613	2613	8	1	1	1	0	0	0	0	0	0	0	0	0	0	0	2513	2558	2557	2557
LC03-21-RV3-P64-S09	2624	2671	2667	2657	2671	2671	2671	2671	2670	2670	2670	2669	2670	2670	2670	2606	2566	2600	2613	2613	2614	2614	2614	2614	2614	2613	2613	2613	2613	2613	8	1	1	1	0	0	0	0	0	0	0	0	0	0	0	2513	2558	2557	2557
LC14_S5-21-RV3-P64-S09	2616	2663	2659	2651	2663	2663	2663	2663	2662	2662	2662	2661	2662	2662	2662	2599	2562	2595	2605	2605	2606	2606	2606	2606	2606	2605	2605	2605	2605	2605	7	1	1	1	0	0	0	0	0	0	0	0	0	0	0	2509	2550	2549	2549
LC01-21-RV3-P64-S09	2624	2671	2667	2657	2671	2671	2671	2671	2670	2670	2670	2669	2670	2670	2670	2606	2566	2600	2613	2613	2614	2614	2614	2614	2614	2613	2613	2613	2613	2613	8	1	1	1	0	0	0	0	0	0	0	0	0	0	0	2513	2558	2557	2557
LC04_S5-21-RV3-P64-S10	2582	2627	2623	2616	2627	2627	2627	2627	2626	2626	2626	2625	2626	2626	2626	2563	2534	2561	2568	2568	2569	2569	2569	2569	2569	2568	2568	2568	2568	2568	2492	2514	2513	2500	2514	2514	2514	2513	2513	2513	2513	2513	2513	2509	2513	0	6	5	5
LC07-21-RV3-P64-S10	2627	2674	2670	2660	2674	2674	2674	2674	2673	2673	2673	2672	2673	2673	2673	2608	2569	2602	2616	2616	2617	2617	2617	2617	2617	2616	2616	2616	2616	2616	2524	2558	2558	2540	2559	2559	2559	2558	2558	2558	2558	2558	2558	2550	2558	6	0	3	3
LC02-21-RV3-P64-S10	2626	2673	2669	2659	2673	2673	2673	2673	2672	2672	2672	2671	2672	2672	2672	2607	2568	2601	2615	2615	2616	2616	2616	2616	2616	2615	2615	2615	2615	2615	2523	2558	2557	2539	2558	2558	2558	2557	2557	2557	2557	2557	2557	2549	2557	5	3	0	2
LC11-21-RV3-P64-S10	2624	2671	2667	2657	2671	2671	2671	2671	2670	2670	2670	2669	2670	2670	2670	2607	2568	2602	2615	2615	2616	2616	2616	2616	2616	2615	2615	2615	2615	2615	2523	2558	2557	2539	2558	2558	2558	2557	2557	2557	2557	2557	2557	2549	2557	5	3	2	0
LC12-21-RV3-P64-S10	2626	2673	2669	2659	2673	2673	2673	2673	2672	2672	2672	2671	2672	2672	2672	2607	2568	2601	2615	2615	2616	2616	2616	2616	2616	2615	2615	2615	2615	2615	2523	2558	2557	2539	2558	2558	2558	2557	2557	2557	2557	2557	2557	2549	2557	4	2	1	1
LC10-21-RV3-P64-S10	2626	2673	2669	2659	2673	2673	2673	2673	2672	2672	2672	2671	2672	2672	2672	2607	2568	2601	2615	2615	2616	2616	2616	2616	2616	2615	2615	2615	2615	2615	2523	2558	2557	2539	2558	2558	2558	2557	2557	2557	2557	2557	2557	2549	2557	4	2	1	1
LC09-21-RV3-P64-S10	2626	2673	2669	2659	2673	2673	2673	2673	2672	2672	2672	2671	2672	2672	2672	2607	2568	2601	2615	2615	2616	2616	2616	2616	2616	2615	2615	2615	2615	2615	2523	2558	2557	2539	2558	2558	2558	2557	2557	2557	2557	2557	2557	2549	2557	4	2	1	1
LC08-21-RV3-P64-S10	2626	2673	2669	2659	2673	2673	2673	2673	2672	2672	2672	2671	2672	2672	2672	2607	2568	2601	2615	2615	2616	2616	2616	2616	2616	2615	2615	2615	2615	2615	2523	2558	2557	2539	2558	2558	2558	2557	2557	2557	2557	2557	2557	2549	2557	4	2	1	1
LC06-21-RV3-P64-S10	2626	2673	2669	2659	2673	2673	2673	2673	2672	2672	2672	2671	2672	2672	2672	2607	2568	2601	2615	2615	2616	2616	2616	2616	2616	2615	2615	2615	2615	2615	2523	2558	2557	2539	2558	2558	2558	2557	2557	2557	2557	2557	2557	2549	2557	4	2	1	1
LC04-21-RV3-P64-S10	2626	2673	2669	2659	2673	2673	2673	2673	2672	2672	2672	2671	2672	2672	2672	2607	2568	2601	2615	2615	2616	2616	2616	2616	2616	2615	2615	2615	2615	2615	2523	2558	2557	2539	2558	2558	2558	2557	2557	2557	2557	2557	2557	2549	2557	4	2	1	1
LC03-21-RV3-P64-S10	2626	2673	2669	2659	2673	2673	2673	2673	2672	2672	2672	2671	2672	2672	2672	2607	2568	2601	2615	2615	2616	2616	2616	2616	2616	2615	2615	2615	2615	2615	2523	2558	2557	2539	2558	2558	2558	2557	2557	2557	2557	2557	2557	2549	2557	4	2	1	1
LC01-21-RV3-P64-S10	2626	2673	2669	2659	2673	2673	2673	2673	2672	2672	2672	2671	2672	2672	2672	2607	2568	2601	2615	2615	2616	2616	2616	2616	2616	2615	2615	2615	2615	2615	2523	2558	2557	2539	2558	2558	2558	2557	2557	2557	2557	2557	2557	2549	2557	4	2	1	1
LC05-21-RV3-P64-S10	2625	2672	2668	2658	2672	2672	2672	2672	2671	2671	2671	2670	2671	2671	2671	2606	2567	2600	2614	2614	2615	2615	2615	2615	2615	2614	2614	2614	2614	2614	2522	2557	2556	2538	2557	2557	2557	2556	2556	2556	2556	2556	2556	2548	2556	4	2	1	1
LC13_S5-21-RV3-P64-S10	2608	2654	2650	2643	2654	2654	2654	2654	2653	2653	2653	2652	2653	2653	2653	2590	2555	2589	2596	2596	2597	2597	2597	2597	2597	2596	2596	2596	2596	2596	2513	2541	2540	2524	2541	2541	2541	2540	2540	2540	2540	2540	2540	2536	2540	4	2	1	1
LC14_S5-21-RV3-P64-S10	2621	2668	2664	2654	2668	2668	2668	2668	2667	2667	2667	2666	2667	2667	2667	2603	2564	2597	2610	2610	2611	2611	2611	2611	2611	2610	2610	2610	2610	2610	2519	2553	2552	2535	2553	2553	2553	2552	2552	2552	2552	2552	2552	2546	2552	4	2	1	1
LC04_S5-21-RV3-P64-S05	2585	2629	2625	2618	2629	2629	2629	2629	2628	2628	2628	2627	2628	2628	2628	2565	2536	2562	2569	2569	2570	2570	2570	2570	2570	2569	2569	2569	2569	2569	2494	2514	2514	2500	2515	2515	2515	2514	2514	2514	2514	2514	2514	2512	2514	27	26	26	26
LC04_S5-21-RV3-P64-S06	2592	2638	2634	2626	2638	2638	2638	2638	2637	2637	2637	2636	2637	2637	2637	2570	2540	2567	2576	2576	2577	2577	2577	2577	2577	2576	2576	2576	2576	2576	2497	2521	2520	2505	2521	2521	2521	2520	2520	2520	2520	2520	2520	2516	2520	27	30	29	29
LC12-21-RV3-P64-S06	2627	2674	2670	2660	2674	2674	2674	2674	2673	2673	2673	2672	2673	2673	2673	2607	2568	2601	2615	2615	2616	2616	2616	2616	2616	2615	2615	2615	2615	2615	2523	2558	2557	2539	2558	2558	2558	2557	2557	2557	2557	2557	2557	2549	2557	26	25	24	24
LC11-21-RV3-P64-S06	2627	2674	2670	2660	2674	2674	2674	2674	2673	2673	2673	2672	2673	2673	2673	2607	2568	2601	2615	2615	2616	2616	2616	2616	2616	2615	2615	2615	2615	2615	2523	2558	2557	2539	2558	2558	2558	2557	2557	2557	2557	2557	2557	2549	2557	26	25	24	24
LC10-21-RV3-P64-S06	2627	2674	2670	2660	2674	2674	2674	2674	2673	2673	2673	2672	2673	2673	2673	2607	2568	2601	2615	2615	2616	2616	2616	2616	2616	2615	2615	2615	2615	2615	2523	2558	2557	2539	2558	2558	2558	2557	2557	2557	2557	2557	2557	2549	2557	26	25	24	24
LC09-21-RV3-P64-S06	2627	2674	2670	2660	2674	2674	2674	2674	2673	2673	2673	2672	2673	2673	2673	2607	2568	2601	2615	2615	2616	2616	2616	2616	2616	2615	2615	2615	2615	2615	2523	2558	2557	2539	2558	2558	2558	2557	2557	2557	2557	2557	2557	2549	2557	26	25	24	24
LC08-21-RV3-P64-S06	2627	2674	2670	2660	2674	2674	2674	2674	2673	2673	2673	2672	2673	2673	2673	2607	2568	2601	2615	2615	2616	2616	2616	2616	2616	2615	2615	2615	2615	2615	2523	2558	2557	2539	2558	2558	2558	2557	2557	2557	2557	2557	2557	2549	2557	26	25	24	24
LC07-21-RV3-P64-S06	2627	2674	2670	2660	2674	2674	2674	2674	2673	2673	2673	2672	2673	2673	2673	2607	2568	2601	2615	2615	2616	2616	2616	2616	2616	2615	2615	2615	2615	2615	2523	2558	2557	2539	2558	2558	2558	2557	2557	2557	2557	2557	2557	2549	2557	26	25	24	24
LC06-21-RV3-P64-S06	2627	2674	2670	2660	2674	2674	2674	2674	2673	2673	2673	2672	2673	2673	2673	2607	2568	2601	2615	2615	2616	2616	2616	2616	2616	2615	2615	2615	2615	2615	2523	2558	2557	2539	2558	2558	2558	2557	2557	2557	2557	2557	2557	2549	2557	26	25	24	24
LC04-21-RV3-P64-S06	2627	2674	2670	2660	2674	2674	2674	2674	2673	2673	2673	2672	2673	2673	2673	2607	2568	2601	2615	2615	2616	2616	2616	2616	2616	2615	2615	2615	2615	2615	2523	2558	2557	2539	2558	2558	2558	2557	2557	2557	2557	2557	2557	2549	2557	26	25	24	24
LC03-21-RV3-P64-S06	2627	2674	2670	2660	2674	2674	2674	2674	2673	2673	2673	2672	2673	2673	2673	2607	2568	2601	2615	2615	2616	2616	2616	2616	2616	2615	2615	2615	2615	2615	2523	2558	2557	2539	2558	2558	2558	2557	2557	2557	2557	2557	2557	2549	2557	26	25	24	24
LC02-21-RV3-P64-S06	2626	2673	2669	2659	2673	2673	2673	2673	2672	2672	2672	2671	2672	2672	2672	2606	2567	2600	2614	2614	2615	2615	2615	2615	2615	2614	2614	2614	2614	2614	2522	2557	2556	2538	2557	2557	2557	2556	2556	2556	2556	2556	2556	2548	2556	26	25	24	24
LC01-21-RV3-P64-S06	2626	2673	2669	2659	2673	2673	2673	2673	2672	2672	2672	2671	2672	2672	2672	2606	2567	2600	2614	2614	2615	2615	2615	2615	2615	2614	2614	2614	2614	2614	2522	2557	2556	2538	2557	2557	2557	2556	2556	2556	2556	2556	2556	2548	2556	26	25	24	24
LC05-21-RV3-P64-S06	2625	2672	2668	2658	2672	2672	2672	2672	2671	2671	2671	2670	2671	2671	2671	2605	2566	2599	2613	2613	2614	2614	2614	2614	2614	2613	2613	2613	2613	2613	2521	2556	2555	2537	2556	2556	2556	2555	2555	2555	2555	2555	2555	2547	2555	26	25	24	24
LC14_S5-21-RV3-P64-S06	2622	2669	2665	2657	2669	2669	2669	2669	2668	2668	2668	2667	2668	2668	2668	2601	2564	2596	2609	2609	2610	2610	2610	2610	2610	2609	2609	2609	2609	2609	2519	2552	2551	2534	2552	2552	2552	2551	2551	2551	2551	2551	2551	2545	2551	26	25	24	24
LC13_S5-21-RV3-P64-S06	2611	2655	2651	2644	2655	2655	2655	2655	2654	2654	2654	2653	2654	2654	2654	2592	2558	2586	2596	2596	2597	2597	2597	2597	2597	2596	2596	2596	2596	2596	2515	2540	2539	2525	2540	2540	2540	2539	2539	2539	2539	2539	2539	2534	2539	26	25	24	24
LC07-21-RV3-P64-S05	2627	2674	2670	2660	2674	2674	2674	2674	2673	2673	2673	2672	2673	2673	2673	2607	2568	2601	2615	2615	2616	2616	2616	2616	2616	2615	2615	2615	2615	2615	2523	2558	2557	2539	2558	2558	2558	2557	2557	2557	2557	2557	2557	2549	2557	24	23	22	22
LC05-21-RV3-P64-S05	2627	2674	2670	2660	2674	2674	2674	2674	2673	2673	2673	2672	2673	2673	2673	2607	2568	2601	2615	2615	2616	2616	2616	2616	2616	2615	2615	2615	2615	2615	2523	2558	2557	2539	2558	2558	2558	2557	2557	2557	2557	2557	2557	2549	2557	24	23	22	22
LC12-21-RV3-P64-S05	2628	2675	2671	2661	2675	2675	2675	2675	2674	2674	2674	2673	2674	2674	2674	2608	2569	2602	2616	2616	2617	2617	2617	2617	2617	2616	2616	2616	2616	2616	2523	2558	2557	2539	2558	2558	2558	2557	2557	2557	2557	2557	2557	2549	2557	23	22	21	21
LC11-21-RV3-P64-S05	2627	2674	2670	2660	2674	2674	2674	2674	2673	2673	2673	2672	2673	2673	2673	2607	2568	2601	2615	2615	2616	2616	2616	2616	2616	2615	2615	2615	2615	2615	2523	2558	2557	2539	2558	2558	2558	2557	2557	2557	2557	2557	2557	2549	2557	23	22	21	21
LC10-21-RV3-P64-S05	2627	2674	2670	2660	2674	2674	2674	2674	2673	2673	2673	2672	2673	2673	2673	2607	2568	2601	2615	2615	2616	2616	2616	2616	2616	2615	2615	2615	2615	2615	2523	2558	2557	2539	2558	2558	2558	2557	2557	2557	2557	2557	2557	2549	2557	23	22	21	21
LC09-21-RV3-P64-S05	2627	2674	2670	2660	2674	2674	2674	2674	2673	2673	2673	2672	2673	2673	2673	2607	2568	2601	2615	2615	2616	2616	2616	2616	2616	2615	2615	2615	2615	2615	2523	2558	2557	2539	2558	2558	2558	2557	2557	2557	2557	2557	2557	2549	2557	23	22	21	21
LC08-21-RV3-P64-S05	2627	2674	2670	2660	2674	2674	2674	2674	2673	2673	2673	2672	2673	2673	2673	2607	2568	2601	2615	2615	2616	2616	2616	2616	2616	2615	2615	2615	2615	2615	2523	2558	2557	2539	2558	2558	2558	2557	2557	2557	2557	2557	2557	2549	2557	23	22	21	21
LC06-21-RV3-P64-S05	2627	2674	2670	2660	2674	2674	2674	2674	2673	2673	2673	2672	2673	2673	2673	2607	2568	2601	2615	2615	2616	2616	2616	2616	2616	2615	2615	2615	2615	2615	2523	2558	2557	2539	2558	2558	2558	2557	2557	2557	2557	2557	2557	2549	2557	23	22	21	21
LC04-21-RV3-P64-S05	2627	2674	2670	2660	2674	2674	2674	2674	2673	2673	2673	2672	2673	2673	2673	2607	2568	2601	2615	2615	2616	2616	2616	2616	2616	2615	2615	2615	2615	2615	2523	2558	2557	2539	2558	2558	2558	2557	2557	2557	2557	2557	2557	2549	2557	23	22	21	21
LC03-21-RV3-P64-S05	2627	2674	2670	2660	2674	2674	2674	2674	2673	2673	2673	2672	2673	2673	2673	2607	2568	2601	2615	2615	2616	2616	2616	2616	2616	2615	2615	2615	2615	2615	2523	2558	2557	2539	2558	2558	2558	2557	2557	2557	2557	2557	2557	2549	2557	23	22	21	21
LC02-21-RV3-P64-S05	2627	2674	2670	2660	2674	2674	2674	2674	2673	2673	2673	2672	2673	2673	2673	2607	2568	2601	2615	2615	2616	2616	2616	2616	2616	2615	2615	2615	2615	2615	2523	2558	2557	2539	2558	2558	2558	2557	2557	2557	2557	2557	2557	2549	2557	23	22	21	21
LC01-21-RV3-P64-S05	2627	2674	2670	2660	2674	2674	2674	2674	2673	2673	2673	2672	2673	2673	2673	2607	2568	2601	2615	2615	2616	2616	2616	2616	2616	2615	2615	2615	2615	2615	2523	2558	2557	2539	2558	2558	2558	2557	2557	2557	2557	2557	2557	2549	2557	23	22	21	21
LC14_S5-21-RV3-P64-S05	2611	2656	2652	2645	2656	2656	2656	2656	2655	2655	2655	2654	2655	2655	2655	2591	2557	2585	2596	2596	2597	2597	2597	2597	2597	2596	2596	2596	2596	2596	2513	2539	2538	2525	2539	2539	2539	2538	2538	2538	2538	2538	2538	2533	2538	23	22	21	21
LC13_S5-21-RV3-P64-S05	2613	2659	2655	2648	2659	2659	2659	2659	2658	2658	2658	2657	2658	2658	2658	2594	2558	2590	2599	2599	2600	2600	2600	2600	2600	2599	2599	2599	2599	2599	2514	2543	2542	2528	2543	2543	2543	2542	2542	2542	2542	2542	2542	2538	2542	23	22	21	21
LC07-21-RV3-P64-DNA-Salmonella	2603	2650	2646	2636	2650	2650	2650	2650	2649	2649	2649	2648	2649	2649	2649	2596	2558	2591	2604	2604	2605	2605	2605	2605	2605	2604	2604	2604	2604	2604	2504	2536	2536	2518	2537	2537	2537	2536	2536	2536	2536	2536	2536	2528	2536	2451	2498	2498	2498
LC13_S5-21-RV3-P64-DNA-Salmonella	2586	2632	2628	2620	2632	2632	2632	2632	2631	2631	2631	2630	2631	2631	2631	2579	2544	2575	2586	2586	2587	2587	2587	2587	2587	2586	2586	2586	2586	2586	2491	2518	2518	2506	2519	2519	2519	2518	2518	2518	2518	2518	2518	2514	2518	2439	2480	2480	2480
LC02-21-RV3-P64-DNA-Salmonella	2604	2651	2647	2637	2651	2651	2651	2651	2650	2650	2650	2649	2650	2650	2650	2597	2559	2592	2605	2605	2606	2606	2606	2606	2606	2605	2605	2605	2605	2605	2505	2537	2537	2519	2538	2538	2538	2537	2537	2537	2537	2537	2537	2529	2537	2452	2499	2499	2499
LC12-21-RV3-P64-DNA-Salmonella	2603	2650	2646	2636	2650	2650	2650	2650	2649	2649	2649	2648	2649	2649	2649	2596	2558	2591	2604	2604	2605	2605	2605	2605	2605	2604	2604	2604	2604	2604	2504	2536	2536	2518	2537	2537	2537	2536	2536	2536	2536	2536	2536	2528	2536	2451	2498	2498	2498
LC11-21-RV3-P64-DNA-Salmonella	2603	2650	2646	2636	2650	2650	2650	2650	2649	2649	2649	2648	2649	2649	2649	2596	2558	2591	2604	2604	2605	2605	2605	2605	2605	2604	2604	2604	2604	2604	2504	2536	2536	2518	2537	2537	2537	2536	2536	2536	2536	2536	2536	2528	2536	2451	2498	2498	2498
LC10-21-RV3-P64-DNA-Salmonella	2603	2650	2646	2636	2650	2650	2650	2650	2649	2649	2649	2648	2649	2649	2649	2596	2558	2591	2604	2604	2605	2605	2605	2605	2605	2604	2604	2604	2604	2604	2504	2536	2536	2518	2537	2537	2537	2536	2536	2536	2536	2536	2536	2528	2536	2451	2498	2498	2498
LC09-21-RV3-P64-DNA-Salmonella	2603	2650	2646	2636	2650	2650	2650	2650	2649	2649	2649	2648	2649	2649	2649	2596	2558	2591	2604	2604	2605	2605	2605	2605	2605	2604	2604	2604	2604	2604	2504	2536	2536	2518	2537	2537	2537	2536	2536	2536	2536	2536	2536	2528	2536	2451	2498	2498	2498
LC08-21-RV3-P64-DNA-Salmonella	2603	2650	2646	2636	2650	2650	2650	2650	2649	2649	2649	2648	2649	2649	2649	2596	2558	2591	2604	2604	2605	2605	2605	2605	2605	2604	2604	2604	2604	2604	2504	2536	2536	2518	2537	2537	2537	2536	2536	2536	2536	2536	2536	2528	2536	2451	2498	2498	2498
LC06-21-RV3-P64-DNA-Salmonella	2603	2650	2646	2636	2650	2650	2650	2650	2649	2649	2649	2648	2649	2649	2649	2596	2558	2591	2604	2604	2605	2605	2605	2605	2605	2604	2604	2604	2604	2604	2504	2536	2536	2518	2537	2537	2537	2536	2536	2536	2536	2536	2536	2528	2536	2451	2498	2498	2498
LC05-21-RV3-P64-DNA-Salmonella	2603	2650	2646	2636	2650	2650	2650	2650	2649	2649	2649	2648	2649	2649	2649	2596	2558	2591	2604	2604	2605	2605	2605	2605	2605	2604	2604	2604	2604	2604	2504	2536	2536	2518	2537	2537	2537	2536	2536	2536	2536	2536	2536	2528	2536	2451	2498	2498	2498
LC04-21-RV3-P64-DNA-Salmonella	2603	2650	2646	2636	2650	2650	2650	2650	2649	2649	2649	2648	2649	2649	2649	2596	2558	2591	2604	2604	2605	2605	2605	2605	2605	2604	2604	2604	2604	2604	2504	2536	2536	2518	2537	2537	2537	2536	2536	2536	2536	2536	2536	2528	2536	2451	2498	2498	2498
LC03-21-RV3-P64-DNA-Salmonella	2603	2650	2646	2636	2650	2650	2650	2650	2649	2649	2649	2648	2649	2649	2649	2596	2558	2591	2604	2604	2605	2605	2605	2605	2605	2604	2604	2604	2604	2604	2504	2536	2536	2518	2537	2537	2537	2536	2536	2536	2536	2536	2536	2528	2536	2451	2498	2498	2498
LC14_S5-21-RV3-P64-DNA-Salmonella	2596	2642	2638	2630	2642	2642	2642	2642	2641	2641	2641	2640	2641	2641	2641	2589	2552	2584	2596	2596	2597	2597	2597	2597	2597	2596	2596	2596	2596	2596	2498	2528	2528	2512	2529	2529	2529	2528	2528	2528	2528	2528	2528	2522	2528	2447	2490	2490	2490
LC01-21-RV3-P64-DNA-Salmonella	2603	2650	2646	2636	2650	2650	2650	2650	2649	2649	2649	2648	2649	2649	2649	2596	2558	2591	2604	2604	2605	2605	2605	2605	2605	2604	2604	2604	2604	2604	2504	2536	2536	2518	2537	2537	2537	2536	2536	2536	2536	2536	2536	2528	2536	2451	2498	2498	2498
LC04_S5-21-RV3-P64-DNA-Salmonella_b	2560	2605	2601	2593	2605	2605	2605	2605	2604	2604	2604	2603	2604	2604	2604	2556	2527	2554	2562	2562	2563	2563	2563	2563	2563	2562	2562	2562	2562	2562	2472	2496	2496	2483	2497	2497	2497	2496	2496	2496	2496	2496	2496	2494	2496	2428	2456	2456	2457
LC04_S5-21-RV3-P64-DNA-Salmonella_a	2574	2618	2614	2607	2618	2618	2618	2618	2617	2617	2617	2616	2617	2617	2617	2565	2533	2561	2571	2571	2572	2572	2572	2572	2572	2571	2571	2571	2571	2571	2482	2505	2505	2490	2506	2506	2506	2505	2505	2505	2505	2505	2505	2501	2505	2431	2465	2465	2465
LC07-21-RV3-P64-S01	2607	2654	2650	2640	2654	2654	2654	2654	2653	2653	2653	2652	2653	2653	2653	2599	2562	2594	2607	2607	2608	2608	2608	2608	2608	2607	2607	2607	2607	2607	2508	2540	2540	2522	2541	2541	2541	2540	2540	2540	2540	2540	2540	2532	2540	2457	2504	2504	2504
LC05-21-RV3-P64-S02	2606	2653	2649	2639	2653	2653	2653	2653	2652	2652	2652	2651	2652	2652	2652	2598	2561	2593	2606	2606	2607	2607	2607	2607	2607	2606	2606	2606	2606	2606	2507	2539	2539	2521	2540	2540	2540	2539	2539	2539	2539	2539	2539	2531	2539	2456	2503	2503	2503
LC14_S5-21-RV3-P64-S02	2599	2645	2641	2633	2645	2645	2645	2645	2644	2644	2644	2643	2644	2644	2644	2590	2555	2587	2597	2597	2598	2598	2598	2598	2598	2597	2597	2597	2597	2597	2502	2530	2530	2515	2531	2531	2531	2530	2530	2530	2530	2530	2530	2525	2530	2451	2494	2494	2494
LC12-21-RV3-P64-S01	2609	2656	2652	2642	2656	2656	2656	2656	2655	2655	2655	2654	2655	2655	2655	2601	2564	2596	2609	2609	2610	2610	2610	2610	2610	2609	2609	2609	2609	2609	2509	2541	2541	2523	2542	2542	2542	2541	2541	2541	2541	2541	2541	2533	2541	2458	2506	2505	2505
LC12-21-RV3-P64-S02	2608	2655	2651	2641	2655	2655	2655	2655	2654	2654	2654	2653	2654	2654	2654	2600	2563	2595	2608	2608	2609	2609	2609	2609	2609	2608	2608	2608	2608	2608	2509	2541	2541	2523	2542	2542	2542	2541	2541	2541	2541	2541	2541	2533	2541	2458	2505	2505	2505
LC11-21-RV3-P64-S02	2607	2654	2650	2640	2654	2654	2654	2654	2653	2653	2653	2652	2653	2653	2653	2599	2562	2594	2607	2607	2608	2608	2608	2608	2608	2607	2607	2607	2607	2607	2508	2540	2540	2522	2541	2541	2541	2540	2540	2540	2540	2540	2540	2532	2540	2457	2504	2504	2504
LC11-21-RV3-P64-S01	2607	2654	2650	2640	2654	2654	2654	2654	2653	2653	2653	2652	2653	2653	2653	2599	2562	2594	2607	2607	2608	2608	2608	2608	2608	2607	2607	2607	2607	2607	2508	2540	2540	2522	2541	2541	2541	2540	2540	2540	2540	2540	2540	2532	2540	2457	2504	2504	2504
LC10-21-RV3-P64-S02	2607	2654	2650	2640	2654	2654	2654	2654	2653	2653	2653	2652	2653	2653	2653	2599	2562	2594	2607	2607	2608	2608	2608	2608	2608	2607	2607	2607	2607	2607	2508	2540	2540	2522	2541	2541	2541	2540	2540	2540	2540	2540	2540	2532	2540	2457	2504	2504	2504
LC10-21-RV3-P64-S01	2607	2654	2650	2640	2654	2654	2654	2654	2653	2653	2653	2652	2653	2653	2653	2599	2562	2594	2607	2607	2608	2608	2608	2608	2608	2607	2607	2607	2607	2607	2508	2540	2540	2522	2541	2541	2541	2540	2540	2540	2540	2540	2540	2532	2540	2457	2504	2504	2504
LC09-21-RV3-P64-S02	2607	2654	2650	2640	2654	2654	2654	2654	2653	2653	2653	2652	2653	2653	2653	2599	2562	2594	2607	2607	2608	2608	2608	2608	2608	2607	2607	2607	2607	2607	2508	2540	2540	2522	2541	2541	2541	2540	2540	2540	2540	2540	2540	2532	2540	2457	2504	2504	2504
LC09-21-RV3-P64-S01	2607	2654	2650	2640	2654	2654	2654	2654	2653	2653	2653	2652	2653	2653	2653	2599	2562	2594	2607	2607	2608	2608	2608	2608	2608	2607	2607	2607	2607	2607	2508	2540	2540	2522	2541	2541	2541	2540	2540	2540	2540	2540	2540	2532	2540	2457	2504	2504	2504
LC08-21-RV3-P64-S01	2607	2654	2650	2640	2654	2654	2654	2654	2653	2653	2653	2652	2653	2653	2653	2599	2562	2594	2607	2607	2608	2608	2608	2608	2608	2607	2607	2607	2607	2607	2508	2540	2540	2522	2541	2541	2541	2540	2540	2540	2540	2540	2540	2532	2540	2457	2504	2504	2504
LC07-21-RV3-P64-S02	2607	2654	2650	2640	2654	2654	2654	2654	2653	2653	2653	2652	2653	2653	2653	2599	2562	2594	2607	2607	2608	2608	2608	2608	2608	2607	2607	2607	2607	2607	2508	2540	2540	2522	2541	2541	2541	2540	2540	2540	2540	2540	2540	2532	2540	2457	2504	2504	2504
LC06-21-RV3-P64-S02	2607	2654	2650	2640	2654	2654	2654	2654	2653	2653	2653	2652	2653	2653	2653	2599	2562	2594	2607	2607	2608	2608	2608	2608	2608	2607	2607	2607	2607	2607	2508	2540	2540	2522	2541	2541	2541	2540	2540	2540	2540	2540	2540	2532	2540	2457	2504	2504	2504
LC06-21-RV3-P64-S01	2607	2654	2650	2640	2654	2654	2654	2654	2653	2653	2653	2652	2653	2653	2653	2599	2562	2594	2607	2607	2608	2608	2608	2608	2608	2607	2607	2607	2607	2607	2508	2540	2540	2522	2541	2541	2541	2540	2540	2540	2540	2540	2540	2532	2540	2457	2504	2504	2504
LC05-21-RV3-P64-S01	2607	2654	2650	2640	2654	2654	2654	2654	2653	2653	2653	2652	2653	2653	2653	2599	2562	2594	2607	2607	2608	2608	2608	2608	2608	2607	2607	2607	2607	2607	2508	2540	2540	2522	2541	2541	2541	2540	2540	2540	2540	2540	2540	2532	2540	2457	2504	2504	2504
LC04-21-RV3-P64-S02	2607	2654	2650	2640	2654	2654	2654	2654	2653	2653	2653	2652	2653	2653	2653	2599	2562	2594	2607	2607	2608	2608	2608	2608	2608	2607	2607	2607	2607	2607	2508	2540	2540	2522	2541	2541	2541	2540	2540	2540	2540	2540	2540	2532	2540	2457	2504	2504	2504
LC04-21-RV3-P64-S01	2607	2654	2650	2640	2654	2654	2654	2654	2653	2653	2653	2652	2653	2653	2653	2599	2562	2594	2607	2607	2608	2608	2608	2608	2608	2607	2607	2607	2607	2607	2508	2540	2540	2522	2541	2541	2541	2540	2540	2540	2540	2540	2540	2532	2540	2457	2504	2504	2504
LC03-21-RV3-P64-S02	2607	2654	2650	2640	2654	2654	2654	2654	2653	2653	2653	2652	2653	2653	2653	2599	2562	2594	2607	2607	2608	2608	2608	2608	2608	2607	2607	2607	2607	2607	2508	2540	2540	2522	2541	2541	2541	2540	2540	2540	2540	2540	2540	2532	2540	2457	2504	2504	2504
LC03-21-RV3-P64-S01	2607	2654	2650	2640	2654	2654	2654	2654	2653	2653	2653	2652	2653	2653	2653	2599	2562	2594	2607	2607	2608	2608	2608	2608	2608	2607	2607	2607	2607	2607	2508	2540	2540	2522	2541	2541	2541	2540	2540	2540	2540	2540	2540	2532	2540	2457	2504	2504	2504
LC02-21-RV3-P64-S02	2607	2654	2650	2640	2654	2654	2654	2654	2653	2653	2653	2652	2653	2653	2653	2599	2562	2594	2607	2607	2608	2608	2608	2608	2608	2607	2607	2607	2607	2607	2508	2540	2540	2522	2541	2541	2541	2540	2540	2540	2540	2540	2540	2532	2540	2457	2504	2504	2504
LC02-21-RV3-P64-S01	2607	2654	2650	2640	2654	2654	2654	2654	2653	2653	2653	2652	2653	2653	2653	2599	2562	2594	2607	2607	2608	2608	2608	2608	2608	2607	2607	2607	2607	2607	2508	2540	2540	2522	2541	2541	2541	2540	2540	2540	2540	2540	2540	2532	2540	2457	2504	2504	2504
LC01-21-RV3-P64-S02	2607	2654	2650	2640	2654	2654	2654	2654	2653	2653	2653	2652	2653	2653	2653	2599	2562	2594	2607	2607	2608	2608	2608	2608	2608	2607	2607	2607	2607	2607	2508	2540	2540	2522	2541	2541	2541	2540	2540	2540	2540	2540	2540	2532	2540	2457	2504	2504	2504
LC13_S5-21-RV3-P64-S02	2589	2635	2631	2623	2635	2635	2635	2635	2634	2634	2634	2633	2634	2634	2634	2582	2551	2580	2589	2589	2590	2590	2590	2590	2590	2589	2589	2589	2589	2589	2495	2522	2522	2507	2523	2523	2523	2522	2522	2522	2522	2522	2522	2515	2522	2444	2484	2484	2484
LC01-21-RV3-P64-S01	2607	2654	2650	2640	2654	2654	2654	2654	2653	2653	2653	2652	2653	2653	2653	2599	2562	2594	2607	2607	2608	2608	2608	2608	2608	2607	2607	2607	2607	2607	2508	2540	2540	2522	2541	2541	2541	2540	2540	2540	2540	2540	2540	2532	2540	2457	2504	2504	2504
LC14_S5-21-RV3-P64-S01	2595	2640	2636	2628	2640	2640	2640	2640	2639	2639	2639	2638	2639	2639	2639	2586	2554	2582	2592	2592	2593	2593	2593	2593	2593	2592	2592	2592	2592	2592	2498	2526	2526	2512	2527	2527	2527	2526	2526	2526	2526	2526	2526	2521	2526	2449	2489	2489	2489
LC13_S5-21-RV3-P64-S01	2592	2637	2633	2625	2637	2637	2637	2637	2636	2636	2636	2635	2636	2636	2636	2585	2553	2581	2590	2590	2591	2591	2591	2591	2591	2590	2590	2590	2590	2590	2495	2524	2524	2510	2525	2525	2525	2524	2524	2524	2524	2524	2524	2519	2524	2445	2487	2487	2487
LC04_S5-21-RV3-P64-S01	2564	2608	2604	2597	2608	2608	2608	2608	2607	2607	2607	2606	2607	2607	2607	2557	2533	2554	2561	2561	2562	2562	2562	2562	2562	2561	2561	2561	2561	2561	2478	2497	2497	2484	2498	2498	2498	2497	2497	2497	2497	2497	2497	2494	2497	2431	2456	2456	2456
LC04_S5-21-RV3-P64-S02	2549	2592	2588	2581	2592	2592	2592	2592	2591	2591	2591	2590	2591	2591	2591	2542	2519	2539	2546	2546	2547	2547	2547	2547	2547	2546	2546	2546	2546	2546	2464	2479	2479	2466	2480	2480	2480	2479	2479	2479	2479	2479	2479	2475	2479	2417	2442	2442	2443
LC04_S5-21-RV3-P64-S04	2555	2596	2592	2584	2596	2596	2596	2596	2595	2595	2595	2594	2595	2595	2595	2544	2523	2542	2549	2549	2550	2550	2550	2550	2550	2549	2549	2549	2549	2549	2466	2483	2483	2470	2484	2484	2484	2483	2483	2483	2483	2483	2483	2479	2483	2417	2447	2447	2447
LC04_S5-21-RV3-P64-S03	2570	2613	2610	2602	2613	2613	2613	2613	2612	2612	2612	2611	2612	2612	2612	2564	2539	2561	2569	2569	2570	2570	2570	2570	2570	2569	2569	2569	2569	2569	2481	2502	2502	2489	2503	2503	2503	2502	2502	2502	2502	2502	2502	2499	2502	2432	2463	2463	2464
LC10-21-RV3-P64-S04	2608	2655	2651	2641	2655	2655	2655	2655	2654	2654	2654	2653	2654	2654	2654	2600	2563	2595	2608	2608	2609	2609	2609	2609	2609	2608	2608	2608	2608	2608	2509	2541	2541	2523	2542	2542	2542	2541	2541	2541	2541	2541	2541	2533	2541	2457	2504	2504	2504
LC05-21-RV3-P64-S03	2607	2654	2650	2640	2654	2654	2654	2654	2653	2653	2653	2652	2653	2653	2653	2599	2562	2594	2607	2607	2608	2608	2608	2608	2608	2607	2607	2607	2607	2607	2508	2540	2540	2522	2541	2541	2541	2540	2540	2540	2540	2540	2540	2532	2540	2456	2503	2503	2503
LC14_S5-21-RV3-P64-S03	2598	2644	2640	2633	2644	2644	2644	2644	2643	2643	2643	2642	2643	2643	2643	2590	2556	2586	2597	2597	2598	2598	2598	2598	2598	2597	2597	2597	2597	2597	2503	2530	2530	2515	2531	2531	2531	2530	2530	2530	2530	2530	2530	2527	2530	2451	2493	2493	2493
LC07-21-RV3-P64-S03	2609	2656	2652	2642	2656	2656	2656	2656	2655	2655	2655	2654	2655	2655	2655	2601	2564	2596	2609	2609	2610	2610	2610	2610	2610	2609	2609	2609	2609	2609	2509	2541	2541	2523	2542	2542	2542	2541	2541	2541	2541	2541	2541	2533	2541	2457	2505	2504	2504
LC12-21-RV3-P64-S03	2609	2656	2652	2642	2656	2656	2656	2656	2655	2655	2655	2654	2655	2655	2655	2601	2564	2596	2609	2609	2610	2610	2610	2610	2610	2609	2609	2609	2609	2609	2510	2542	2542	2524	2543	2543	2543	2542	2542	2542	2542	2542	2542	2534	2542	2458	2505	2505	2505
LC11-21-RV3-P64-S03	2608	2655	2651	2641	2655	2655	2655	2655	2654	2654	2654	2653	2654	2654	2654	2600	2563	2595	2608	2608	2609	2609	2609	2609	2609	2608	2608	2608	2608	2608	2509	2541	2541	2523	2542	2542	2542	2541	2541	2541	2541	2541	2541	2533	2541	2457	2504	2504	2504
LC10-21-RV3-P64-S03	2608	2655	2651	2641	2655	2655	2655	2655	2654	2654	2654	2653	2654	2654	2654	2600	2563	2595	2608	2608	2609	2609	2609	2609	2609	2608	2608	2608	2608	2608	2509	2541	2541	2523	2542	2542	2542	2541	2541	2541	2541	2541	2541	2533	2541	2457	2504	2504	2504
LC09-21-RV3-P64-S03	2608	2655	2651	2641	2655	2655	2655	2655	2654	2654	2654	2653	2654	2654	2654	2600	2563	2595	2608	2608	2609	2609	2609	2609	2609	2608	2608	2608	2608	2608	2509	2541	2541	2523	2542	2542	2542	2541	2541	2541	2541	2541	2541	2533	2541	2457	2504	2504	2504
LC08-21-RV3-P64-S03	2608	2655	2651	2641	2655	2655	2655	2655	2654	2654	2654	2653	2654	2654	2654	2600	2563	2595	2608	2608	2609	2609	2609	2609	2609	2608	2608	2608	2608	2608	2509	2541	2541	2523	2542	2542	2542	2541	2541	2541	2541	2541	2541	2533	2541	2457	2504	2504	2504
LC06-21-RV3-P64-S03	2608	2655	2651	2641	2655	2655	2655	2655	2654	2654	2654	2653	2654	2654	2654	2600	2563	2595	2608	2608	2609	2609	2609	2609	2609	2608	2608	2608	2608	2608	2509	2541	2541	2523	2542	2542	2542	2541	2541	2541	2541	2541	2541	2533	2541	2457	2504	2504	2504
LC04-21-RV3-P64-S03	2608	2655	2651	2641	2655	2655	2655	2655	2654	2654	2654	2653	2654	2654	2654	2600	2563	2595	2608	2608	2609	2609	2609	2609	2609	2608	2608	2608	2608	2608	2509	2541	2541	2523	2542	2542	2542	2541	2541	2541	2541	2541	2541	2533	2541	2457	2504	2504	2504
LC03-21-RV3-P64-S03	2608	2655	2651	2641	2655	2655	2655	2655	2654	2654	2654	2653	2654	2654	2654	2600	2563	2595	2608	2608	2609	2609	2609	2609	2609	2608	2608	2608	2608	2608	2509	2541	2541	2523	2542	2542	2542	2541	2541	2541	2541	2541	2541	2533	2541	2457	2504	2504	2504
LC13_S5-21-RV3-P64-S03	2588	2634	2631	2622	2634	2634	2634	2634	2633	2633	2633	2632	2633	2633	2633	2582	2551	2578	2588	2588	2589	2589	2589	2589	2589	2588	2588	2588	2588	2588	2495	2521	2521	2504	2522	2522	2522	2521	2521	2521	2521	2521	2521	2517	2521	2447	2484	2484	2484
LC01-21-RV3-P64-S03	2608	2655	2651	2641	2655	2655	2655	2655	2654	2654	2654	2653	2654	2654	2654	2600	2563	2595	2608	2608	2609	2609	2609	2609	2609	2608	2608	2608	2608	2608	2509	2541	2541	2523	2542	2542	2542	2541	2541	2541	2541	2541	2541	2533	2541	2457	2504	2504	2504
LC12-21-RV3-P64-S04	2608	2655	2651	2641	2655	2655	2655	2655	2654	2654	2654	2653	2654	2654	2654	2600	2563	2595	2608	2608	2609	2609	2609	2609	2609	2608	2608	2608	2608	2608	2509	2541	2541	2523	2542	2542	2542	2541	2541	2541	2541	2541	2541	2533	2541	2457	2504	2504	2504
LC11-21-RV3-P64-S04	2608	2655	2651	2641	2655	2655	2655	2655	2654	2654	2654	2653	2654	2654	2654	2600	2563	2595	2608	2608	2609	2609	2609	2609	2609	2608	2608	2608	2608	2608	2509	2541	2541	2523	2542	2542	2542	2541	2541	2541	2541	2541	2541	2533	2541	2457	2504	2504	2504
LC09-21-RV3-P64-S04	2608	2655	2651	2641	2655	2655	2655	2655	2654	2654	2654	2653	2654	2654	2654	2600	2563	2595	2608	2608	2609	2609	2609	2609	2609	2608	2608	2608	2608	2608	2509	2541	2541	2523	2542	2542	2542	2541	2541	2541	2541	2541	2541	2533	2541	2457	2504	2504	2504
LC08-21-RV3-P64-S04	2608	2655	2651	2641	2655	2655	2655	2655	2654	2654	2654	2653	2654	2654	2654	2600	2563	2595	2608	2608	2609	2609	2609	2609	2609	2608	2608	2608	2608	2608	2509	2541	2541	2523	2542	2542	2542	2541	2541	2541	2541	2541	2541	2533	2541	2457	2504	2504	2504
LC07-21-RV3-P64-S04	2608	2655	2651	2641	2655	2655	2655	2655	2654	2654	2654	2653	2654	2654	2654	2600	2563	2595	2608	2608	2609	2609	2609	2609	2609	2608	2608	2608	2608	2608	2509	2541	2541	2523	2542	2542	2542	2541	2541	2541	2541	2541	2541	2533	2541	2457	2504	2504	2504
LC06-21-RV3-P64-S04	2608	2655	2651	2641	2655	2655	2655	2655	2654	2654	2654	2653	2654	2654	2654	2600	2563	2595	2608	2608	2609	2609	2609	2609	2609	2608	2608	2608	2608	2608	2509	2541	2541	2523	2542	2542	2542	2541	2541	2541	2541	2541	2541	2533	2541	2457	2504	2504	2504
LC04-21-RV3-P64-S04	2608	2655	2651	2641	2655	2655	2655	2655	2654	2654	2654	2653	2654	2654	2654	2600	2563	2595	2608	2608	2609	2609	2609	2609	2609	2608	2608	2608	2608	2608	2509	2541	2541	2523	2542	2542	2542	2541	2541	2541	2541	2541	2541	2533	2541	2457	2504	2504	2504
LC03-21-RV3-P64-S04	2608	2655	2651	2641	2655	2655	2655	2655	2654	2654	2654	2653	2654	2654	2654	2600	2563	2595	2608	2608	2609	2609	2609	2609	2609	2608	2608	2608	2608	2608	2509	2541	2541	2523	2542	2542	2542	2541	2541	2541	2541	2541	2541	2533	2541	2457	2504	2504	2504
LC02-21-RV3-P64-S04	2608	2655	2651	2641	2655	2655	2655	2655	2654	2654	2654	2653	2654	2654	2654	2600	2563	2595	2608	2608	2609	2609	2609	2609	2609	2608	2608	2608	2608	2608	2509	2541	2541	2523	2542	2542	2542	2541	2541	2541	2541	2541	2541	2533	2541	2457	2504	2504	2504
LC01-21-RV3-P64-S04	2608	2655	2651	2641	2655	2655	2655	2655	2654	2654	2654	2653	2654	2654	2654	2600	2563	2595	2608	2608	2609	2609	2609	2609	2609	2608	2608	2608	2608	2608	2509	2541	2541	2523	2542	2542	2542	2541	2541	2541	2541	2541	2541	2533	2541	2457	2504	2504	2504
LC05-21-RV3-P64-S04	2607	2654	2650	2640	2654	2654	2654	2654	2653	2653	2653	2652	2653	2653	2653	2599	2562	2594	2607	2607	2608	2608	2608	2608	2608	2607	2607	2607	2607	2607	2508	2540	2540	2522	2541	2541	2541	2540	2540	2540	2540	2540	2540	2532	2540	2456	2503	2503	2503
LC13_S5-21-RV3-P64-S04	2588	2634	2630	2622	2634	2634	2634	2634	2633	2633	2633	2632	2633	2633	2633	2580	2548	2577	2587	2587	2588	2588	2588	2588	2588	2587	2587	2587	2587	2587	2495	2520	2520	2505	2521	2521	2521	2520	2520	2520	2520	2520	2520	2516	2520	2445	2484	2484	2484
LC14_S5-21-RV3-P64-S04	2595	2641	2637	2629	2641	2641	2641	2641	2640	2640	2640	2639	2640	2640	2640	2588	2554	2585	2595	2595	2596	2596	2596	2596	2596	2595	2595	2595	2595	2595	2500	2528	2528	2512	2529	2529	2529	2528	2528	2528	2528	2528	2528	2524	2528	2450	2491	2491	2491
[truncated: 115 more columns]

## Sheet: E.coli
cgMLST	LC05-22-RV4-P64-E01	LC05-22-RV4-P64-E02	LC09-22-RV4-P64-E01	LC09-22-RV4-P64-E02	LC08-22-RV4-P64-E02	LC15-22-RV4-P64-E02	LC15-22-RV4-P64-E01	LC14-22-RV4-P64-E02	LC14-22-RV4-P64-E01	LC13-22-RV4-P64-E02	LC13-22-RV4-P64-E01	LC12-22-RV4-P64-E02	LC12-22-RV4-P64-E01	LC10-22-RV4-P64-E02	LC10-22-RV4-P64-E01	LC08-22-RV4-P64-E01	LC07-22-RV4-P64-E02	LC07-22-RV4-P64-E01	LC06-22-RV4-P64-E02	LC06-22-RV4-P64-E01	LC04-22-RV4-P64-E02	LC04-22-RV4-P64-E01	LC03-22-RV4-P64-E02	LC03-22-RV4-P64-E01	LC02-22-RV4-P64-E02	LC02-22-RV4-P64-E01	LC01-22-RV4-P64-E01	LC01-22-RV4-P64-E02	LC11-22-RV4-P64-E01	LC11-22-RV4-P64-E02	LC05-22-RV4-P64-E05	LC11-22-RV4-P64-E05	LC15-22-RV4-P64-E05	LC14-22-RV4-P64-E05	LC13-22-RV4-P64-E05	LC12-22-RV4-P64-E05	LC10-22-RV4-P64-E05	LC09-22-RV4-P64-E05	LC08-22-RV4-P64-E05	LC07-22-RV4-P64-E05	LC06-22-RV4-P64-E05	LC04-22-RV4-P64-E05	LC03-22-RV4-P64-E05	LC01-22-RV4-P64-E05	LC02-22-RV4-P64-E05	LC05-22-RV4-P64-E06	LC11-22-RV4-P64-E06	LC09-22-RV4-P64-E06	LC15-22-RV4-P64-E06
LC05-22-RV4-P64-E01	0	19	17	15	14	13	13	13	13	13	13	13	13	13	13	13	13	13	13	13	13	13	13	13	13	13	13	13	14	13	2195	2205	2208	2208	2208	2208	2208	2208	2208	2208	2208	2208	2208	2208	2208	2182	2206	2207	2208
LC05-22-RV4-P64-E02	19	0	14	12	11	10	10	10	10	10	10	10	10	10	10	10	10	10	10	10	10	10	10	10	10	10	10	10	13	16	2204	2212	2216	2216	2216	2216	2216	2216	2216	2216	2216	2216	2216	2216	2216	2190	2213	2215	2216
LC09-22-RV4-P64-E01	17	14	0	5	5	4	4	4	4	4	4	4	4	4	4	4	4	4	4	4	4	4	4	4	4	4	4	4	9	12	2210	2221	2227	2227	2227	2227	2227	2227	2227	2227	2227	2227	2227	2227	2227	2198	2223	2226	2227
LC09-22-RV4-P64-E02	15	12	5	0	3	2	2	2	2	2	2	2	2	2	2	2	2	2	2	2	2	2	2	2	2	2	2	2	7	10	2213	2224	2230	2230	2230	2230	2230	2230	2230	2230	2230	2230	2230	2230	2230	2200	2225	2228	2229
LC08-22-RV4-P64-E02	14	11	5	3	0	1	1	1	1	1	1	1	1	1	1	1	1	1	1	1	1	1	1	1	1	1	1	1	6	9	2213	2224	2230	2230	2230	2230	2230	2230	2230	2230	2230	2230	2230	2230	2230	2200	2225	2228	2229
LC15-22-RV4-P64-E02	13	10	4	2	1	0	0	0	0	0	0	0	0	0	0	0	0	0	0	0	0	0	0	0	0	0	0	0	5	8	2213	2224	2230	2230	2230	2230	2230	2230	2230	2230	2230	2230	2230	2230	2230	2200	2225	2228	2229
LC15-22-RV4-P64-E01	13	10	4	2	1	0	0	0	0	0	0	0	0	0	0	0	0	0	0	0	0	0	0	0	0	0	0	0	5	8	2213	2224	2230	2230	2230	2230	2230	2230	2230	2230	2230	2230	2230	2230	2230	2200	2225	2228	2229
LC14-22-RV4-P64-E02	13	10	4	2	1	0	0	0	0	0	0	0	0	0	0	0	0	0	0	0	0	0	0	0	0	0	0	0	5	8	2213	2224	2230	2230	2230	2230	2230	2230	2230	2230	2230	2230	2230	2230	2230	2200	2225	2228	2229
LC14-22-RV4-P64-E01	13	10	4	2	1	0	0	0	0	0	0	0	0	0	0	0	0	0	0	0	0	0	0	0	0	0	0	0	5	8	2213	2224	2230	2230	2230	2230	2230	2230	2230	2230	2230	2230	2230	2230	2230	2200	2225	2228	2229
LC13-22-RV4-P64-E02	13	10	4	2	1	0	0	0	0	0	0	0	0	0	0	0	0	0	0	0	0	0	0	0	0	0	0	0	5	8	2213	2224	2230	2230	2230	2230	2230	2230	2230	2230	2230	2230	2230	2230	2230	2200	2225	2228	2229
LC13-22-RV4-P64-E01	13	10	4	2	1	0	0	0	0	0	0	0	0	0	0	0	0	0	0	0	0	0	0	0	0	0	0	0	5	8	2213	2224	2230	2230	2230	2230	2230	2230	2230	2230	2230	2230	2230	2230	2230	2200	2225	2228	2229
LC12-22-RV4-P64-E02	13	10	4	2	1	0	0	0	0	0	0	0	0	0	0	0	0	0	0	0	0	0	0	0	0	0	0	0	5	8	2213	2224	2230	2230	2230	2230	2230	2230	2230	2230	2230	2230	2230	2230	2230	2200	2225	2228	2229
LC12-22-RV4-P64-E01	13	10	4	2	1	0	0	0	0	0	0	0	0	0	0	0	0	0	0	0	0	0	0	0	0	0	0	0	5	8	2213	2224	2230	2230	2230	2230	2230	2230	2230	2230	2230	2230	2230	2230	2230	2200	2225	2228	2229
LC10-22-RV4-P64-E02	13	10	4	2	1	0	0	0	0	0	0	0	0	0	0	0	0	0	0	0	0	0	0	0	0	0	0	0	5	8	2213	2224	2230	2230	2230	2230	2230	2230	2230	2230	2230	2230	2230	2230	2230	2200	2225	2228	2229
LC10-22-RV4-P64-E01	13	10	4	2	1	0	0	0	0	0	0	0	0	0	0	0	0	0	0	0	0	0	0	0	0	0	0	0	5	8	2213	2224	2230	2230	2230	2230	2230	2230	2230	2230	2230	2230	2230	2230	2230	2200	2225	2228	2229
LC08-22-RV4-P64-E01	13	10	4	2	1	0	0	0	0	0	0	0	0	0	0	0	0	0	0	0	0	0	0	0	0	0	0	0	5	8	2213	2224	2230	2230	2230	2230	2230	2230	2230	2230	2230	2230	2230	2230	2230	2200	2225	2228	2229
LC07-22-RV4-P64-E02	13	10	4	2	1	0	0	0	0	0	0	0	0	0	0	0	0	0	0	0	0	0	0	0	0	0	0	0	5	8	2213	2224	2230	2230	2230	2230	2230	2230	2230	2230	2230	2230	2230	2230	2230	2200	2225	2228	2229
LC07-22-RV4-P64-E01	13	10	4	2	1	0	0	0	0	0	0	0	0	0	0	0	0	0	0	0	0	0	0	0	0	0	0	0	5	8	2213	2224	2230	2230	2230	2230	2230	2230	2230	2230	2230	2230	2230	2230	2230	2200	2225	2228	2229
LC06-22-RV4-P64-E02	13	10	4	2	1	0	0	0	0	0	0	0	0	0	0	0	0	0	0	0	0	0	0	0	0	0	0	0	5	8	2213	2224	2230	2230	2230	2230	2230	2230	2230	2230	2230	2230	2230	2230	2230	2200	2225	2228	2229
LC06-22-RV4-P64-E01	13	10	4	2	1	0	0	0	0	0	0	0	0	0	0	0	0	0	0	0	0	0	0	0	0	0	0	0	5	8	2213	2224	2230	2230	2230	2230	2230	2230	2230	2230	2230	2230	2230	2230	2230	2200	2225	2228	2229
LC04-22-RV4-P64-E02	13	10	4	2	1	0	0	0	0	0	0	0	0	0	0	0	0	0	0	0	0	0	0	0	0	0	0	0	5	8	2213	2224	2230	2230	2230	2230	2230	2230	2230	2230	2230	2230	2230	2230	2230	2200	2225	2228	2229
LC04-22-RV4-P64-E01	13	10	4	2	1	0	0	0	0	0	0	0	0	0	0	0	0	0	0	0	0	0	0	0	0	0	0	0	5	8	2213	2224	2230	2230	2230	2230	2230	2230	2230	2230	2230	2230	2230	2230	2230	2200	2225	2228	2229
LC03-22-RV4-P64-E02	13	10	4	2	1	0	0	0	0	0	0	0	0	0	0	0	0	0	0	0	0	0	0	0	0	0	0	0	5	8	2213	2224	2230	2230	2230	2230	2230	2230	2230	2230	2230	2230	2230	2230	2230	2200	2225	2228	2229
LC03-22-RV4-P64-E01	13	10	4	2	1	0	0	0	0	0	0	0	0	0	0	0	0	0	0	0	0	0	0	0	0	0	0	0	5	8	2213	2224	2230	2230	2230	2230	2230	2230	2230	2230	2230	2230	2230	2230	2230	2200	2225	2228	2229
LC02-22-RV4-P64-E02	13	10	4	2	1	0	0	0	0	0	0	0	0	0	0	0	0	0	0	0	0	0	0	0	0	0	0	0	5	8	2213	2224	2230	2230	2230	2230	2230	2230	2230	2230	2230	2230	2230	2230	2230	2200	2225	2228	2229
LC02-22-RV4-P64-E01	13	10	4	2	1	0	0	0	0	0	0	0	0	0	0	0	0	0	0	0	0	0	0	0	0	0	0	0	5	8	2213	2224	2230	2230	2230	2230	2230	2230	2230	2230	2230	2230	2230	2230	2230	2200	2225	2228	2229
LC01-22-RV4-P64-E01	13	10	4	2	1	0	0	0	0	0	0	0	0	0	0	0	0	0	0	0	0	0	0	0	0	0	0	0	5	8	2213	2224	2230	2230	2230	2230	2230	2230	2230	2230	2230	2230	2230	2230	2230	2200	2225	2228	2229
LC01-22-RV4-P64-E02	13	10	4	2	1	0	0	0	0	0	0	0	0	0	0	0	0	0	0	0	0	0	0	0	0	0	0	0	5	8	2213	2224	2230	2230	2230	2230	2230	2230	2230	2230	2230	2230	2230	2230	2230	2200	2225	2228	2229
LC11-22-RV4-P64-E01	14	13	9	7	6	5	5	5	5	5	5	5	5	5	5	5	5	5	5	5	5	5	5	5	5	5	5	5	0	7	2207	2218	2223	2223	2223	2223	2223	2223	2223	2223	2223	2223	2223	2223	2223	2193	2219	2221	2222
LC11-22-RV4-P64-E02	13	16	12	10	9	8	8	8	8	8	8	8	8	8	8	8	8	8	8	8	8	8	8	8	8	8	8	8	7	0	2206	2218	2222	2222	2222	2222	2222	2222	2222	2222	2222	2222	2222	2222	2222	2193	2218	2220	2221
LC05-22-RV4-P64-E05	2195	2204	2210	2213	2213	2213	2213	2213	2213	2213	2213	2213	2213	2213	2213	2213	2213	2213	2213	2213	2213	2213	2213	2213	2213	2213	2213	2213	2207	2206	0	15	13	13	13	13	13	13	13	13	13	13	13	13	13	188	191	192	191
LC11-22-RV4-P64-E05	2205	2212	2221	2224	2224	2224	2224	2224	2224	2224	2224	2224	2224	2224	2224	2224	2224	2224	2224	2224	2224	2224	2224	2224	2224	2224	2224	2224	2218	2218	15	0	10	10	10	10	10	10	10	10	10	10	10	10	10	190	185	189	188
LC15-22-RV4-P64-E05	2208	2216	2227	2230	2230	2230	2230	2230	2230	2230	2230	2230	2230	2230	2230	2230	2230	2230	2230	2230	2230	2230	2230	2230	2230	2230	2230	2230	2223	2222	13	10	0	0	0	0	0	0	0	0	0	0	0	0	0	190	185	182	181
LC14-22-RV4-P64-E05	2208	2216	2227	2230	2230	2230	2230	2230	2230	2230	2230	2230	2230	2230	2230	2230	2230	2230	2230	2230	2230	2230	2230	2230	2230	2230	2230	2230	2223	2222	13	10	0	0	0	0	0	0	0	0	0	0	0	0	0	190	185	182	181
LC13-22-RV4-P64-E05	2208	2216	2227	2230	2230	2230	2230	2230	2230	2230	2230	2230	2230	2230	2230	2230	2230	2230	2230	2230	2230	2230	2230	2230	2230	2230	2230	2230	2223	2222	13	10	0	0	0	0	0	0	0	0	0	0	0	0	0	190	185	182	181
LC12-22-RV4-P64-E05	2208	2216	2227	2230	2230	2230	2230	2230	2230	2230	2230	2230	2230	2230	2230	2230	2230	2230	2230	2230	2230	2230	2230	2230	2230	2230	2230	2230	2223	2222	13	10	0	0	0	0	0	0	0	0	0	0	0	0	0	190	185	182	181
LC10-22-RV4-P64-E05	2208	2216	2227	2230	2230	2230	2230	2230	2230	2230	2230	2230	2230	2230	2230	2230	2230	2230	2230	2230	2230	2230	2230	2230	2230	2230	2230	2230	2223	2222	13	10	0	0	0	0	0	0	0	0	0	0	0	0	0	190	185	182	181
LC09-22-RV4-P64-E05	2208	2216	2227	2230	2230	2230	2230	2230	2230	2230	2230	2230	2230	2230	2230	2230	2230	2230	2230	2230	2230	2230	2230	2230	2230	2230	2230	2230	2223	2222	13	10	0	0	0	0	0	0	0	0	0	0	0	0	0	190	185	182	181
LC08-22-RV4-P64-E05	2208	2216	2227	2230	2230	2230	2230	2230	2230	2230	2230	2230	2230	2230	2230	2230	2230	2230	2230	2230	2230	2230	2230	2230	2230	2230	2230	2230	2223	2222	13	10	0	0	0	0	0	0	0	0	0	0	0	0	0	190	185	182	181
LC07-22-RV4-P64-E05	2208	2216	2227	2230	2230	2230	2230	2230	2230	2230	2230	2230	2230	2230	2230	2230	2230	2230	2230	2230	2230	2230	2230	2230	2230	2230	2230	2230	2223	2222	13	10	0	0	0	0	0	0	0	0	0	0	0	0	0	190	185	182	181
LC06-22-RV4-P64-E05	2208	2216	2227	2230	2230	2230	2230	2230	2230	2230	2230	2230	2230	2230	2230	2230	2230	2230	2230	2230	2230	2230	2230	2230	2230	2230	2230	2230	2223	2222	13	10	0	0	0	0	0	0	0	0	0	0	0	0	0	190	185	182	181
LC04-22-RV4-P64-E05	2208	2216	2227	2230	2230	2230	2230	2230	2230	2230	2230	2230	2230	2230	2230	2230	2230	2230	2230	2230	2230	2230	2230	2230	2230	2230	2230	2230	2223	2222	13	10	0	0	0	0	0	0	0	0	0	0	0	0	0	190	185	182	181
LC03-22-RV4-P64-E05	2208	2216	2227	2230	2230	2230	2230	2230	2230	2230	2230	2230	2230	2230	2230	2230	2230	2230	2230	2230	2230	2230	2230	2230	2230	2230	2230	2230	2223	2222	13	10	0	0	0	0	0	0	0	0	0	0	0	0	0	190	185	182	181
LC01-22-RV4-P64-E05	2208	2216	2227	2230	2230	2230	2230	2230	2230	2230	2230	2230	2230	2230	2230	2230	2230	2230	2230	2230	2230	2230	2230	2230	2230	2230	2230	2230	2223	2222	13	10	0	0	0	0	0	0	0	0	0	0	0	0	0	190	185	182	181
LC02-22-RV4-P64-E05	2208	2216	2227	2230	2230	2230	2230	2230	2230	2230	2230	2230	2230	2230	2230	2230	2230	2230	2230	2230	2230	2230	2230	2230	2230	2230	2230	2230	2223	2222	13	10	0	0	0	0	0	0	0	0	0	0	0	0	0	190	185	182	181
LC05-22-RV4-P64-E06	2182	2190	2198	2200	2200	2200	2200	2200	2200	2200	2200	2200	2200	2200	2200	2200	2200	2200	2200	2200	2200	2200	2200	2200	2200	2200	2200	2200	2193	2193	188	190	190	190	190	190	190	190	190	190	190	190	190	190	190	0	15	17	16
LC11-22-RV4-P64-E06	2206	2213	2223	2225	2225	2225	2225	2225	2225	2225	2225	2225	2225	2225	2225	2225	2225	2225	2225	2225	2225	2225	2225	2225	2225	2225	2225	2225	2219	2218	191	185	185	185	185	185	185	185	185	185	185	185	185	185	185	15	0	5	4
LC09-22-RV4-P64-E06	2207	2215	2226	2228	2228	2228	2228	2228	2228	2228	2228	2228	2228	2228	2228	2228	2228	2228	2228	2228	2228	2228	2228	2228	2228	2228	2228	2228	2221	2220	192	189	182	182	182	182	182	182	182	182	182	182	182	182	182	17	5	0	1
LC15-22-RV4-P64-E06	2208	2216	2227	2229	2229	2229	2229	2229	2229	2229	2229	2229	2229	2229	2229	2229	2229	2229	2229	2229	2229	2229	2229	2229	2229	2229	2229	2229	2222	2221	191	188	181	181	181	181	181	181	181	181	181	181	181	181	181	16	4	1	0
LC14-22-RV4-P64-E06	2208	2216	2227	2229	2229	2229	2229	2229	2229	2229	2229	2229	2229	2229	2229	2229	2229	2229	2229	2229	2229	2229	2229	2229	2229	2229	2229	2229	2222	2221	191	188	181	181	181	181	181	181	181	181	181	181	181	181	181	16	4	1	0
LC13-22-RV4-P64-E06	2208	2216	2227	2229	2229	2229	2229	2229	2229	2229	2229	2229	2229	2229	2229	2229	2229	2229	2229	2229	2229	2229	2229	2229	2229	2229	2229	2229	2222	2221	191	188	181	181	181	181	181	181	181	181	181	181	181	181	181	16	4	1	0
LC12-22-RV4-P64-E06	2208	2216	2227	2229	2229	2229	2229	2229	2229	2229	2229	2229	2229	2229	2229	2229	2229	2229	2229	2229	2229	2229	2229	2229	2229	2229	2229	2229	2222	2221	191	188	181	181	181	181	181	181	181	181	181	181	181	181	181	16	4	1	0
LC10-22-RV4-P64-E06	2208	2216	2227	2229	2229	2229	2229	2229	2229	2229	2229	2229	2229	2229	2229	2229	2229	2229	2229	2229	2229	2229	2229	2229	2229	2229	2229	2229	2222	2221	191	188	181	181	181	181	181	181	181	181	181	181	181	181	181	16	4	1	0
LC08-22-RV4-P64-E06	2208	2216	2227	2229	2229	2229	2229	2229	2229	2229	2229	2229	2229	2229	2229	2229	2229	2229	2229	2229	2229	2229	2229	2229	2229	2229	2229	2229	2222	2221	191	188	181	181	181	181	181	181	181	181	181	181	181	181	181	16	4	1	0
LC07-22-RV4-P64-E06	2208	2216	2227	2229	2229	2229	2229	2229	2229	2229	2229	2229	2229	2229	2229	2229	2229	2229	2229	2229	2229	2229	2229	2229	2229	2229	2229	2229	2222	2221	191	188	181	181	181	181	181	181	181	181	181	181	181	181	181	16	4	1	0
LC06-22-RV4-P64-E06	2208	2216	2227	2229	2229	2229	2229	2229	2229	2229	2229	2229	2229	2229	2229	2229	2229	2229	2229	2229	2229	2229	2229	2229	2229	2229	2229	2229	2222	2221	191	188	181	181	181	181	181	181	181	181	181	181	181	181	181	16	4	1	0
LC04-22-RV4-P64-E06	2208	2216	2227	2229	2229	2229	2229	2229	2229	2229	2229	2229	2229	2229	2229	2229	2229	2229	2229	2229	2229	2229	2229	2229	2229	2229	2229	2229	2222	2221	191	188	181	181	181	181	181	181	181	181	181	181	181	181	181	16	4	1	0
LC03-22-RV4-P64-E06	2208	2216	2227	2229	2229	2229	2229	2229	2229	2229	2229	2229	2229	2229	2229	2229	2229	2229	2229	2229	2229	2229	2229	2229	2229	2229	2229	2229	2222	2221	191	188	181	181	181	181	181	181	181	181	181	181	181	181	181	16	4	1	0
LC01-22-RV4-P64-E06	2208	2216	2227	2229	2229	2229	2229	2229	2229	2229	2229	2229	2229	2229	2229	2229	2229	2229	2229	2229	2229	2229	2229	2229	2229	2229	2229	2229	2222	2221	191	188	181	181	181	181	181	181	181	181	181	181	181	181	181	16	4	1	0
LC02-22-RV4-P64-E06	2208	2216	2227	2229	2229	2229	2229	2229	2229	2229	2229	2229	2229	2229	2229	2229	2229	2229	2229	2229	2229	2229	2229	2229	2229	2229	2229	2229	2222	2221	191	188	181	181	181	181	181	181	181	181	181	181	181	181	181	16	4	1	0
LC05-22-RV4-P64-E07	2205	2214	2223	2225	2225	2225	2225	2225	2225	2225	2225	2225	2225	2225	2225	2225	2225	2225	2225	2225	2225	2225	2225	2225	2225	2225	2225	2225	2218	2217	1598	1606	1608	1608	1608	1608	1608	1608	1608	1608	1608	1608	1608	1608	1608	1592	1601	1602	1603
LC11-22-RV4-P64-E07	2206	2214	2223	2225	2225	2225	2225	2225	2225	2225	2225	2225	2225	2225	2225	2225	2225	2225	2225	2225	2225	2225	2225	2225	2225	2225	2225	2225	2220	2220	1600	1608	1609	1609	1609	1609	1609	1609	1609	1609	1609	1609	1609	1609	1609	1591	1601	1602	1603
LC08-22-RV4-P64-E07	2216	2224	2235	2237	2237	2237	2237	2237	2237	2237	2237	2237	2237	2237	2237	2237	2237	2237	2237	2237	2237	2237	2237	2237	2237	2237	2237	2237	2230	2229	1606	1616	1618	1618	1618	1618	1618	1618	1618	1618	1618	1618	1618	1618	1618	1597	1609	1610	1611
LC15-22-RV4-P64-E07	2216	2224	2235	2237	2237	2237	2237	2237	2237	2237	2237	2237	2237	2237	2237	2237	2237	2237	2237	2237	2237	2237	2237	2237	2237	2237	2237	2237	2230	2229	1606	1616	1618	1618	1618	1618	1618	1618	1618	1618	1618	1618	1618	1618	1618	1597	1609	1610	1611
LC14-22-RV4-P64-E07	2216	2224	2235	2237	2237	2237	2237	2237	2237	2237	2237	2237	2237	2237	2237	2237	2237	2237	2237	2237	2237	2237	2237	2237	2237	2237	2237	2237	2230	2229	1606	1616	1618	1618	1618	1618	1618	1618	1618	1618	1618	1618	1618	1618	1618	1597	1609	1610	1611
LC13-22-RV4-P64-E07	2216	2224	2235	2237	2237	2237	2237	2237	2237	2237	2237	2237	2237	2237	2237	2237	2237	2237	2237	2237	2237	2237	2237	2237	2237	2237	2237	2237	2230	2229	1606	1616	1618	1618	1618	1618	1618	1618	1618	1618	1618	1618	1618	1618	1618	1597	1609	1610	1611
LC12-22-RV4-P64-E07	2216	2224	2235	2237	2237	2237	2237	2237	2237	2237	2237	2237	2237	2237	2237	2237	2237	2237	2237	2237	2237	2237	2237	2237	2237	2237	2237	2237	2230	2229	1606	1616	1618	1618	1618	1618	1618	1618	1618	1618	1618	1618	1618	1618	1618	1597	1609	1610	1611
LC10-22-RV4-P64-E07	2216	2224	2235	2237	2237	2237	2237	2237	2237	2237	2237	2237	2237	2237	2237	2237	2237	2237	2237	2237	2237	2237	2237	2237	2237	2237	2237	2237	2230	2229	1606	1616	1618	1618	1618	1618	1618	1618	1618	1618	1618	1618	1618	1618	1618	1597	1609	1610	1611
LC09-22-RV4-P64-E07	2216	2224	2235	2237	2237	2237	2237	2237	2237	2237	2237	2237	2237	2237	2237	2237	2237	2237	2237	2237	2237	2237	2237	2237	2237	2237	2237	2237	2230	2229	1606	1616	1618	1618	1618	1618	1618	1618	1618	1618	1618	1618	1618	1618	1618	1597	1609	1610	1611
LC07-22-RV4-P64-E07	2216	2224	2235	2237	2237	2237	2237	2237	2237	2237	2237	2237	2237	2237	2237	2237	2237	2237	2237	2237	2237	2237	2237	2237	2237	2237	2237	2237	2230	2229	1606	1616	1618	1618	1618	1618	1618	1618	1618	1618	1618	1618	1618	1618	1618	1597	1609	1610	1611
LC06-22-RV4-P64-E07	2216	2224	2235	2237	2237	2237	2237	2237	2237	2237	2237	2237	2237	2237	2237	2237	2237	2237	2237	2237	2237	2237	2237	2237	2237	2237	2237	2237	2230	2229	1606	1616	1618	1618	1618	1618	1618	1618	1618	1618	1618	1618	1618	1618	1618	1597	1609	1610	1611
LC04-22-RV4-P64-E07	2216	2224	2235	2237	2237	2237	2237	2237	2237	2237	2237	2237	2237	2237	2237	2237	2237	2237	2237	2237	2237	2237	2237	2237	2237	2237	2237	2237	2230	2229	1606	1616	1618	1618	1618	1618	1618	1618	1618	1618	1618	1618	1618	1618	1618	1597	1609	1610	1611
LC03-22-RV4-P64-E07	2216	2224	2235	2237	2237	2237	2237	2237	2237	2237	2237	2237	2237	2237	2237	2237	2237	2237	2237	2237	2237	2237	2237	2237	2237	2237	2237	2237	2230	2229	1606	1616	1618	1618	1618	1618	1618	1618	1618	1618	1618	1618	1618	1618	1618	1597	1609	1610	1611
LC01-22-RV4-P64-E07	2216	2224	2235	2237	2237	2237	2237	2237	2237	2237	2237	2237	2237	2237	2237	2237	2237	2237	2237	2237	2237	2237	2237	2237	2237	2237	2237	2237	2230	2229	1606	1616	1618	1618	1618	1618	1618	1618	1618	1618	1618	1618	1618	1618	1618	1597	1609	1610	1611
LC02-22-RV4-P64-E07	2216	2224	2235	2237	2237	2237	2237	2237	2237	2237	2237	2237	2237	2237	2237	2237	2237	2237	2237	2237	2237	2237	2237	2237	2237	2237	2237	2237	2230	2229	1606	1616	1618	1618	1618	1618	1618	1618	1618	1618	1618	1618	1618	1618	1618	1597	1609	1610	1611
LC05-22-RV4-P64-E08	2188	2196	2202	2204	2204	2204	2204	2204	2204	2204	2204	2204	2204	2204	2204	2204	2204	2204	2204	2204	2204	2204	2204	2204	2204	2204	2204	2204	2198	2197	1555	1562	1564	1564	1564	1564	1564	1564	1564	1564	1564	1564	1564	1564	1564	1540	1559	1559	1560
LC11-22-RV4-P64-E08	2200	2207	2217	2219	2219	2219	2219	2219	2219	2219	2219	2219	2219	2219	2219	2219	2219	2219	2219	2219	2219	2219	2219	2219	2219	2219	2219	2219	2213	2213	1569	1579	1579	1579	1579	1579	1579	1579	1579	1579	1579	1579	1579	1579	1579	1551	1571	1572	1573
LC15-22-RV4-P64-E08	2204	2212	2223	2225	2225	2225	2225	2225	2225	2225	2225	2225	2225	2225	2225	2225	2225	2225	2225	2225	2225	2225	2225	2225	2225	2225	2225	2225	2218	2217	1571	1580	1581	1581	1581	1581	1581	1581	1581	1581	1581	1581	1581	1581	1581	1554	1573	1574	1575
LC14-22-RV4-P64-E08	2204	2212	2223	2225	2225	2225	2225	2225	2225	2225	2225	2225	2225	2225	2225	2225	2225	2225	2225	2225	2225	2225	2225	2225	2225	2225	2225	2225	2218	2217	1571	1580	1581	1581	1581	1581	1581	1581	1581	1581	1581	1581	1581	1581	1581	1554	1573	1574	1575
LC13-22-RV4-P64-E08	2204	2212	2223	2225	2225	2225	2225	2225	2225	2225	2225	2225	2225	2225	2225	2225	2225	2225	2225	2225	2225	2225	2225	2225	2225	2225	2225	2225	2218	2217	1571	1580	1581	1581	1581	1581	1581	1581	1581	1581	1581	1581	1581	1581	1581	1554	1573	1574	1575
LC12-22-RV4-P64-E08	2204	2212	2223	2225	2225	2225	2225	2225	2225	2225	2225	2225	2225	2225	2225	2225	2225	2225	2225	2225	2225	2225	2225	2225	2225	2225	2225	2225	2218	2217	1571	1580	1581	1581	1581	1581	1581	1581	1581	1581	1581	1581	1581	1581	1581	1554	1573	1574	1575
LC10-22-RV4-P64-E08	2204	2212	2223	2225	2225	2225	2225	2225	2225	2225	2225	2225	2225	2225	2225	2225	2225	2225	2225	2225	2225	2225	2225	2225	2225	2225	2225	2225	2218	2217	1571	1580	1581	1581	1581	1581	1581	1581	1581	1581	1581	1581	1581	1581	1581	1554	1573	1574	1575
LC09-22-RV4-P64-E08	2204	2212	2223	2225	2225	2225	2225	2225	2225	2225	2225	2225	2225	2225	2225	2225	2225	2225	2225	2225	2225	2225	2225	2225	2225	2225	2225	2225	2218	2217	1571	1580	1581	1581	1581	1581	1581	1581	1581	1581	1581	1581	1581	1581	1581	1554	1573	1574	1575
LC08-22-RV4-P64-E08	2204	2212	2223	2225	2225	2225	2225	2225	2225	2225	2225	2225	2225	2225	2225	2225	2225	2225	2225	2225	2225	2225	2225	2225	2225	2225	2225	2225	2218	2217	1571	1580	1581	1581	1581	1581	1581	1581	1581	1581	1581	1581	1581	1581	1581	1554	1573	1574	1575
LC07-22-RV4-P64-E08	2204	2212	2223	2225	2225	2225	2225	2225	2225	2225	2225	2225	2225	2225	2225	2225	2225	2225	2225	2225	2225	2225	2225	2225	2225	2225	2225	2225	2218	2217	1571	1580	1581	1581	1581	1581	1581	1581	1581	1581	1581	1581	1581	1581	1581	1554	1573	1574	1575
LC06-22-RV4-P64-E08	2204	2212	2223	2225	2225	2225	2225	2225	2225	2225	2225	2225	2225	2225	2225	2225	2225	2225	2225	2225	2225	2225	2225	2225	2225	2225	2225	2225	2218	2217	1571	1580	1581	1581	1581	1581	1581	1581	1581	1581	1581	1581	1581	1581	1581	1554	1573	1574	1575
LC04-22-RV4-P64-E08	2204	2212	2223	2225	2225	2225	2225	2225	2225	2225	2225	2225	2225	2225	2225	2225	2225	2225	2225	2225	2225	2225	2225	2225	2225	2225	2225	2225	2218	2217	1571	1580	1581	1581	1581	1581	1581	1581	1581	1581	1581	1581	1581	1581	1581	1554	1573	1574	1575
LC03-22-RV4-P64-E08	2204	2212	2223	2225	2225	2225	2225	2225	2225	2225	2225	2225	2225	2225	2225	2225	2225	2225	2225	2225	2225	2225	2225	2225	2225	2225	2225	2225	2218	2217	1571	1580	1581	1581	1581	1581	1581	1581	1581	1581	1581	1581	1581	1581	1581	1554	1573	1574	1575
LC01-22-RV4-P64-E08	2204	2212	2223	2225	2225	2225	2225	2225	2225	2225	2225	2225	2225	2225	2225	2225	2225	2225	2225	2225	2225	2225	2225	2225	2225	2225	2225	2225	2218	2217	1571	1580	1581	1581	1581	1581	1581	1581	1581	1581	1581	1581	1581	1581	1581	1554	1573	1574	1575
LC02-22-RV4-P64-E08	2204	2212	2223	2225	2225	2225	2225	2225	2225	2225	2225	2225	2225	2225	2225	2225	2225	2225	2225	2225	2225	2225	2225	2225	2225	2225	2225	2225	2218	2217	1571	1580	1581	1581	1581	1581	1581	1581	1581	1581	1581	1581	1581	1581	1581	1554	1573	1574	1575
LC11-22-RV4-P64-DNA-Escherichia	2210	2216	2226	2228	2228	2228	2228	2228	2228	2228	2228	2228	2228	2228	2228	2228	2228	2228	2228	2228	2228	2228	2228	2228	2228	2228	2228	2228	2222	2222	1698	1708	1712	1712	1712	1712	1712	1712	1712	1712	1712	1712	1712	1712	1712	1680	1700	1702	1703
LC05-22-RV4-P64-DNA-Escherichia	2208	2215	2227	2229	2229	2229	2229	2229	2229	2229	2229	2229	2229	2229	2229	2229	2229	2229	2229	2229	2229	2229	2229	2229	2229	2229	2229	2229	2222	2221	1695	1705	1710	1710	1710	1710	1710	1710	1710	1710	1710	1710	1710	1710	1710	1680	1698	1700	1701
LC03-22-RV4-P64-DNA-Escherichia	2214	2222	2234	2236	2236	2236	2236	2236	2236	2236	2236	2236	2236	2236	2236	2236	2236	2236	2236	2236	2236	2236	2236	2236	2236	2236	2236	2236	2229	2228	1700	1710	1715	1715	1715	1715	1715	1715	1715	1715	1715	1715	1715	1715	1715	1684	1703	1705	1706
LC14-22-RV4-P64-DNA-Escherichia	2214	2222	2234	2236	2236	2236	2236	2236	2236	2236	2236	2236	2236	2236	2236	2236	2236	2236	2236	2236	2236	2236	2236	2236	2236	2236	2236	2236	2229	2228	1700	1710	1715	1715	1715	1715	1715	1715	1715	1715	1715	1715	1715	1715	1715	1684	1703	1705	1706
LC13-22-RV4-P64-DNA-Escherichia	2214	2222	2234	2236	2236	2236	2236	2236	2236	2236	2236	2236	2236	2236	2236	2236	2236	2236	2236	2236	2236	2236	2236	2236	2236	2236	2236	2236	2229	2228	1700	1710	1715	1715	1715	1715	1715	1715	1715	1715	1715	1715	1715	1715	1715	1684	1703	1705	1706
LC02-22-RV4-P64-DNA-Escherichia	2214	2222	2234	2236	2236	2236	2236	2236	2236	2236	2236	2236	2236	2236	2236	2236	2236	2236	2236	2236	2236	2236	2236	2236	2236	2236	2236	2236	2229	2228	1700	1710	1715	1715	1715	1715	1715	1715	1715	1715	1715	1715	1715	1715	1715	1684	1703	1705	1706
LC09-22-RV4-P64-DNA-Escherichia	2214	2222	2234	2236	2236	2236	2236	2236	2236	2236	2236	2236	2236	2236	2236	2236	2236	2236	2236	2236	2236	2236	2236	2236	2236	2236	2236	2236	2229	2228	1700	1710	1715	1715	1715	1715	1715	1715	1715	1715	1715	1715	1715	1715	1715	1684	1703	1705	1706
LC10-22-RV4-P64-DNA-Escherichia	2214	2222	2234	2236	2236	2236	2236	2236	2236	2236	2236	2236	2236	2236	2236	2236	2236	2236	2236	2236	2236	2236	2236	2236	2236	2236	2236	2236	2229	2228	1700	1710	1715	1715	1715	1715	1715	1715	1715	1715	1715	1715	1715	1715	1715	1684	1703	1705	1706
LC15-22-RV4-P64-DNA-Escherichia	2214	2222	2234	2236	2236	2236	2236	2236	2236	2236	2236	2236	2236	2236	2236	2236	2236	2236	2236	2236	2236	2236	2236	2236	2236	2236	2236	2236	2229	2228	1700	1710	1715	1715	1715	1715	1715	1715	1715	1715	1715	1715	1715	1715	1715	1684	1703	1705	1706
LC12-22-RV4-P64-DNA-Escherichia	2214	2222	2234	2236	2236	2236	2236	2236	2236	2236	2236	2236	2236	2236	2236	2236	2236	2236	2236	2236	2236	2236	2236	2236	2236	2236	2236	2236	2229	2228	1700	1710	1715	1715	1715	1715	1715	1715	1715	1715	1715	1715	1715	1715	1715	1684	1703	1705	1706
LC08-22-RV4-P64-DNA-Escherichia	2214	2222	2234	2236	2236	2236	2236	2236	2236	2236	2236	2236	2236	2236	2236	2236	2236	2236	2236	2236	2236	2236	2236	2236	2236	2236	2236	2236	2229	2228	1700	1710	1715	1715	1715	1715	1715	1715	1715	1715	1715	1715	1715	1715	1715	1684	1703	1705	1706
LC07-22-RV4-P64-DNA-Escherichia	2214	2222	2234	2236	2236	2236	2236	2236	2236	2236	2236	2236	2236	2236	2236	2236	2236	2236	2236	2236	2236	2236	2236	2236	2236	2236	2236	2236	2229	2228	1700	1710	1715	1715	1715	1715	1715	1715	1715	1715	1715	1715	1715	1715	1715	1684	1703	1705	1706
LC06-22-RV4-P64-DNA-Escherichia	2214	2222	2234	2236	2236	2236	2236	2236	2236	2236	2236	2236	2236	2236	2236	2236	2236	2236	2236	2236	2236	2236	2236	2236	2236	2236	2236	2236	2229	2228	1700	1710	1715	1715	1715	1715	1715	1715	1715	1715	1715	1715	1715	1715	1715	1684	1703	1705	1706
LC01-22-RV4-P64-DNA-Escherichia	2214	2222	2234	2236	2236	2236	2236	2236	2236	2236	2236	2236	2236	2236	2236	2236	2236	2236	2236	2236	2236	2236	2236	2236	2236	2236	2236	2236	2229	2228	1700	1710	1715	1715	1715	1715	1715	1715	1715	1715	1715	1715	1715	1715	1715	1684	1703	1705	1706
LC04-22-RV4-P64-DNA-Escherichia	2214	2222	2234	2236	2236	2236	2236	2236	2236	2236	2236	2236	2236	2236	2236	2236	2236	2236	2236	2236	2236	2236	2236	2236	2236	2236	2236	2236	2229	2228	1700	1710	1715	1715	1715	1715	1715	1715	1715	1715	1715	1715	1715	1715	1715	1684	1703	1705	1706
LC05-22-RV4-P64-E09	2201	2208	2216	2218	2218	2218	2218	2218	2218	2218	2218	2218	2218	2218	2218	2218	2218	2218	2218	2218	2218	2218	2218	2218	2218	2218	2218	2218	2212	2211	1695	1703	1707	1707	1707	1707	1707	1707	1707	1707	1707	1707	1707	1707	1707	1679	1695	1697	1698
LC11-22-RV4-P64-E09	2211	2217	2227	2229	2229	2229	2229	2229	2229	2229	2229	2229	2229	2229	2229	2229	2229	2229	2229	2229	2229	2229	2229	2229	2229	2229	2229	2229	2223	2223	1698	1708	1711	1711	1711	1711	1711	1711	1711	1711	1711	1711	1711	1711	1711	1679	1700	1701	1702
LC07-22-RV4-P64-E09	2217	2225	2237	2239	2239	2239	2239	2239	2239	2239	2239	2239	2239	2239	2239	2239	2239	2239	2239	2239	2239	2239	2239	2239	2239	2239	2239	2239	2232	2231	1705	1715	1720	1720	1720	1720	1720	1720	1720	1720	1720	1720	1720	1720	1720	1687	1708	1710	1711
LC12-22-RV4-P64-E09	2217	2225	2237	2239	2239	2239	2239	2239	2239	2239	2239	2239	2239	2239	2239	2239	2239	2239	2239	2239	2239	2239	2239	2239	2239	2239	2239	2239	2232	2231	1705	1715	1720	1720	1720	1720	1720	1720	1720	1720	1720	1720	1720	1720	1720	1687	1708	1710	1711
LC08-22-RV4-P64-E09	2217	2225	2237	2239	2239	2239	2239	2239	2239	2239	2239	2239	2239	2239	2239	2239	2239	2239	2239	2239	2239	2239	2239	2239	2239	2239	2239	2239	2232	2231	1705	1715	1720	1720	1720	1720	1720	1720	1720	1720	1720	1720	1720	1720	1720	1687	1708	1710	1711
LC03-22-RV4-P64-E09	2217	2225	2237	2239	2239	2239	2239	2239	2239	2239	2239	2239	2239	2239	2239	2239	2239	2239	2239	2239	2239	2239	2239	2239	2239	2239	2239	2239	2232	2231	1705	1715	1720	1720	1720	1720	1720	1720	1720	1720	1720	1720	1720	1720	1720	1687	1708	1710	1711
LC06-22-RV4-P64-E09	2217	2225	2237	2239	2239	2239	2239	2239	2239	2239	2239	2239	2239	2239	2239	2239	2239	2239	2239	2239	2239	2239	2239	2239	2239	2239	2239	2239	2232	2231	1705	1715	1720	1720	1720	1720	1720	1720	1720	1720	1720	1720	1720	1720	1720	1687	1708	1710	1711
LC15-22-RV4-P64-E09	2217	2225	2237	2239	2239	2239	2239	2239	2239	2239	2239	2239	2239	2239	2239	2239	2239	2239	2239	2239	2239	2239	2239	2239	2239	2239	2239	2239	2232	2231	1705	1715	1720	1720	1720	1720	1720	1720	1720	1720	1720	1720	1720	1720	1720	1687	1708	1710	1711
LC14-22-RV4-P64-E09	2217	2225	2237	2239	2239	2239	2239	2239	2239	2239	2239	2239	2239	2239	2239	2239	2239	2239	2239	2239	2239	2239	2239	2239	2239	2239	2239	2239	2232	2231	1705	1715	1720	1720	1720	1720	1720	1720	1720	1720	1720	1720	1720	1720	1720	1687	1708	1710	1711
LC13-22-RV4-P64-E09	2217	2225	2237	2239	2239	2239	2239	2239	2239	2239	2239	2239	2239	2239	2239	2239	2239	2239	2239	2239	2239	2239	2239	2239	2239	2239	2239	2239	2232	2231	1705	1715	1720	1720	1720	1720	1720	1720	1720	1720	1720	1720	1720	1720	1720	1687	1708	1710	1711
LC10-22-RV4-P64-E09	2217	2225	2237	2239	2239	2239	2239	2239	2239	2239	2239	2239	2239	2239	2239	2239	2239	2239	2239	2239	2239	2239	2239	2239	2239	2239	2239	2239	2232	2231	1705	1715	1720	1720	1720	1720	1720	1720	1720	1720	1720	1720	1720	1720	1720	1687	1708	1710	1711
LC09-22-RV4-P64-E09	2217	2225	2237	2239	2239	2239	2239	2239	2239	2239	2239	2239	2239	2239	2239	2239	2239	2239	2239	2239	2239	2239	2239	2239	2239	2239	2239	2239	2232	2231	1705	1715	1720	1720	1720	1720	1720	1720	1720	1720	1720	1720	1720	1720	1720	1687	1708	1710	1711
LC04-22-RV4-P64-E09	2217	2225	2237	2239	2239	2239	2239	2239	2239	2239	2239	2239	2239	2239	2239	2239	2239	2239	2239	2239	2239	2239	2239	2239	2239	2239	2239	2239	2232	2231	1705	1715	1720	1720	1720	1720	1720	1720	1720	1720	1720	1720	1720	1720	1720	1687	1708	1710	1711
LC01-22-RV4-P64-E09	2217	2225	2237	2239	2239	2239	2239	2239	2239	2239	2239	2239	2239	2239	2239	2239	2239	2239	2239	2239	2239	2239	2239	2239	2239	2239	2239	2239	2232	2231	1705	1715	1720	1720	1720	1720	1720	1720	1720	1720	1720	1720	1720	1720	1720	1687	1708	1710	1711
LC02-22-RV4-P64-E09	2217	2225	2237	2239	2239	2239	2239	2239	2239	2239	2239	2239	2239	2239	2239	2239	2239	2239	2239	2239	2239	2239	2239	2239	2239	2239	2239	2239	2232	2231	1705	1715	1720	1720	1720	1720	1720	1720	1720	1720	1720	1720	1720	1720	1720	1687	1708	1710	1711
LC05-22-RV4-P64-E10	2197	2203	2215	2217	2217	2217	2217	2217	2217	2217	2217	2217	2217	2217	2217	2217	2217	2217	2217	2217	2217	2217	2217	2217	2217	2217	2217	2217	2210	2209	1681	1685	1689	1689	1689	1689	1689	1689	1689	1689	1689	1689	1689	1689	1689	1660	1678	1679	1680
LC11-22-RV4-P64-E10	2204	2211	2221	2223	2223	2223	2223	2223	2223	2223	2223	2223	2223	2223	2223	2223	2223	2223	2223	2223	2223	2223	2223	2223	2223	2223	2223	2223	2218	2218	1684	1691	1693	1693	1693	1693	1693	1693	1693	1693	1693	1693	1693	1693	1693	1662	1682	1683	1684
LC01-22-RV4-P64-E10	2209	2217	2229	2231	2231	2231	2231	2231	2231	2231	2231	2231	2231	2231	2231	2231	2231	2231	2231	2231	2231	2231	2231	2231	2231	2231	2231	2231	2224	2223	1689	1695	1698	1698	1698	1698	1698	1698	1698	1698	1698	1698	1698	1698	1698	1670	1687	1688	1689
LC06-22-RV4-P64-E10	2210	2218	2230	2232	2232	2232	2232	2232	2232	2232	2232	2232	2232	2232	2232	2232	2232	2232	2232	2232	2232	2232	2232	2232	2232	2232	2232	2232	2225	2224	1690	1696	1699	1699	1699	1699	1699	1699	1699	1699	1699	1699	1699	1699	1699	1671	1688	1689	1690
LC02-22-RV4-P64-E10	2208	2216	2228	2230	2230	2230	2230	2230	2230	2230	2230	2230	2230	2230	2230	2230	2230	2230	2230	2230	2230	2230	2230	2230	2230	2230	2230	2230	2223	2222	1689	1695	1698	1698	1698	1698	1698	1698	1698	1698	1698	1698	1698	1698	1698	1670	1687	1688	1689
LC13-22-RV4-P64-E10	2209	2217	2229	2231	2231	2231	2231	2231	2231	2231	2231	2231	2231	2231	2231	2231	2231	2231	2231	2231	2231	2231	2231	2231	2231	2231	2231	2231	2224	2223	1690	1696	1699	1699	1699	1699	1699	1699	1699	1699	1699	1699	1699	1699	1699	1671	1688	1689	1690
LC10-22-RV4-P64-E10	2209	2217	2229	2231	2231	2231	2231	2231	2231	2231	2231	2231	2231	2231	2231	2231	2231	2231	2231	2231	2231	2231	2231	2231	2231	2231	2231	2231	2224	2223	1690	1696	1699	1699	1699	1699	1699	1699	1699	1699	1699	1699	1699	1699	1699	1671	1688	1689	1690
LC07-22-RV4-P64-E10	2209	2217	2229	2231	2231	2231	2231	2231	2231	2231	2231	2231	2231	2231	2231	2231	2231	2231	2231	2231	2231	2231	2231	2231	2231	2231	2231	2231	2224	2223	1690	1696	1699	1699	1699	1699	1699	1699	1699	1699	1699	1699	1699	1699	1699	1671	1688	1689	1690
LC15-22-RV4-P64-E10	2208	2216	2228	2230	2230	2230	2230	2230	2230	2230	2230	2230	2230	2230	2230	2230	2230	2230	2230	2230	2230	2230	2230	2230	2230	2230	2230	2230	2223	2222	1689	1695	1698	1698	1698	1698	1698	1698	1698	1698	1698	1698	1698	1698	1698	1670	1687	1688	1689
LC14-22-RV4-P64-E10	2208	2216	2228	2230	2230	2230	2230	2230	2230	2230	2230	2230	2230	2230	2230	2230	2230	2230	2230	2230	2230	2230	2230	2230	2230	2230	2230	2230	2223	2222	1689	1695	1698	1698	1698	1698	1698	1698	1698	1698	1698	1698	1698	1698	1698	1670	1687	1688	1689
LC12-22-RV4-P64-E10	2208	2216	2228	2230	2230	2230	2230	2230	2230	2230	2230	2230	2230	2230	2230	2230	2230	2230	2230	2230	2230	2230	2230	2230	2230	2230	2230	2230	2223	2222	1689	1695	1698	1698	1698	1698	1698	1698	1698	1698	1698	1698	1698	1698	1698	1670	1687	1688	1689
LC09-22-RV4-P64-E10	2208	2216	2228	2230	2230	2230	2230	2230	2230	2230	2230	2230	2230	2230	2230	2230	2230	2230	2230	2230	2230	2230	2230	2230	2230	2230	2230	2230	2223	2222	1689	1695	1698	1698	1698	1698	1698	1698	1698	1698	1698	1698	1698	1698	1698	1670	1687	1688	1689
LC08-22-RV4-P64-E10	2208	2216	2228	2230	2230	2230	2230	2230	2230	2230	2230	2230	2230	2230	2230	2230	2230	2230	2230	2230	2230	2230	2230	2230	2230	2230	2230	2230	2223	2222	1689	1695	1698	1698	1698	1698	1698	1698	1698	1698	1698	1698	1698	1698	1698	1670	1687	1688	1689
LC03-22-RV4-P64-E10	2208	2216	2228	2230	2230	2230	2230	2230	2230	2230	2230	2230	2230	2230	2230	2230	2230	2230	2230	2230	2230	2230	2230	2230	2230	2230	2230	2230	2223	2222	1689	1695	1698	1698	1698	1698	1698	1698	1698	1698	1698	1698	1698	1698	1698	1670	1687	1688	1689
LC04-22-RV4-P64-E10	2208	2216	2228	2230	2230	2230	2230	2230	2230	2230	2230	2230	2230	2230	2230	2230	2230	2230	2230	2230	2230	2230	2230	2230	2230	2230	2230	2230	2223	2222	1689	1695	1698	1698	1698	1698	1698	1698	1698	1698	1698	1698	1698	1698	1698	1670	1687	1688	1689
LC05-22-RV4-P64-E04	2189	2194	2201	2203	2203	2203	2203	2203	2203	2203	2203	2203	2203	2203	2203	2203	2203	2203	2203	2203	2203	2203	2203	2203	2203	2203	2203	2203	2197	2198	1622	1627	1628	1628	1628	1628	1628	1628	1628	1628	1628	1628	1628	1628	1628	1615	1627	1626	1627
LC11-22-RV4-P64-E04	2208	2215	2225	2227	2227	2227	2227	2227	2227	2227	2227	2227	2227	2227	2227	2227	2227	2227	2227	2227	2227	2227	2227	2227	2227	2227	2227	2227	2221	2221	1639	1648	1650	1650	1650	1650	1650	1650	1650	1650	1650	1650	1650	1650	1650	1629	1645	1647	1648
LC08-22-RV4-P64-E04	2211	2219	2230	2232	2232	2232	2232	2232	2232	2232	2232	2232	2232	2232	2232	2232	2232	2232	2232	2232	2232	2232	2232	2232	2232	2232	2232	2232	2225	2224	1642	1650	1654	1654	1654	1654	1654	1654	1654	1654	1654	1654	1654	1654	1654	1632	1648	1651	1652
LC15-22-RV4-P64-E04	2211	2219	2230	2232	2232	2232	2232	2232	2232	2232	2232	2232	2232	2232	2232	2232	2232	2232	2232	2232	2232	2232	2232	2232	2232	2232	2232	2232	2225	2224	1642	1650	1654	1654	1654	1654	1654	1654	1654	1654	1654	1654	1654	1654	1654	1632	1648	1651	1652
LC13-22-RV4-P64-E04	2211	2219	2230	2232	2232	2232	2232	2232	2232	2232	2232	2232	2232	2232	2232	2232	2232	2232	2232	2232	2232	2232	2232	2232	2232	2232	2232	2232	2225	2224	1642	1650	1654	1654	1654	1654	1654	1654	1654	1654	1654	1654	1654	1654	1654	1632	1648	1651	1652
LC09-22-RV4-P64-E04	2211	2219	2230	2232	2232	2232	2232	2232	2232	2232	2232	2232	2232	2232	2232	2232	2232	2232	2232	2232	2232	2232	2232	2232	2232	2232	2232	2232	2225	2224	1642	1650	1654	1654	1654	1654	1654	1654	1654	1654	1654	1654	1654	1654	1654	1632	1648	1651	1652
LC07-22-RV4-P64-E04	2211	2219	2230	2232	2232	2232	2232	2232	2232	2232	2232	2232	2232	2232	2232	2232	2232	2232	2232	2232	2232	2232	2232	2232	2232	2232	2232	2232	2225	2224	1642	1650	1654	1654	1654	1654	1654	1654	1654	1654	1654	1654	1654	1654	1654	1632	1648	1651	1652
LC03-22-RV4-P64-E04	2211	2219	2230	2232	2232	2232	2232	2232	2232	2232	2232	2232	2232	2232	2232	2232	2232	2232	2232	2232	2232	2232	2232	2232	2232	2232	2232	2232	2225	2224	1642	1650	1654	1654	1654	1654	1654	1654	1654	1654	1654	1654	1654	1654	1654	1632	1648	1651	1652
LC02-22-RV4-P64-E04	2211	2219	2230	2232	2232	2232	2232	2232	2232	2232	2232	2232	2232	2232	2232	2232	2232	2232	2232	2232	2232	2232	2232	2232	2232	2232	2232	2232	2225	2224	1642	1650	1654	1654	1654	1654	1654	1654	1654	1654	1654	1654	1654	1654	1654	1632	1648	1651	1652
LC14-22-RV4-P64-E04	2210	2218	2229	2231	2231	2231	2231	2231	2231	2231	2231	2231	2231	2231	2231	2231	2231	2231	2231	2231	2231	2231	2231	2231	2231	2231	2231	2231	2224	2223	1641	1649	1653	1653	1653	1653	1653	1653	1653	1653	1653	1653	1653	1653	1653	1631	1647	1650	1651
LC12-22-RV4-P64-E04	2210	2218	2229	2231	2231	2231	2231	2231	2231	2231	2231	2231	2231	2231	2231	2231	2231	2231	2231	2231	2231	2231	2231	2231	2231	2231	2231	2231	2224	2223	1641	1649	1653	1653	1653	1653	1653	1653	1653	1653	1653	1653	1653	1653	1653	1631	1647	1650	1651
LC10-22-RV4-P64-E04	2210	2218	2229	2231	2231	2231	2231	2231	2231	2231	2231	2231	2231	2231	2231	2231	2231	2231	2231	2231	2231	2231	2231	2231	2231	2231	2231	2231	2224	2223	1641	1649	1653	1653	1653	1653	1653	1653	1653	1653	1653	1653	1653	1653	1653	1631	1647	1650	1651
LC06-22-RV4-P64-E04	2210	2218	2229	2231	2231	2231	2231	2231	2231	2231	2231	2231	2231	2231	2231	2231	2231	2231	2231	2231	2231	2231	2231	2231	2231	2231	2231	2231	2224	2223	1641	1649	1653	1653	1653	1653	1653	1653	1653	1653	1653	1653	1653	1653	1653	1631	1647	1650	1651
LC01-22-RV4-P64-E04	2210	2218	2229	2231	2231	2231	2231	2231	2231	2231	2231	2231	2231	2231	2231	2231	2231	2231	2231	2231	2231	2231	2231	2231	2231	2231	2231	2231	2224	2223	1641	1649	1653	1653	1653	1653	1653	1653	1653	1653	1653	1653	1653	1653	1653	1631	1647	1650	1651
LC04-22-RV4-P64-E04	2210	2218	2229	2231	2231	2231	2231	2231	2231	2231	2231	2231	2231	2231	2231	2231	2231	2231	2231	2231	2231	2231	2231	2231	2231	2231	2231	2231	2224	2223	1641	1649	1653	1653	1653	1653	1653	1653	1653	1653	1653	1653	1653	1653	1653	1631	1647	1650	1651
LC05-22-RV4-P64-E03	2169	2177	2184	2186	2186	2186	2186	2186	2186	2186	2186	2186	2186	2186	2186	2186	2186	2186	2186	2186	2186	2186	2186	2186	2186	2186	2186	2186	2180	2180	1608	1617	1620	1620	1620	1620	1620	1620	1620	1620	1620	1620	1620	1620	1620	1600	1616	1618	1619
LC11-22-RV4-P64-E03	2207	2216	2225	2227	2227	2227	2227	2227	2227	2227	2227	2227	2227	2227	2227	2227	2227	2227	2227	2227	2227	2227	2227	2227	2227	2227	2227	2227	2220	2220	1639	1646	1649	1649	1649	1649	1649	1649	1649	1649	1649	1649	1649	1649	1649	1627	1642	1646	1647
LC15-22-RV4-P64-E03	2211	2219	2230	2232	2232	2232	2232	2232	2232	2232	2232	2232	2232	2232	2232	2232	2232	2232	2232	2232	2232	2232	2232	2232	2232	2232	2232	2232	2225	2224	1642	1650	1653	1653	1653	1653	1653	1653	1653	1653	1653	1653	1653	1653	1653	1632	1648	1650	1651
LC14-22-RV4-P64-E03	2211	2219	2230	2232	2232	2232	2232	2232	2232	2232	2232	2232	2232	2232	2232	2232	2232	2232	2232	2232	2232	2232	2232	2232	2232	2232	2232	2232	2225	2224	1642	1650	1653	1653	1653	1653	1653	1653	1653	1653	1653	1653	1653	1653	1653	1632	1648	1650	1651
LC13-22-RV4-P64-E03	2211	2219	2230	2232	2232	2232	2232	2232	2232	2232	2232	2232	2232	2232	2232	2232	2232	2232	2232	2232	2232	2232	2232	2232	2232	2232	2232	2232	2225	2224	1642	1650	1653	1653	1653	1653	1653	1653	1653	1653	1653	1653	1653	1653	1653	1632	1648	1650	1651
LC12-22-RV4-P64-E03	2211	2219	2230	2232	2232	2232	2232	2232	2232	2232	2232	2232	2232	2232	2232	2232	2232	2232	2232	2232	2232	2232	2232	2232	2232	2232	2232	2232	2225	2224	1642	1650	1653	1653	1653	1653	1653	1653	1653	1653	1653	1653	1653	1653	1653	1632	1648	1650	1651
LC10-22-RV4-P64-E03	2211	2219	2230	2232	2232	2232	2232	2232	2232	2232	2232	2232	2232	2232	2232	2232	2232	2232	2232	2232	2232	2232	2232	2232	2232	2232	2232	2232	2225	2224	1642	1650	1653	1653	1653	1653	1653	1653	1653	1653	1653	1653	1653	1653	1653	1632	1648	1650	1651
LC09-22-RV4-P64-E03	2211	2219	2230	2232	2232	2232	2232	2232	2232	2232	2232	2232	2232	2232	2232	2232	2232	2232	2232	2232	2232	2232	2232	2232	2232	2232	2232	2232	2225	2224	1642	1650	1653	1653	1653	1653	1653	1653	1653	1653	1653	1653	1653	1653	1653	1632	1648	1650	1651
LC08-22-RV4-P64-E03	2211	2219	2230	2232	2232	2232	2232	2232	2232	2232	2232	2232	2232	2232	2232	2232	2232	2232	2232	2232	2232	2232	2232	2232	2232	2232	2232	2232	2225	2224	1642	1650	1653	1653	1653	1653	1653	1653	1653	1653	1653	1653	1653	1653	1653	1632	1648	1650	1651
LC07-22-RV4-P64-E03	2211	2219	2230	2232	2232	2232	2232	2232	2232	2232	2232	2232	2232	2232	2232	2232	2232	2232	2232	2232	2232	2232	2232	2232	2232	2232	2232	2232	2225	2224	1642	1650	1653	1653	1653	1653	1653	1653	1653	1653	1653	1653	1653	1653	1653	1632	1648	1650	1651
LC06-22-RV4-P64-E03	2211	2219	2230	2232	2232	2232	2232	2232	2232	2232	2232	2232	2232	2232	2232	2232	2232	2232	2232	2232	2232	2232	2232	2232	2232	2232	2232	2232	2225	2224	1642	1650	1653	1653	1653	1653	1653	1653	1653	1653	1653	1653	1653	1653	1653	1632	1648	1650	1651
LC04-22-RV4-P64-E03	2211	2219	2230	2232	2232	2232	2232	2232	2232	2232	2232	2232	2232	2232	2232	2232	2232	2232	2232	2232	2232	2232	2232	2232	2232	2232	2232	2232	2225	2224	1642	1650	1653	1653	1653	1653	1653	1653	1653	1653	1653	1653	1653	1653	1653	1632	1648	1650	1651
LC03-22-RV4-P64-E03	2211	2219	2230	2232	2232	2232	2232	2232	2232	2232	2232	2232	2232	2232	2232	2232	2232	2232	2232	2232	2232	2232	2232	2232	2232	2232	2232	2232	2225	2224	1642	1650	1653	1653	1653	1653	1653	1653	1653	1653	1653	1653	1653	1653	1653	1632	1648	1650	1651
LC01-22-RV4-P64-E03	2211	2219	2230	2232	2232	2232	2232	2232	2232	2232	2232	2232	2232	2232	2232	2232	2232	2232	2232	2232	2232	2232	2232	2232	2232	2232	2232	2232	2225	2224	1642	1650	1653	1653	1653	1653	1653	1653	1653	1653	1653	1653	1653	1653	1653	1632	1648	1650	1651
LC02-22-RV4-P64-E03	2211	2219	2230	2232	2232	2232	2232	2232	2232	2232	2232	2232	2232	2232	2232	2232	2232	2232	2232	2232	2232	2232	2232	2232	2232	2232	2232	2232	2225	2224	1642	1650	1653	1653	1653	1653	1653	1653	1653	1653	1653	1653	1653	1653	1653	1632	1648	1650	1651
[truncated: 116 more columns]

## Sheet: E.coli filtered
cgMLST	LC05-22-RV4-P64-E01	LC11-22-RV4-P64-E01	LC11-22-RV4-P64-E02	LC05-22-RV4-P64-E02	LC08-22-RV4-P64-E02	LC15-22-RV4-P64-E02	LC15-22-RV4-P64-E01	LC14-22-RV4-P64-E02	LC14-22-RV4-P64-E01	LC13-22-RV4-P64-E02	LC13-22-RV4-P64-E01	LC12-22-RV4-P64-E02	LC12-22-RV4-P64-E01	LC10-22-RV4-P64-E02	LC10-22-RV4-P64-E01	LC08-22-RV4-P64-E01	LC07-22-RV4-P64-E02	LC07-22-RV4-P64-E01	LC06-22-RV4-P64-E02	LC06-22-RV4-P64-E01	LC04-22-RV4-P64-E02	LC04-22-RV4-P64-E01	LC03-22-RV4-P64-E02	LC03-22-RV4-P64-E01	LC02-22-RV4-P64-E02	LC02-22-RV4-P64-E01	LC01-22-RV4-P64-E01	LC01-22-RV4-P64-E02	LC09-22-RV4-P64-E02	LC09-22-RV4-P64-E01	LC05-22-RV4-P64-E05	LC11-22-RV4-P64-E05	LC15-22-RV4-P64-E05	LC14-22-RV4-P64-E05	LC13-22-RV4-P64-E05	LC12-22-RV4-P64-E05	LC10-22-RV4-P64-E05	LC09-22-RV4-P64-E05	LC08-22-RV4-P64-E05	LC07-22-RV4-P64-E05	LC06-22-RV4-P64-E05	LC04-22-RV4-P64-E05	LC03-22-RV4-P64-E05	LC01-22-RV4-P64-E05	LC02-22-RV4-P64-E05	LC05-22-RV4-P64-E06	LC11-22-RV4-P64-E06	LC09-22-RV4-P64-E06	LC15-22-RV4-P64-E06
LC05-22-RV4-P64-E01	0	5	6	7	6	5	5	5	5	5	5	5	5	5	5	5	5	5	5	5	5	5	5	5	5	5	5	5	7	7	2128	2136	2146	2146	2146	2146	2146	2146	2146	2146	2146	2146	2146	2146	2146	2113	2141	2144	2145
LC11-22-RV4-P64-E01	5	0	3	4	3	2	2	2	2	2	2	2	2	2	2	2	2	2	2	2	2	2	2	2	2	2	2	2	4	4	2143	2154	2167	2167	2167	2167	2167	2167	2167	2167	2167	2167	2167	2167	2167	2130	2160	2164	2165
LC11-22-RV4-P64-E02	6	3	0	5	4	3	3	3	3	3	3	3	3	3	3	3	3	3	3	3	3	3	3	3	3	3	3	3	5	5	2141	2152	2163	2163	2163	2163	2163	2163	2163	2163	2163	2163	2163	2163	2163	2127	2156	2160	2161
LC05-22-RV4-P64-E02	7	4	5	0	3	2	2	2	2	2	2	2	2	2	2	2	2	2	2	2	2	2	2	2	2	2	2	2	4	4	2137	2144	2155	2155	2155	2155	2155	2155	2155	2155	2155	2155	2155	2155	2155	2122	2149	2153	2154
LC08-22-RV4-P64-E02	6	3	4	3	0	1	1	1	1	1	1	1	1	1	1	1	1	1	1	1	1	1	1	1	1	1	1	1	3	3	2151	2162	2176	2176	2176	2176	2176	2176	2176	2176	2176	2176	2176	2176	2176	2138	2168	2173	2174
LC15-22-RV4-P64-E02	5	2	3	2	1	0	0	0	0	0	0	0	0	0	0	0	0	0	0	0	0	0	0	0	0	0	0	0	2	2	2151	2162	2176	2176	2176	2176	2176	2176	2176	2176	2176	2176	2176	2176	2176	2138	2168	2173	2174
LC15-22-RV4-P64-E01	5	2	3	2	1	0	0	0	0	0	0	0	0	0	0	0	0	0	0	0	0	0	0	0	0	0	0	0	2	2	2151	2162	2176	2176	2176	2176	2176	2176	2176	2176	2176	2176	2176	2176	2176	2138	2168	2173	2174
LC14-22-RV4-P64-E02	5	2	3	2	1	0	0	0	0	0	0	0	0	0	0	0	0	0	0	0	0	0	0	0	0	0	0	0	2	2	2151	2162	2176	2176	2176	2176	2176	2176	2176	2176	2176	2176	2176	2176	2176	2138	2168	2173	2174
LC14-22-RV4-P64-E01	5	2	3	2	1	0	0	0	0	0	0	0	0	0	0	0	0	0	0	0	0	0	0	0	0	0	0	0	2	2	2151	2162	2176	2176	2176	2176	2176	2176	2176	2176	2176	2176	2176	2176	2176	2138	2168	2173	2174
LC13-22-RV4-P64-E02	5	2	3	2	1	0	0	0	0	0	0	0	0	0	0	0	0	0	0	0	0	0	0	0	0	0	0	0	2	2	2151	2162	2176	2176	2176	2176	2176	2176	2176	2176	2176	2176	2176	2176	2176	2138	2168	2173	2174
LC13-22-RV4-P64-E01	5	2	3	2	1	0	0	0	0	0	0	0	0	0	0	0	0	0	0	0	0	0	0	0	0	0	0	0	2	2	2151	2162	2176	2176	2176	2176	2176	2176	2176	2176	2176	2176	2176	2176	2176	2138	2168	2173	2174
LC12-22-RV4-P64-E02	5	2	3	2	1	0	0	0	0	0	0	0	0	0	0	0	0	0	0	0	0	0	0	0	0	0	0	0	2	2	2151	2162	2176	2176	2176	2176	2176	2176	2176	2176	2176	2176	2176	2176	2176	2138	2168	2173	2174
LC12-22-RV4-P64-E01	5	2	3	2	1	0	0	0	0	0	0	0	0	0	0	0	0	0	0	0	0	0	0	0	0	0	0	0	2	2	2151	2162	2176	2176	2176	2176	2176	2176	2176	2176	2176	2176	2176	2176	2176	2138	2168	2173	2174
LC10-22-RV4-P64-E02	5	2	3	2	1	0	0	0	0	0	0	0	0	0	0	0	0	0	0	0	0	0	0	0	0	0	0	0	2	2	2151	2162	2176	2176	2176	2176	2176	2176	2176	2176	2176	2176	2176	2176	2176	2138	2168	2173	2174
LC10-22-RV4-P64-E01	5	2	3	2	1	0	0	0	0	0	0	0	0	0	0	0	0	0	0	0	0	0	0	0	0	0	0	0	2	2	2151	2162	2176	2176	2176	2176	2176	2176	2176	2176	2176	2176	2176	2176	2176	2138	2168	2173	2174
LC08-22-RV4-P64-E01	5	2	3	2	1	0	0	0	0	0	0	0	0	0	0	0	0	0	0	0	0	0	0	0	0	0	0	0	2	2	2151	2162	2176	2176	2176	2176	2176	2176	2176	2176	2176	2176	2176	2176	2176	2138	2168	2173	2174
LC07-22-RV4-P64-E02	5	2	3	2	1	0	0	0	0	0	0	0	0	0	0	0	0	0	0	0	0	0	0	0	0	0	0	0	2	2	2151	2162	2176	2176	2176	2176	2176	2176	2176	2176	2176	2176	2176	2176	2176	2138	2168	2173	2174
LC07-22-RV4-P64-E01	5	2	3	2	1	0	0	0	0	0	0	0	0	0	0	0	0	0	0	0	0	0	0	0	0	0	0	0	2	2	2151	2162	2176	2176	2176	2176	2176	2176	2176	2176	2176	2176	2176	2176	2176	2138	2168	2173	2174
LC06-22-RV4-P64-E02	5	2	3	2	1	0	0	0	0	0	0	0	0	0	0	0	0	0	0	0	0	0	0	0	0	0	0	0	2	2	2151	2162	2176	2176	2176	2176	2176	2176	2176	2176	2176	2176	2176	2176	2176	2138	2168	2173	2174
LC06-22-RV4-P64-E01	5	2	3	2	1	0	0	0	0	0	0	0	0	0	0	0	0	0	0	0	0	0	0	0	0	0	0	0	2	2	2151	2162	2176	2176	2176	2176	2176	2176	2176	2176	2176	2176	2176	2176	2176	2138	2168	2173	2174
LC04-22-RV4-P64-E02	5	2	3	2	1	0	0	0	0	0	0	0	0	0	0	0	0	0	0	0	0	0	0	0	0	0	0	0	2	2	2151	2162	2176	2176	2176	2176	2176	2176	2176	2176	2176	2176	2176	2176	2176	2138	2168	2173	2174
LC04-22-RV4-P64-E01	5	2	3	2	1	0	0	0	0	0	0	0	0	0	0	0	0	0	0	0	0	0	0	0	0	0	0	0	2	2	2151	2162	2176	2176	2176	2176	2176	2176	2176	2176	2176	2176	2176	2176	2176	2138	2168	2173	2174
LC03-22-RV4-P64-E02	5	2	3	2	1	0	0	0	0	0	0	0	0	0	0	0	0	0	0	0	0	0	0	0	0	0	0	0	2	2	2151	2162	2176	2176	2176	2176	2176	2176	2176	2176	2176	2176	2176	2176	2176	2138	2168	2173	2174
LC03-22-RV4-P64-E01	5	2	3	2	1	0	0	0	0	0	0	0	0	0	0	0	0	0	0	0	0	0	0	0	0	0	0	0	2	2	2151	2162	2176	2176	2176	2176	2176	2176	2176	2176	2176	2176	2176	2176	2176	2138	2168	2173	2174
LC02-22-RV4-P64-E02	5	2	3	2	1	0	0	0	0	0	0	0	0	0	0	0	0	0	0	0	0	0	0	0	0	0	0	0	2	2	2151	2162	2176	2176	2176	2176	2176	2176	2176	2176	2176	2176	2176	2176	2176	2138	2168	2173	2174
LC02-22-RV4-P64-E01	5	2	3	2	1	0	0	0	0	0	0	0	0	0	0	0	0	0	0	0	0	0	0	0	0	0	0	0	2	2	2151	2162	2176	2176	2176	2176	2176	2176	2176	2176	2176	2176	2176	2176	2176	2138	2168	2173	2174
LC01-22-RV4-P64-E01	5	2	3	2	1	0	0	0	0	0	0	0	0	0	0	0	0	0	0	0	0	0	0	0	0	0	0	0	2	2	2151	2162	2176	2176	2176	2176	2176	2176	2176	2176	2176	2176	2176	2176	2176	2138	2168	2173	2174
LC01-22-RV4-P64-E02	5	2	3	2	1	0	0	0	0	0	0	0	0	0	0	0	0	0	0	0	0	0	0	0	0	0	0	0	2	2	2151	2162	2176	2176	2176	2176	2176	2176	2176	2176	2176	2176	2176	2176	2176	2138	2168	2173	2174
LC09-22-RV4-P64-E02	7	4	5	4	3	2	2	2	2	2	2	2	2	2	2	2	2	2	2	2	2	2	2	2	2	2	2	2	0	3	2151	2162	2176	2176	2176	2176	2176	2176	2176	2176	2176	2176	2176	2176	2176	2138	2168	2173	2174
LC09-22-RV4-P64-E01	7	4	5	4	3	2	2	2	2	2	2	2	2	2	2	2	2	2	2	2	2	2	2	2	2	2	2	2	3	0	2148	2159	2173	2173	2173	2173	2173	2173	2173	2173	2173	2173	2173	2173	2173	2136	2166	2171	2172
LC05-22-RV4-P64-E05	2128	2143	2141	2137	2151	2151	2151	2151	2151	2151	2151	2151	2151	2151	2151	2151	2151	2151	2151	2151	2151	2151	2151	2151	2151	2151	2151	2151	2151	2148	0	5	5	5	5	5	5	5	5	5	5	5	5	5	5	175	179	180	179
LC11-22-RV4-P64-E05	2136	2154	2152	2144	2162	2162	2162	2162	2162	2162	2162	2162	2162	2162	2162	2162	2162	2162	2162	2162	2162	2162	2162	2162	2162	2162	2162	2162	2162	2159	5	0	2	2	2	2	2	2	2	2	2	2	2	2	2	175	176	178	177
LC15-22-RV4-P64-E05	2146	2167	2163	2155	2176	2176	2176	2176	2176	2176	2176	2176	2176	2176	2176	2176	2176	2176	2176	2176	2176	2176	2176	2176	2176	2176	2176	2176	2176	2173	5	2	0	0	0	0	0	0	0	0	0	0	0	0	0	176	179	178	177
LC14-22-RV4-P64-E05	2146	2167	2163	2155	2176	2176	2176	2176	2176	2176	2176	2176	2176	2176	2176	2176	2176	2176	2176	2176	2176	2176	2176	2176	2176	2176	2176	2176	2176	2173	5	2	0	0	0	0	0	0	0	0	0	0	0	0	0	176	179	178	177
LC13-22-RV4-P64-E05	2146	2167	2163	2155	2176	2176	2176	2176	2176	2176	2176	2176	2176	2176	2176	2176	2176	2176	2176	2176	2176	2176	2176	2176	2176	2176	2176	2176	2176	2173	5	2	0	0	0	0	0	0	0	0	0	0	0	0	0	176	179	178	177
LC12-22-RV4-P64-E05	2146	2167	2163	2155	2176	2176	2176	2176	2176	2176	2176	2176	2176	2176	2176	2176	2176	2176	2176	2176	2176	2176	2176	2176	2176	2176	2176	2176	2176	2173	5	2	0	0	0	0	0	0	0	0	0	0	0	0	0	176	179	178	177
LC10-22-RV4-P64-E05	2146	2167	2163	2155	2176	2176	2176	2176	2176	2176	2176	2176	2176	2176	2176	2176	2176	2176	2176	2176	2176	2176	2176	2176	2176	2176	2176	2176	2176	2173	5	2	0	0	0	0	0	0	0	0	0	0	0	0	0	176	179	178	177
LC09-22-RV4-P64-E05	2146	2167	2163	2155	2176	2176	2176	2176	2176	2176	2176	2176	2176	2176	2176	2176	2176	2176	2176	2176	2176	2176	2176	2176	2176	2176	2176	2176	2176	2173	5	2	0	0	0	0	0	0	0	0	0	0	0	0	0	176	179	178	177
LC08-22-RV4-P64-E05	2146	2167	2163	2155	2176	2176	2176	2176	2176	2176	2176	2176	2176	2176	2176	2176	2176	2176	2176	2176	2176	2176	2176	2176	2176	2176	2176	2176	2176	2173	5	2	0	0	0	0	0	0	0	0	0	0	0	0	0	176	179	178	177
LC07-22-RV4-P64-E05	2146	2167	2163	2155	2176	2176	2176	2176	2176	2176	2176	2176	2176	2176	2176	2176	2176	2176	2176	2176	2176	2176	2176	2176	2176	2176	2176	2176	2176	2173	5	2	0	0	0	0	0	0	0	0	0	0	0	0	0	176	179	178	177
LC06-22-RV4-P64-E05	2146	2167	2163	2155	2176	2176	2176	2176	2176	2176	2176	2176	2176	2176	2176	2176	2176	2176	2176	2176	2176	2176	2176	2176	2176	2176	2176	2176	2176	2173	5	2	0	0	0	0	0	0	0	0	0	0	0	0	0	176	179	178	177
LC04-22-RV4-P64-E05	2146	2167	2163	2155	2176	2176	2176	2176	2176	2176	2176	2176	2176	2176	2176	2176	2176	2176	2176	2176	2176	2176	2176	2176	2176	2176	2176	2176	2176	2173	5	2	0	0	0	0	0	0	0	0	0	0	0	0	0	176	179	178	177
LC03-22-RV4-P64-E05	2146	2167	2163	2155	2176	2176	2176	2176	2176	2176	2176	2176	2176	2176	2176	2176	2176	2176	2176	2176	2176	2176	2176	2176	2176	2176	2176	2176	2176	2173	5	2	0	0	0	0	0	0	0	0	0	0	0	0	0	176	179	178	177
LC01-22-RV4-P64-E05	2146	2167	2163	2155	2176	2176	2176	2176	2176	2176	2176	2176	2176	2176	2176	2176	2176	2176	2176	2176	2176	2176	2176	2176	2176	2176	2176	2176	2176	2173	5	2	0	0	0	0	0	0	0	0	0	0	0	0	0	176	179	178	177
LC02-22-RV4-P64-E05	2146	2167	2163	2155	2176	2176	2176	2176	2176	2176	2176	2176	2176	2176	2176	2176	2176	2176	2176	2176	2176	2176	2176	2176	2176	2176	2176	2176	2176	2173	5	2	0	0	0	0	0	0	0	0	0	0	0	0	0	176	179	178	177
LC05-22-RV4-P64-E06	2113	2130	2127	2122	2138	2138	2138	2138	2138	2138	2138	2138	2138	2138	2138	2138	2138	2138	2138	2138	2138	2138	2138	2138	2138	2138	2138	2138	2138	2136	175	175	176	176	176	176	176	176	176	176	176	176	176	176	176	0	8	7	6
LC11-22-RV4-P64-E06	2141	2160	2156	2149	2168	2168	2168	2168	2168	2168	2168	2168	2168	2168	2168	2168	2168	2168	2168	2168	2168	2168	2168	2168	2168	2168	2168	2168	2168	2166	179	176	179	179	179	179	179	179	179	179	179	179	179	179	179	8	0	3	2
LC09-22-RV4-P64-E06	2144	2164	2160	2153	2173	2173	2173	2173	2173	2173	2173	2173	2173	2173	2173	2173	2173	2173	2173	2173	2173	2173	2173	2173	2173	2173	2173	2173	2173	2171	180	178	178	178	178	178	178	178	178	178	178	178	178	178	178	7	3	0	1
LC15-22-RV4-P64-E06	2145	2165	2161	2154	2174	2174	2174	2174	2174	2174	2174	2174	2174	2174	2174	2174	2174	2174	2174	2174	2174	2174	2174	2174	2174	2174	2174	2174	2174	2172	179	177	177	177	177	177	177	177	177	177	177	177	177	177	177	6	2	1	0
LC14-22-RV4-P64-E06	2145	2165	2161	2154	2174	2174	2174	2174	2174	2174	2174	2174	2174	2174	2174	2174	2174	2174	2174	2174	2174	2174	2174	2174	2174	2174	2174	2174	2174	2172	179	177	177	177	177	177	177	177	177	177	177	177	177	177	177	6	2	1	0
LC13-22-RV4-P64-E06	2145	2165	2161	2154	2174	2174	2174	2174	2174	2174	2174	2174	2174	2174	2174	2174	2174	2174	2174	2174	2174	2174	2174	2174	2174	2174	2174	2174	2174	2172	179	177	177	177	177	177	177	177	177	177	177	177	177	177	177	6	2	1	0
LC12-22-RV4-P64-E06	2145	2165	2161	2154	2174	2174	2174	2174	2174	2174	2174	2174	2174	2174	2174	2174	2174	2174	2174	2174	2174	2174	2174	2174	2174	2174	2174	2174	2174	2172	179	177	177	177	177	177	177	177	177	177	177	177	177	177	177	6	2	1	0
LC10-22-RV4-P64-E06	2145	2165	2161	2154	2174	2174	2174	2174	2174	2174	2174	2174	2174	2174	2174	2174	2174	2174	2174	2174	2174	2174	2174	2174	2174	2174	2174	2174	2174	2172	179	177	177	177	177	177	177	177	177	177	177	177	177	177	177	6	2	1	0
LC08-22-RV4-P64-E06	2145	2165	2161	2154	2174	2174	2174	2174	2174	2174	2174	2174	2174	2174	2174	2174	2174	2174	2174	2174	2174	2174	2174	2174	2174	2174	2174	2174	2174	2172	179	177	177	177	177	177	177	177	177	177	177	177	177	177	177	6	2	1	0
LC07-22-RV4-P64-E06	2145	2165	2161	2154	2174	2174	2174	2174	2174	2174	2174	2174	2174	2174	2174	2174	2174	2174	2174	2174	2174	2174	2174	2174	2174	2174	2174	2174	2174	2172	179	177	177	177	177	177	177	177	177	177	177	177	177	177	177	6	2	1	0
LC06-22-RV4-P64-E06	2145	2165	2161	2154	2174	2174	2174	2174	2174	2174	2174	2174	2174	2174	2174	2174	2174	2174	2174	2174	2174	2174	2174	2174	2174	2174	2174	2174	2174	2172	179	177	177	177	177	177	177	177	177	177	177	177	177	177	177	6	2	1	0
LC04-22-RV4-P64-E06	2145	2165	2161	2154	2174	2174	2174	2174	2174	2174	2174	2174	2174	2174	2174	2174	2174	2174	2174	2174	2174	2174	2174	2174	2174	2174	2174	2174	2174	2172	179	177	177	177	177	177	177	177	177	177	177	177	177	177	177	6	2	1	0
LC03-22-RV4-P64-E06	2145	2165	2161	2154	2174	2174	2174	2174	2174	2174	2174	2174	2174	2174	2174	2174	2174	2174	2174	2174	2174	2174	2174	2174	2174	2174	2174	2174	2174	2172	179	177	177	177	177	177	177	177	177	177	177	177	177	177	177	6	2	1	0
LC01-22-RV4-P64-E06	2145	2165	2161	2154	2174	2174	2174	2174	2174	2174	2174	2174	2174	2174	2174	2174	2174	2174	2174	2174	2174	2174	2174	2174	2174	2174	2174	2174	2174	2172	179	177	177	177	177	177	177	177	177	177	177	177	177	177	177	6	2	1	0
LC02-22-RV4-P64-E06	2145	2165	2161	2154	2174	2174	2174	2174	2174	2174	2174	2174	2174	2174	2174	2174	2174	2174	2174	2174	2174	2174	2174	2174	2174	2174	2174	2174	2174	2172	179	177	177	177	177	177	177	177	177	177	177	177	177	177	177	6	2	1	0
LC11-22-RV4-P64-E07	2143	2163	2160	2151	2169	2169	2169	2169	2169	2169	2169	2169	2169	2169	2169	2169	2169	2169	2169	2169	2169	2169	2169	2169	2169	2169	2169	2169	2169	2167	1560	1568	1577	1577	1577	1577	1577	1577	1577	1577	1577	1577	1577	1577	1577	1552	1566	1569	1570
LC05-22-RV4-P64-E07	2141	2157	2154	2149	2166	2166	2166	2166	2166	2166	2166	2166	2166	2166	2166	2166	2166	2166	2166	2166	2166	2166	2166	2166	2166	2166	2166	2166	2166	2164	1557	1563	1573	1573	1573	1573	1573	1573	1573	1573	1573	1573	1573	1573	1573	1550	1563	1566	1567
LC08-22-RV4-P64-E07	2156	2176	2172	2165	2185	2185	2185	2185	2185	2185	2185	2185	2185	2185	2185	2185	2185	2185	2185	2185	2185	2185	2185	2185	2185	2185	2185	2185	2185	2183	1570	1580	1590	1590	1590	1590	1590	1590	1590	1590	1590	1590	1590	1590	1590	1560	1578	1581	1582
LC15-22-RV4-P64-E07	2156	2176	2172	2165	2185	2185	2185	2185	2185	2185	2185	2185	2185	2185	2185	2185	2185	2185	2185	2185	2185	2185	2185	2185	2185	2185	2185	2185	2185	2183	1570	1580	1590	1590	1590	1590	1590	1590	1590	1590	1590	1590	1590	1590	1590	1560	1578	1581	1582
LC14-22-RV4-P64-E07	2156	2176	2172	2165	2185	2185	2185	2185	2185	2185	2185	2185	2185	2185	2185	2185	2185	2185	2185	2185	2185	2185	2185	2185	2185	2185	2185	2185	2185	2183	1570	1580	1590	1590	1590	1590	1590	1590	1590	1590	1590	1590	1590	1590	1590	1560	1578	1581	1582
LC13-22-RV4-P64-E07	2156	2176	2172	2165	2185	2185	2185	2185	2185	2185	2185	2185	2185	2185	2185	2185	2185	2185	2185	2185	2185	2185	2185	2185	2185	2185	2185	2185	2185	2183	1570	1580	1590	1590	1590	1590	1590	1590	1590	1590	1590	1590	1590	1590	1590	1560	1578	1581	1582
LC12-22-RV4-P64-E07	2156	2176	2172	2165	2185	2185	2185	2185	2185	2185	2185	2185	2185	2185	2185	2185	2185	2185	2185	2185	2185	2185	2185	2185	2185	2185	2185	2185	2185	2183	1570	1580	1590	1590	1590	1590	1590	1590	1590	1590	1590	1590	1590	1590	1590	1560	1578	1581	1582
LC10-22-RV4-P64-E07	2156	2176	2172	2165	2185	2185	2185	2185	2185	2185	2185	2185	2185	2185	2185	2185	2185	2185	2185	2185	2185	2185	2185	2185	2185	2185	2185	2185	2185	2183	1570	1580	1590	1590	1590	1590	1590	1590	1590	1590	1590	1590	1590	1590	1590	1560	1578	1581	1582
LC09-22-RV4-P64-E07	2156	2176	2172	2165	2185	2185	2185	2185	2185	2185	2185	2185	2185	2185	2185	2185	2185	2185	2185	2185	2185	2185	2185	2185	2185	2185	2185	2185	2185	2183	1570	1580	1590	1590	1590	1590	1590	1590	1590	1590	1590	1590	1590	1590	1590	1560	1578	1581	1582
LC07-22-RV4-P64-E07	2156	2176	2172	2165	2185	2185	2185	2185	2185	2185	2185	2185	2185	2185	2185	2185	2185	2185	2185	2185	2185	2185	2185	2185	2185	2185	2185	2185	2185	2183	1570	1580	1590	1590	1590	1590	1590	1590	1590	1590	1590	1590	1590	1590	1590	1560	1578	1581	1582
LC06-22-RV4-P64-E07	2156	2176	2172	2165	2185	2185	2185	2185	2185	2185	2185	2185	2185	2185	2185	2185	2185	2185	2185	2185	2185	2185	2185	2185	2185	2185	2185	2185	2185	2183	1570	1580	1590	1590	1590	1590	1590	1590	1590	1590	1590	1590	1590	1590	1590	1560	1578	1581	1582
LC04-22-RV4-P64-E07	2156	2176	2172	2165	2185	2185	2185	2185	2185	2185	2185	2185	2185	2185	2185	2185	2185	2185	2185	2185	2185	2185	2185	2185	2185	2185	2185	2185	2185	2183	1570	1580	1590	1590	1590	1590	1590	1590	1590	1590	1590	1590	1590	1590	1590	1560	1578	1581	1582
LC03-22-RV4-P64-E07	2156	2176	2172	2165	2185	2185	2185	2185	2185	2185	2185	2185	2185	2185	2185	2185	2185	2185	2185	2185	2185	2185	2185	2185	2185	2185	2185	2185	2185	2183	1570	1580	1590	1590	1590	1590	1590	1590	1590	1590	1590	1590	1590	1590	1590	1560	1578	1581	1582
LC01-22-RV4-P64-E07	2156	2176	2172	2165	2185	2185	2185	2185	2185	2185	2185	2185	2185	2185	2185	2185	2185	2185	2185	2185	2185	2185	2185	2185	2185	2185	2185	2185	2185	2183	1570	1580	1590	1590	1590	1590	1590	1590	1590	1590	1590	1590	1590	1590	1590	1560	1578	1581	1582
LC02-22-RV4-P64-E07	2156	2176	2172	2165	2185	2185	2185	2185	2185	2185	2185	2185	2185	2185	2185	2185	2185	2185	2185	2185	2185	2185	2185	2185	2185	2185	2185	2185	2185	2183	1570	1580	1590	1590	1590	1590	1590	1590	1590	1590	1590	1590	1590	1590	1590	1560	1578	1581	1582
LC05-22-RV4-P64-E08	2120	2136	2132	2130	2143	2143	2143	2143	2143	2143	2143	2143	2143	2143	2143	2143	2143	2143	2143	2143	2143	2143	2143	2143	2143	2143	2143	2143	2143	2141	1510	1516	1524	1524	1524	1524	1524	1524	1524	1524	1524	1524	1524	1524	1524	1496	1516	1518	1519
LC11-22-RV4-P64-E08	2138	2156	2154	2145	2164	2164	2164	2164	2164	2164	2164	2164	2164	2164	2164	2164	2164	2164	2164	2164	2164	2164	2164	2164	2164	2164	2164	2164	2164	2162	1528	1537	1545	1545	1545	1545	1545	1545	1545	1545	1545	1545	1545	1545	1545	1509	1534	1537	1538
LC15-22-RV4-P64-E08	2143	2163	2159	2152	2172	2172	2172	2172	2172	2172	2172	2172	2172	2172	2172	2172	2172	2172	2172	2172	2172	2172	2172	2172	2172	2172	2172	2172	2172	2170	1531	1540	1549	1549	1549	1549	1549	1549	1549	1549	1549	1549	1549	1549	1549	1513	1538	1541	1542
LC14-22-RV4-P64-E08	2143	2163	2159	2152	2172	2172	2172	2172	2172	2172	2172	2172	2172	2172	2172	2172	2172	2172	2172	2172	2172	2172	2172	2172	2172	2172	2172	2172	2172	2170	1531	1540	1549	1549	1549	1549	1549	1549	1549	1549	1549	1549	1549	1549	1549	1513	1538	1541	1542
LC13-22-RV4-P64-E08	2143	2163	2159	2152	2172	2172	2172	2172	2172	2172	2172	2172	2172	2172	2172	2172	2172	2172	2172	2172	2172	2172	2172	2172	2172	2172	2172	2172	2172	2170	1531	1540	1549	1549	1549	1549	1549	1549	1549	1549	1549	1549	1549	1549	1549	1513	1538	1541	1542
LC12-22-RV4-P64-E08	2143	2163	2159	2152	2172	2172	2172	2172	2172	2172	2172	2172	2172	2172	2172	2172	2172	2172	2172	2172	2172	2172	2172	2172	2172	2172	2172	2172	2172	2170	1531	1540	1549	1549	1549	1549	1549	1549	1549	1549	1549	1549	1549	1549	1549	1513	1538	1541	1542
LC10-22-RV4-P64-E08	2143	2163	2159	2152	2172	2172	2172	2172	2172	2172	2172	2172	2172	2172	2172	2172	2172	2172	2172	2172	2172	2172	2172	2172	2172	2172	2172	2172	2172	2170	1531	1540	1549	1549	1549	1549	1549	1549	1549	1549	1549	1549	1549	1549	1549	1513	1538	1541	1542
LC09-22-RV4-P64-E08	2143	2163	2159	2152	2172	2172	2172	2172	2172	2172	2172	2172	2172	2172	2172	2172	2172	2172	2172	2172	2172	2172	2172	2172	2172	2172	2172	2172	2172	2170	1531	1540	1549	1549	1549	1549	1549	1549	1549	1549	1549	1549	1549	1549	1549	1513	1538	1541	1542
LC08-22-RV4-P64-E08	2143	2163	2159	2152	2172	2172	2172	2172	2172	2172	2172	2172	2172	2172	2172	2172	2172	2172	2172	2172	2172	2172	2172	2172	2172	2172	2172	2172	2172	2170	1531	1540	1549	1549	1549	1549	1549	1549	1549	1549	1549	1549	1549	1549	1549	1513	1538	1541	1542
LC07-22-RV4-P64-E08	2143	2163	2159	2152	2172	2172	2172	2172	2172	2172	2172	2172	2172	2172	2172	2172	2172	2172	2172	2172	2172	2172	2172	2172	2172	2172	2172	2172	2172	2170	1531	1540	1549	1549	1549	1549	1549	1549	1549	1549	1549	1549	1549	1549	1549	1513	1538	1541	1542
LC06-22-RV4-P64-E08	2143	2163	2159	2152	2172	2172	2172	2172	2172	2172	2172	2172	2172	2172	2172	2172	2172	2172	2172	2172	2172	2172	2172	2172	2172	2172	2172	2172	2172	2170	1531	1540	1549	1549	1549	1549	1549	1549	1549	1549	1549	1549	1549	1549	1549	1513	1538	1541	1542
LC04-22-RV4-P64-E08	2143	2163	2159	2152	2172	2172	2172	2172	2172	2172	2172	2172	2172	2172	2172	2172	2172	2172	2172	2172	2172	2172	2172	2172	2172	2172	2172	2172	2172	2170	1531	1540	1549	1549	1549	1549	1549	1549	1549	1549	1549	1549	1549	1549	1549	1513	1538	1541	1542
LC03-22-RV4-P64-E08	2143	2163	2159	2152	2172	2172	2172	2172	2172	2172	2172	2172	2172	2172	2172	2172	2172	2172	2172	2172	2172	2172	2172	2172	2172	2172	2172	2172	2172	2170	1531	1540	1549	1549	1549	1549	1549	1549	1549	1549	1549	1549	1549	1549	1549	1513	1538	1541	1542
LC01-22-RV4-P64-E08	2143	2163	2159	2152	2172	2172	2172	2172	2172	2172	2172	2172	2172	2172	2172	2172	2172	2172	2172	2172	2172	2172	2172	2172	2172	2172	2172	2172	2172	2170	1531	1540	1549	1549	1549	1549	1549	1549	1549	1549	1549	1549	1549	1549	1549	1513	1538	1541	1542
LC02-22-RV4-P64-E08	2143	2163	2159	2152	2172	2172	2172	2172	2172	2172	2172	2172	2172	2172	2172	2172	2172	2172	2172	2172	2172	2172	2172	2172	2172	2172	2172	2172	2172	2170	1531	1540	1549	1549	1549	1549	1549	1549	1549	1549	1549	1549	1549	1549	1549	1513	1538	1541	1542
LC11-22-RV4-P64-DNA-Escherichia	2146	2163	2161	2152	2171	2171	2171	2171	2171	2171	2171	2171	2171	2171	2171	2171	2171	2171	2171	2171	2171	2171	2171	2171	2171	2171	2171	2171	2171	2169	1655	1665	1677	1677	1677	1677	1677	1677	1677	1677	1677	1677	1677	1677	1677	1638	1662	1666	1667
LC05-22-RV4-P64-DNA-Escherichia	2143	2163	2159	2151	2172	2172	2172	2172	2172	2172	2172	2172	2172	2172	2172	2172	2172	2172	2172	2172	2172	2172	2172	2172	2172	2172	2172	2172	2172	2170	1652	1662	1675	1675	1675	1675	1675	1675	1675	1675	1675	1675	1675	1675	1675	1637	1660	1664	1665
LC15-22-RV4-P64-DNA-Escherichia	2150	2171	2167	2159	2180	2180	2180	2180	2180	2180	2180	2180	2180	2180	2180	2180	2180	2180	2180	2180	2180	2180	2180	2180	2180	2180	2180	2180	2180	2178	1658	1668	1681	1681	1681	1681	1681	1681	1681	1681	1681	1681	1681	1681	1681	1642	1666	1670	1671
LC14-22-RV4-P64-DNA-Escherichia	2150	2171	2167	2159	2180	2180	2180	2180	2180	2180	2180	2180	2180	2180	2180	2180	2180	2180	2180	2180	2180	2180	2180	2180	2180	2180	2180	2180	2180	2178	1658	1668	1681	1681	1681	1681	1681	1681	1681	1681	1681	1681	1681	1681	1681	1642	1666	1670	1671
LC13-22-RV4-P64-DNA-Escherichia	2150	2171	2167	2159	2180	2180	2180	2180	2180	2180	2180	2180	2180	2180	2180	2180	2180	2180	2180	2180	2180	2180	2180	2180	2180	2180	2180	2180	2180	2178	1658	1668	1681	1681	1681	1681	1681	1681	1681	1681	1681	1681	1681	1681	1681	1642	1666	1670	1671
LC12-22-RV4-P64-DNA-Escherichia	2150	2171	2167	2159	2180	2180	2180	2180	2180	2180	2180	2180	2180	2180	2180	2180	2180	2180	2180	2180	2180	2180	2180	2180	2180	2180	2180	2180	2180	2178	1658	1668	1681	1681	1681	1681	1681	1681	1681	1681	1681	1681	1681	1681	1681	1642	1666	1670	1671
LC09-22-RV4-P64-DNA-Escherichia	2150	2171	2167	2159	2180	2180	2180	2180	2180	2180	2180	2180	2180	2180	2180	2180	2180	2180	2180	2180	2180	2180	2180	2180	2180	2180	2180	2180	2180	2178	1658	1668	1681	1681	1681	1681	1681	1681	1681	1681	1681	1681	1681	1681	1681	1642	1666	1670	1671
LC08-22-RV4-P64-DNA-Escherichia	2150	2171	2167	2159	2180	2180	2180	2180	2180	2180	2180	2180	2180	2180	2180	2180	2180	2180	2180	2180	2180	2180	2180	2180	2180	2180	2180	2180	2180	2178	1658	1668	1681	1681	1681	1681	1681	1681	1681	1681	1681	1681	1681	1681	1681	1642	1666	1670	1671
LC07-22-RV4-P64-DNA-Escherichia	2150	2171	2167	2159	2180	2180	2180	2180	2180	2180	2180	2180	2180	2180	2180	2180	2180	2180	2180	2180	2180	2180	2180	2180	2180	2180	2180	2180	2180	2178	1658	1668	1681	1681	1681	1681	1681	1681	1681	1681	1681	1681	1681	1681	1681	1642	1666	1670	1671
LC06-22-RV4-P64-DNA-Escherichia	2150	2171	2167	2159	2180	2180	2180	2180	2180	2180	2180	2180	2180	2180	2180	2180	2180	2180	2180	2180	2180	2180	2180	2180	2180	2180	2180	2180	2180	2178	1658	1668	1681	1681	1681	1681	1681	1681	1681	1681	1681	1681	1681	1681	1681	1642	1666	1670	1671
LC04-22-RV4-P64-DNA-Escherichia	2150	2171	2167	2159	2180	2180	2180	2180	2180	2180	2180	2180	2180	2180	2180	2180	2180	2180	2180	2180	2180	2180	2180	2180	2180	2180	2180	2180	2180	2178	1658	1668	1681	1681	1681	1681	1681	1681	1681	1681	1681	1681	1681	1681	1681	1642	1666	1670	1671
LC01-22-RV4-P64-DNA-Escherichia	2150	2171	2167	2159	2180	2180	2180	2180	2180	2180	2180	2180	2180	2180	2180	2180	2180	2180	2180	2180	2180	2180	2180	2180	2180	2180	2180	2180	2180	2178	1658	1668	1681	1681	1681	1681	1681	1681	1681	1681	1681	1681	1681	1681	1681	1642	1666	1670	1671
LC02-22-RV4-P64-DNA-Escherichia	2150	2171	2167	2159	2180	2180	2180	2180	2180	2180	2180	2180	2180	2180	2180	2180	2180	2180	2180	2180	2180	2180	2180	2180	2180	2180	2180	2180	2180	2178	1658	1668	1681	1681	1681	1681	1681	1681	1681	1681	1681	1681	1681	1681	1681	1642	1666	1670	1671
LC10-22-RV4-P64-DNA-Escherichia	2150	2171	2167	2159	2180	2180	2180	2180	2180	2180	2180	2180	2180	2180	2180	2180	2180	2180	2180	2180	2180	2180	2180	2180	2180	2180	2180	2180	2180	2178	1658	1668	1681	1681	1681	1681	1681	1681	1681	1681	1681	1681	1681	1681	1681	1642	1666	1670	1671
LC03-22-RV4-P64-DNA-Escherichia	2150	2171	2167	2159	2180	2180	2180	2180	2180	2180	2180	2180	2180	2180	2180	2180	2180	2180	2180	2180	2180	2180	2180	2180	2180	2180	2180	2180	2180	2178	1658	1668	1681	1681	1681	1681	1681	1681	1681	1681	1681	1681	1681	1681	1681	1642	1666	1670	1671
LC05-22-RV4-P64-E09	2127	2143	2140	2138	2151	2151	2151	2151	2151	2151	2151	2151	2151	2151	2151	2151	2151	2151	2151	2151	2151	2151	2151	2151	2151	2151	2151	2151	2151	2149	1647	1653	1662	1662	1662	1662	1662	1662	1662	1662	1662	1662	1662	1662	1662	1629	1649	1651	1652
LC11-22-RV4-P64-E09	2146	2164	2161	2154	2172	2172	2172	2172	2172	2172	2172	2172	2172	2172	2172	2172	2172	2172	2172	2172	2172	2172	2172	2172	2172	2172	2172	2172	2172	2170	1658	1669	1677	1677	1677	1677	1677	1677	1677	1677	1677	1677	1677	1677	1677	1641	1666	1666	1667
LC07-22-RV4-P64-E09	2154	2175	2171	2163	2184	2184	2184	2184	2184	2184	2184	2184	2184	2184	2184	2184	2184	2184	2184	2184	2184	2184	2184	2184	2184	2184	2184	2184	2184	2182	1665	1675	1688	1688	1688	1688	1688	1688	1688	1688	1688	1688	1688	1688	1688	1647	1673	1677	1678
LC15-22-RV4-P64-E09	2154	2175	2171	2163	2184	2184	2184	2184	2184	2184	2184	2184	2184	2184	2184	2184	2184	2184	2184	2184	2184	2184	2184	2184	2184	2184	2184	2184	2184	2182	1665	1675	1688	1688	1688	1688	1688	1688	1688	1688	1688	1688	1688	1688	1688	1647	1673	1677	1678
LC14-22-RV4-P64-E09	2154	2175	2171	2163	2184	2184	2184	2184	2184	2184	2184	2184	2184	2184	2184	2184	2184	2184	2184	2184	2184	2184	2184	2184	2184	2184	2184	2184	2184	2182	1665	1675	1688	1688	1688	1688	1688	1688	1688	1688	1688	1688	1688	1688	1688	1647	1673	1677	1678
LC13-22-RV4-P64-E09	2154	2175	2171	2163	2184	2184	2184	2184	2184	2184	2184	2184	2184	2184	2184	2184	2184	2184	2184	2184	2184	2184	2184	2184	2184	2184	2184	2184	2184	2182	1665	1675	1688	1688	1688	1688	1688	1688	1688	1688	1688	1688	1688	1688	1688	1647	1673	1677	1678
LC12-22-RV4-P64-E09	2154	2175	2171	2163	2184	2184	2184	2184	2184	2184	2184	2184	2184	2184	2184	2184	2184	2184	2184	2184	2184	2184	2184	2184	2184	2184	2184	2184	2184	2182	1665	1675	1688	1688	1688	1688	1688	1688	1688	1688	1688	1688	1688	1688	1688	1647	1673	1677	1678
LC10-22-RV4-P64-E09	2154	2175	2171	2163	2184	2184	2184	2184	2184	2184	2184	2184	2184	2184	2184	2184	2184	2184	2184	2184	2184	2184	2184	2184	2184	2184	2184	2184	2184	2182	1665	1675	1688	1688	1688	1688	1688	1688	1688	1688	1688	1688	1688	1688	1688	1647	1673	1677	1678
LC09-22-RV4-P64-E09	2154	2175	2171	2163	2184	2184	2184	2184	2184	2184	2184	2184	2184	2184	2184	2184	2184	2184	2184	2184	2184	2184	2184	2184	2184	2184	2184	2184	2184	2182	1665	1675	1688	1688	1688	1688	1688	1688	1688	1688	1688	1688	1688	1688	1688	1647	1673	1677	1678
LC08-22-RV4-P64-E09	2154	2175	2171	2163	2184	2184	2184	2184	2184	2184	2184	2184	2184	2184	2184	2184	2184	2184	2184	2184	2184	2184	2184	2184	2184	2184	2184	2184	2184	2182	1665	1675	1688	1688	1688	1688	1688	1688	1688	1688	1688	1688	1688	1688	1688	1647	1673	1677	1678
LC06-22-RV4-P64-E09	2154	2175	2171	2163	2184	2184	2184	2184	2184	2184	2184	2184	2184	2184	2184	2184	2184	2184	2184	2184	2184	2184	2184	2184	2184	2184	2184	2184	2184	2182	1665	1675	1688	1688	1688	1688	1688	1688	1688	1688	1688	1688	1688	1688	1688	1647	1673	1677	1678
LC04-22-RV4-P64-E09	2154	2175	2171	2163	2184	2184	2184	2184	2184	2184	2184	2184	2184	2184	2184	2184	2184	2184	2184	2184	2184	2184	2184	2184	2184	2184	2184	2184	2184	2182	1665	1675	1688	1688	1688	1688	1688	1688	1688	1688	1688	1688	1688	1688	1688	1647	1673	1677	1678
LC03-22-RV4-P64-E09	2154	2175	2171	2163	2184	2184	2184	2184	2184	2184	2184	2184	2184	2184	2184	2184	2184	2184	2184	2184	2184	2184	2184	2184	2184	2184	2184	2184	2184	2182	1665	1675	1688	1688	1688	1688	1688	1688	1688	1688	1688	1688	1688	1688	1688	1647	1673	1677	1678
LC01-22-RV4-P64-E09	2154	2175	2171	2163	2184	2184	2184	2184	2184	2184	2184	2184	2184	2184	2184	2184	2184	2184	2184	2184	2184	2184	2184	2184	2184	2184	2184	2184	2184	2182	1665	1675	1688	1688	1688	1688	1688	1688	1688	1688	1688	1688	1688	1688	1688	1647	1673	1677	1678
LC02-22-RV4-P64-E09	2154	2175	2171	2163	2184	2184	2184	2184	2184	2184	2184	2184	2184	2184	2184	2184	2184	2184	2184	2184	2184	2184	2184	2184	2184	2184	2184	2184	2184	2182	1665	1675	1688	1688	1688	1688	1688	1688	1688	1688	1688	1688	1688	1688	1688	1647	1673	1677	1678
LC05-22-RV4-P64-E10	2127	2145	2142	2134	2153	2153	2153	2153	2153	2153	2153	2153	2153	2153	2153	2153	2153	2153	2153	2153	2153	2153	2153	2153	2153	2153	2153	2153	2153	2151	1635	1640	1649	1649	1649	1649	1649	1649	1649	1649	1649	1649	1649	1649	1649	1612	1636	1639	1640
LC11-22-RV4-P64-E10	2141	2160	2158	2148	2166	2166	2166	2166	2166	2166	2166	2166	2166	2166	2166	2166	2166	2166	2166	2166	2166	2166	2166	2166	2166	2166	2166	2166	2166	2164	1646	1651	1660	1660	1660	1660	1660	1660	1660	1660	1660	1660	1660	1660	1660	1622	1646	1649	1650
LC02-22-RV4-P64-E10	2146	2167	2163	2155	2176	2176	2176	2176	2176	2176	2176	2176	2176	2176	2176	2176	2176	2176	2176	2176	2176	2176	2176	2176	2176	2176	2176	2176	2176	2174	1651	1657	1668	1668	1668	1668	1668	1668	1668	1668	1668	1668	1668	1668	1668	1630	1654	1657	1658
LC13-22-RV4-P64-E10	2147	2168	2164	2156	2177	2177	2177	2177	2177	2177	2177	2177	2177	2177	2177	2177	2177	2177	2177	2177	2177	2177	2177	2177	2177	2177	2177	2177	2177	2175	1652	1658	1669	1669	1669	1669	1669	1669	1669	1669	1669	1669	1669	1669	1669	1631	1655	1658	1659
LC10-22-RV4-P64-E10	2147	2168	2164	2156	2177	2177	2177	2177	2177	2177	2177	2177	2177	2177	2177	2177	2177	2177	2177	2177	2177	2177	2177	2177	2177	2177	2177	2177	2177	2175	1652	1658	1669	1669	1669	1669	1669	1669	1669	1669	1669	1669	1669	1669	1669	1631	1655	1658	1659
LC07-22-RV4-P64-E10	2147	2168	2164	2156	2177	2177	2177	2177	2177	2177	2177	2177	2177	2177	2177	2177	2177	2177	2177	2177	2177	2177	2177	2177	2177	2177	2177	2177	2177	2175	1652	1658	1669	1669	1669	1669	1669	1669	1669	1669	1669	1669	1669	1669	1669	1631	1655	1658	1659
LC15-22-RV4-P64-E10	2146	2167	2163	2155	2176	2176	2176	2176	2176	2176	2176	2176	2176	2176	2176	2176	2176	2176	2176	2176	2176	2176	2176	2176	2176	2176	2176	2176	2176	2174	1651	1657	1668	1668	1668	1668	1668	1668	1668	1668	1668	1668	1668	1668	1668	1630	1654	1657	1658
LC14-22-RV4-P64-E10	2146	2167	2163	2155	2176	2176	2176	2176	2176	2176	2176	2176	2176	2176	2176	2176	2176	2176	2176	2176	2176	2176	2176	2176	2176	2176	2176	2176	2176	2174	1651	1657	1668	1668	1668	1668	1668	1668	1668	1668	1668	1668	1668	1668	1668	1630	1654	1657	1658
LC12-22-RV4-P64-E10	2146	2167	2163	2155	2176	2176	2176	2176	2176	2176	2176	2176	2176	2176	2176	2176	2176	2176	2176	2176	2176	2176	2176	2176	2176	2176	2176	2176	2176	2174	1651	1657	1668	1668	1668	1668	1668	1668	1668	1668	1668	1668	1668	1668	1668	1630	1654	1657	1658
LC09-22-RV4-P64-E10	2146	2167	2163	2155	2176	2176	2176	2176	2176	2176	2176	2176	2176	2176	2176	2176	2176	2176	2176	2176	2176	2176	2176	2176	2176	2176	2176	2176	2176	2174	1651	1657	1668	1668	1668	1668	1668	1668	1668	1668	1668	1668	1668	1668	1668	1630	1654	1657	1658
LC08-22-RV4-P64-E10	2146	2167	2163	2155	2176	2176	2176	2176	2176	2176	2176	2176	2176	2176	2176	2176	2176	2176	2176	2176	2176	2176	2176	2176	2176	2176	2176	2176	2176	2174	1651	1657	1668	1668	1668	1668	1668	1668	1668	1668	1668	1668	1668	1668	1668	1630	1654	1657	1658
LC04-22-RV4-P64-E10	2146	2167	2163	2155	2176	2176	2176	2176	2176	2176	2176	2176	2176	2176	2176	2176	2176	2176	2176	2176	2176	2176	2176	2176	2176	2176	2176	2176	2176	2174	1651	1657	1668	1668	1668	1668	1668	1668	1668	1668	1668	1668	1668	1668	1668	1630	1654	1657	1658
LC03-22-RV4-P64-E10	2146	2167	2163	2155	2176	2176	2176	2176	2176	2176	2176	2176	2176	2176	2176	2176	2176	2176	2176	2176	2176	2176	2176	2176	2176	2176	2176	2176	2176	2174	1651	1657	1668	1668	1668	1668	1668	1668	1668	1668	1668	1668	1668	1668	1668	1630	1654	1657	1658
LC01-22-RV4-P64-E10	2146	2167	2163	2155	2176	2176	2176	2176	2176	2176	2176	2176	2176	2176	2176	2176	2176	2176	2176	2176	2176	2176	2176	2176	2176	2176	2176	2176	2176	2174	1650	1656	1667	1667	1667	1667	1667	1667	1667	1667	1667	1667	1667	1667	1667	1629	1653	1656	1657
LC06-22-RV4-P64-E10	2147	2168	2164	2156	2177	2177	2177	2177	2177	2177	2177	2177	2177	2177	2177	2177	2177	2177	2177	2177	2177	2177	2177	2177	2177	2177	2177	2177	2177	2175	1651	1657	1668	1668	1668	1668	1668	1668	1668	1668	1668	1668	1668	1668	1668	1630	1654	1657	1658
LC11-22-RV4-P64-E04	2143	2160	2158	2150	2168	2168	2168	2168	2168	2168	2168	2168	2168	2168	2168	2168	2168	2168	2168	2168	2168	2168	2168	2168	2168	2168	2168	2168	2168	2166	1600	1609	1617	1617	1617	1617	1617	1617	1617	1617	1617	1617	1617	1617	1617	1588	1610	1613	1614
LC05-22-RV4-P64-E04	2120	2132	2131	2124	2139	2139	2139	2139	2139	2139	2139	2139	2139	2139	2139	2139	2139	2139	2139	2139	2139	2139	2139	2139	2139	2139	2139	2139	2139	2137	1579	1582	1589	1589	1589	1589	1589	1589	1589	1589	1589	1589	1589	1589	1589	1572	1586	1586	1587
LC08-22-RV4-P64-E04	2149	2168	2164	2157	2177	2177	2177	2177	2177	2177	2177	2177	2177	2177	2177	2177	2177	2177	2177	2177	2177	2177	2177	2177	2177	2177	2177	2177	2177	2175	1606	1613	1625	1625	1625	1625	1625	1625	1625	1625	1625	1625	1625	1625	1625	1593	1616	1621	1622
LC15-22-RV4-P64-E04	2149	2168	2164	2157	2177	2177	2177	2177	2177	2177	2177	2177	2177	2177	2177	2177	2177	2177	2177	2177	2177	2177	2177	2177	2177	2177	2177	2177	2177	2175	1606	1613	1625	1625	1625	1625	1625	1625	1625	1625	1625	1625	1625	1625	1625	1593	1616	1621	1622
LC13-22-RV4-P64-E04	2149	2168	2164	2157	2177	2177	2177	2177	2177	2177	2177	2177	2177	2177	2177	2177	2177	2177	2177	2177	2177	2177	2177	2177	2177	2177	2177	2177	2177	2175	1606	1613	1625	1625	1625	1625	1625	1625	1625	1625	1625	1625	1625	1625	1625	1593	1616	1621	1622
LC09-22-RV4-P64-E04	2149	2168	2164	2157	2177	2177	2177	2177	2177	2177	2177	2177	2177	2177	2177	2177	2177	2177	2177	2177	2177	2177	2177	2177	2177	2177	2177	2177	2177	2175	1606	1613	1625	1625	1625	1625	1625	1625	1625	1625	1625	1625	1625	1625	1625	1593	1616	1621	1622
LC07-22-RV4-P64-E04	2149	2168	2164	2157	2177	2177	2177	2177	2177	2177	2177	2177	2177	2177	2177	2177	2177	2177	2177	2177	2177	2177	2177	2177	2177	2177	2177	2177	2177	2175	1606	1613	1625	1625	1625	1625	1625	1625	1625	1625	1625	1625	1625	1625	1625	1593	1616	1621	1622
LC03-22-RV4-P64-E04	2149	2168	2164	2157	2177	2177	2177	2177	2177	2177	2177	2177	2177	2177	2177	2177	2177	2177	2177	2177	2177	2177	2177	2177	2177	2177	2177	2177	2177	2175	1606	1613	1625	1625	1625	1625	1625	1625	1625	1625	1625	1625	1625	1625	1625	1593	1616	1621	1622
LC02-22-RV4-P64-E04	2149	2168	2164	2157	2177	2177	2177	2177	2177	2177	2177	2177	2177	2177	2177	2177	2177	2177	2177	2177	2177	2177	2177	2177	2177	2177	2177	2177	2177	2175	1606	1613	1625	1625	1625	1625	1625	1625	1625	1625	1625	1625	1625	1625	1625	1593	1616	1621	1622
LC14-22-RV4-P64-E04	2148	2167	2163	2156	2176	2176	2176	2176	2176	2176	2176	2176	2176	2176	2176	2176	2176	2176	2176	2176	2176	2176	2176	2176	2176	2176	2176	2176	2176	2174	1605	1612	1624	1624	1624	1624	1624	1624	1624	1624	1624	1624	1624	1624	1624	1592	1615	1620	1621
LC12-22-RV4-P64-E04	2148	2167	2163	2156	2176	2176	2176	2176	2176	2176	2176	2176	2176	2176	2176	2176	2176	2176	2176	2176	2176	2176	2176	2176	2176	2176	2176	2176	2176	2174	1605	1612	1624	1624	1624	1624	1624	1624	1624	1624	1624	1624	1624	1624	1624	1592	1615	1620	1621
LC10-22-RV4-P64-E04	2148	2167	2163	2156	2176	2176	2176	2176	2176	2176	2176	2176	2176	2176	2176	2176	2176	2176	2176	2176	2176	2176	2176	2176	2176	2176	2176	2176	2176	2174	1605	1612	1624	1624	1624	1624	1624	1624	1624	1624	1624	1624	1624	1624	1624	1592	1615	1620	1621
LC06-22-RV4-P64-E04	2148	2167	2163	2156	2176	2176	2176	2176	2176	2176	2176	2176	2176	2176	2176	2176	2176	2176	2176	2176	2176	2176	2176	2176	2176	2176	2176	2176	2176	2174	1605	1612	1624	1624	1624	1624	1624	1624	1624	1624	1624	1624	1624	1624	1624	1592	1615	1620	1621
LC01-22-RV4-P64-E04	2148	2167	2163	2156	2176	2176	2176	2176	2176	2176	2176	2176	2176	2176	2176	2176	2176	2176	2176	2176	2176	2176	2176	2176	2176	2176	2176	2176	2176	2174	1605	1612	1624	1624	1624	1624	1624	1624	1624	1624	1624	1624	1624	1624	1624	1592	1615	1620	1621
LC04-22-RV4-P64-E04	2148	2167	2163	2156	2176	2176	2176	2176	2176	2176	2176	2176	2176	2176	2176	2176	2176	2176	2176	2176	2176	2176	2176	2176	2176	2176	2176	2176	2176	2174	1605	1612	1624	1624	1624	1624	1624	1624	1624	1624	1624	1624	1624	1624	1624	1592	1615	1620	1621
LC05-22-RV4-P64-E03	2094	2108	2106	2102	2115	2115	2115	2115	2115	2115	2115	2115	2115	2115	2115	2115	2115	2115	2115	2115	2115	2115	2115	2115	2115	2115	2115	2115	2115	2113	1562	1567	1575	1575	1575	1575	1575	1575	1575	1575	1575	1575	1575	1575	1575	1554	1571	1573	1574
LC11-22-RV4-P64-E03	2142	2160	2157	2150	2168	2168	2168	2168	2168	2168	2168	2168	2168	2168	2168	2168	2168	2168	2168	2168	2168	2168	2168	2168	2168	2168	2168	2168	2168	2166	1601	1607	1616	1616	1616	1616	1616	1616	1616	1616	1616	1616	1616	1616	1616	1586	1608	1612	1613
LC15-22-RV4-P64-E03	2149	2168	2164	2157	2177	2177	2177	2177	2177	2177	2177	2177	2177	2177	2177	2177	2177	2177	2177	2177	2177	2177	2177	2177	2177	2177	2177	2177	2177	2175	1606	1613	1624	1624	1624	1624	1624	1624	1624	1624	1624	1624	1624	1624	1624	1593	1616	1620	1621
LC14-22-RV4-P64-E03	2149	2168	2164	2157	2177	2177	2177	2177	2177	2177	2177	2177	2177	2177	2177	2177	2177	2177	2177	2177	2177	2177	2177	2177	2177	2177	2177	2177	2177	2175	1606	1613	1624	1624	1624	1624	1624	1624	1624	1624	1624	1624	1624	1624	1624	1593	1616	1620	1621
LC13-22-RV4-P64-E03	2149	2168	2164	2157	2177	2177	2177	2177	2177	2177	2177	2177	2177	2177	2177	2177	2177	2177	2177	2177	2177	2177	2177	2177	2177	2177	2177	2177	2177	2175	1606	1613	1624	1624	1624	1624	1624	1624	1624	1624	1624	1624	1624	1624	1624	1593	1616	1620	1621
LC12-22-RV4-P64-E03	2149	2168	2164	2157	2177	2177	2177	2177	2177	2177	2177	2177	2177	2177	2177	2177	2177	2177	2177	2177	2177	2177	2177	2177	2177	2177	2177	2177	2177	2175	1606	1613	1624	1624	1624	1624	1624	1624	1624	1624	1624	1624	1624	1624	1624	1593	1616	1620	1621
LC10-22-RV4-P64-E03	2149	2168	2164	2157	2177	2177	2177	2177	2177	2177	2177	2177	2177	2177	2177	2177	2177	2177	2177	2177	2177	2177	2177	2177	2177	2177	2177	2177	2177	2175	1606	1613	1624	1624	1624	1624	1624	1624	1624	1624	1624	1624	1624	1624	1624	1593	1616	1620	1621
LC09-22-RV4-P64-E03	2149	2168	2164	2157	2177	2177	2177	2177	2177	2177	2177	2177	2177	2177	2177	2177	2177	2177	2177	2177	2177	2177	2177	2177	2177	2177	2177	2177	2177	2175	1606	1613	1624	1624	1624	1624	1624	1624	1624	1624	1624	1624	1624	1624	1624	1593	1616	1620	1621
LC08-22-RV4-P64-E03	2149	2168	2164	2157	2177	2177	2177	2177	2177	2177	2177	2177	2177	2177	2177	2177	2177	2177	2177	2177	2177	2177	2177	2177	2177	2177	2177	2177	2177	2175	1606	1613	1624	1624	1624	1624	1624	1624	1624	1624	1624	1624	1624	1624	1624	1593	1616	1620	1621
LC07-22-RV4-P64-E03	2149	2168	2164	2157	2177	2177	2177	2177	2177	2177	2177	2177	2177	2177	2177	2177	2177	2177	2177	2177	2177	2177	2177	2177	2177	2177	2177	2177	2177	2175	1606	1613	1624	1624	1624	1624	1624	1624	1624	1624	1624	1624	1624	1624	1624	1593	1616	1620	1621
LC06-22-RV4-P64-E03	2149	2168	2164	2157	2177	2177	2177	2177	2177	2177	2177	2177	2177	2177	2177	2177	2177	2177	2177	2177	2177	2177	2177	2177	2177	2177	2177	2177	2177	2175	1606	1613	1624	1624	1624	1624	1624	1624	1624	1624	1624	1624	1624	1624	1624	1593	1616	1620	1621
LC04-22-RV4-P64-E03	2149	2168	2164	2157	2177	2177	2177	2177	2177	2177	2177	2177	2177	2177	2177	2177	2177	2177	2177	2177	2177	2177	2177	2177	2177	2177	2177	2177	2177	2175	1606	1613	1624	1624	1624	1624	1624	1624	1624	1624	1624	1624	1624	1624	1624	1593	1616	1620	1621
LC03-22-RV4-P64-E03	2149	2168	2164	2157	2177	2177	2177	2177	2177	2177	2177	2177	2177	2177	2177	2177	2177	2177	2177	2177	2177	2177	2177	2177	2177	2177	2177	2177	2177	2175	1606	1613	1624	1624	1624	1624	1624	1624	1624	1624	1624	1624	1624	1624	1624	1593	1616	1620	1621
LC01-22-RV4-P64-E03	2149	2168	2164	2157	2177	2177	2177	2177	2177	2177	2177	2177	2177	2177	2177	2177	2177	2177	2177	2177	2177	2177	2177	2177	2177	2177	2177	2177	2177	2175	1606	1613	1624	1624	1624	1624	1624	1624	1624	1624	1624	1624	1624	1624	1624	1593	1616	1620	1621
LC02-22-RV4-P64-E03	2149	2168	2164	2157	2177	2177	2177	2177	2177	2177	2177	2177	2177	2177	2177	2177	2177	2177	2177	2177	2177	2177	2177	2177	2177	2177	2177	2177	2177	2175	1606	1613	1624	1624	1624	1624	1624	1624	1624	1624	1624	1624	1624	1624	1624	1593	1616	1620	1621
[truncated: 116 more columns]

## Sheet: Campylobacter spp.
cgMLST	LC05-22-RV4-P64-C02	LC05-22-RV4-P64-C01	LC09-22-RV4-P64-C02	LC07-22-RV4-P64-C01	LC07-22-RV4-P64-C02	LC09-22-RV4-P64-C01	LC14-22-RV4-P64-C02	LC13-22-RV4-P64-C02	LC10-22-RV4-P64-C02	LC10-22-RV4-P64-C01	LC06-22-RV4-P64-C01	LC02-22-RV4-P64-C02	LC02-22-RV4-P64-C01	LC03-22-RV4-P64-C01	LC13-22-RV4-P64-C01	LC12-22-RV4-P64-C02	LC12-22-RV4-P64-C01	LC08-22-RV4-P64-C02	LC08-22-RV4-P64-C01	LC14-22-RV4-P64-C01	LC01-22-RV4-P64-C01	LC15-22-RV4-P64-C01	LC06-22-RV4-P64-C02	LC04-22-RV4-P64-C02	LC01-22-RV4-P64-C02	LC04-22-RV4-P64-C01	LC11-22-RV4-P64-C02	LC11-22-RV4-P64-C01	LC09-22-RV4-P64-C07	LC07-22-RV4-P64-C07	LC14-22-RV4-P64-C07	LC10-22-RV4-P64-C07	LC06-22-RV4-P64-C07	LC02-22-RV4-P64-C07	LC01-22-RV4-P64-C07	LC04-22-RV4-P64-C07	LC15-22-RV4-P64-C07	LC13-22-RV4-P64-C07	LC12-22-RV4-P64-C07	LC03-22-RV4-P64-C07	LC08-22-RV4-P64-C07	LC05-22-RV4-P64-C07	LC11-22-RV4-P64-C07	LC09-22-RV4-P64-C08	LC14-22-RV4-P64-C08	LC07-22-RV4-P64-C08	LC15-22-RV4-P64-C08	LC13-22-RV4-P64-C08	LC12-22-RV4-P64-C08
LC05-22-RV4-P64-C02	0	51	41	37	36	35	35	35	35	35	35	35	35	33	34	34	34	34	34	34	34	34	34	34	33	34	41	41	751	794	777	794	794	794	794	793	793	790	790	790	790	772	777	1158	1149	1110	1161	1161	1161
LC05-22-RV4-P64-C01	51	0	37	36	33	33	32	32	32	32	32	32	32	31	32	32	32	32	32	31	32	31	31	31	31	31	37	40	751	794	776	794	794	794	794	793	793	790	790	790	790	771	777	1152	1141	1107	1155	1155	1155
LC09-22-RV4-P64-C02	41	37	0	11	8	8	8	7	7	7	7	7	7	7	7	7	7	7	7	7	7	8	8	8	8	8	26	27	776	819	801	819	819	819	819	818	818	815	815	815	815	796	801	1200	1188	1151	1202	1202	1202
LC07-22-RV4-P64-C01	37	36	11	0	6	6	6	5	5	5	5	5	5	5	5	5	5	5	5	5	5	6	6	6	6	6	22	24	776	819	801	819	819	819	819	818	818	815	815	815	815	796	801	1200	1189	1153	1204	1204	1204
LC07-22-RV4-P64-C02	36	33	8	6	0	2	2	1	1	1	1	1	1	1	1	1	1	1	1	1	1	2	2	2	2	2	21	22	777	820	802	820	820	820	820	819	819	816	816	816	816	797	802	1204	1192	1156	1208	1208	1208
LC09-22-RV4-P64-C01	35	33	8	6	2	0	2	1	1	1	1	1	1	1	1	1	1	1	1	1	1	2	2	2	2	2	20	21	776	819	801	819	819	819	819	818	818	815	815	815	815	796	801	1202	1191	1155	1205	1205	1205
LC14-22-RV4-P64-C02	35	32	8	6	2	2	0	1	1	1	1	1	1	1	1	1	1	1	1	1	1	2	2	2	2	2	20	22	776	819	801	819	819	819	819	818	818	815	815	815	815	796	801	1202	1190	1154	1205	1205	1205
LC13-22-RV4-P64-C02	35	32	7	5	1	1	1	0	0	0	0	0	0	0	0	0	0	0	0	0	0	1	1	1	1	1	20	21	777	820	802	820	820	820	820	819	819	816	816	816	816	797	802	1203	1191	1156	1207	1207	1207
LC10-22-RV4-P64-C02	35	32	7	5	1	1	1	0	0	0	0	0	0	0	0	0	0	0	0	0	0	1	1	1	1	1	20	21	777	820	802	820	820	820	820	819	819	816	816	816	816	797	802	1203	1191	1156	1207	1207	1207
LC10-22-RV4-P64-C01	35	32	7	5	1	1	1	0	0	0	0	0	0	0	0	0	0	0	0	0	0	1	1	1	1	1	20	21	777	820	802	820	820	820	820	819	819	816	816	816	816	797	802	1203	1191	1156	1207	1207	1207
LC06-22-RV4-P64-C01	35	32	7	5	1	1	1	0	0	0	0	0	0	0	0	0	0	0	0	0	0	1	1	1	1	1	20	21	777	820	802	820	820	820	820	819	819	816	816	816	816	797	802	1203	1191	1156	1207	1207	1207
LC02-22-RV4-P64-C02	35	32	7	5	1	1	1	0	0	0	0	0	0	0	0	0	0	0	0	0	0	1	1	1	1	1	20	21	777	820	802	820	820	820	820	819	819	816	816	816	816	797	802	1203	1191	1156	1207	1207	1207
LC02-22-RV4-P64-C01	35	32	7	5	1	1	1	0	0	0	0	0	0	0	0	0	0	0	0	0	0	1	1	1	1	1	20	21	777	820	802	820	820	820	820	819	819	816	816	816	816	797	802	1203	1191	1156	1207	1207	1207
LC03-22-RV4-P64-C01	33	31	7	5	1	1	1	0	0	0	0	0	0	0	0	0	0	0	0	0	0	0	0	0	0	0	18	20	776	819	801	819	819	819	819	818	818	815	815	815	815	796	801	1202	1190	1154	1206	1206	1206
LC13-22-RV4-P64-C01	34	32	7	5	1	1	1	0	0	0	0	0	0	0	0	0	0	0	0	0	0	1	1	1	1	1	19	21	776	819	801	819	819	819	819	818	818	815	815	815	815	796	801	1202	1190	1155	1206	1206	1206
LC12-22-RV4-P64-C02	34	32	7	5	1	1	1	0	0	0	0	0	0	0	0	0	0	0	0	0	0	1	1	1	1	1	19	21	776	819	801	819	819	819	819	818	818	815	815	815	815	796	801	1202	1190	1155	1206	1206	1206
LC12-22-RV4-P64-C01	34	32	7	5	1	1	1	0	0	0	0	0	0	0	0	0	0	0	0	0	0	1	1	1	1	1	19	21	776	819	801	819	819	819	819	818	818	815	815	815	815	796	801	1202	1190	1155	1206	1206	1206
LC08-22-RV4-P64-C02	34	32	7	5	1	1	1	0	0	0	0	0	0	0	0	0	0	0	0	0	0	1	1	1	1	1	19	21	776	819	801	819	819	819	819	818	818	815	815	815	815	796	801	1202	1190	1155	1206	1206	1206
LC08-22-RV4-P64-C01	34	32	7	5	1	1	1	0	0	0	0	0	0	0	0	0	0	0	0	0	0	1	1	1	1	1	19	21	776	819	801	819	819	819	819	818	818	815	815	815	815	796	801	1202	1190	1155	1206	1206	1206
LC14-22-RV4-P64-C01	34	31	7	5	1	1	1	0	0	0	0	0	0	0	0	0	0	0	0	0	0	1	1	1	1	1	19	21	776	819	801	819	819	819	819	818	818	815	815	815	815	796	801	1202	1190	1154	1205	1205	1205
LC01-22-RV4-P64-C01	34	32	7	5	1	1	1	0	0	0	0	0	0	0	0	0	0	0	0	0	0	1	1	1	1	1	19	21	776	819	801	819	819	819	819	818	818	815	815	815	815	796	801	1202	1190	1155	1206	1206	1206
LC15-22-RV4-P64-C01	34	31	8	6	2	2	2	1	1	1	1	1	1	0	1	1	1	1	1	1	1	0	0	0	0	0	20	21	777	820	802	820	820	820	820	819	819	816	816	816	816	797	802	1203	1191	1156	1207	1207	1207
LC06-22-RV4-P64-C02	34	31	8	6	2	2	2	1	1	1	1	1	1	0	1	1	1	1	1	1	1	0	0	0	0	0	20	21	777	820	802	820	820	820	820	819	819	816	816	816	816	797	802	1203	1191	1156	1207	1207	1207
LC04-22-RV4-P64-C02	34	31	8	6	2	2	2	1	1	1	1	1	1	0	1	1	1	1	1	1	1	0	0	0	0	0	20	21	777	820	802	820	820	820	820	819	819	816	816	816	816	797	802	1203	1191	1156	1207	1207	1207
LC01-22-RV4-P64-C02	33	31	8	6	2	2	2	1	1	1	1	1	1	0	1	1	1	1	1	1	1	0	0	0	0	0	19	21	776	819	801	819	819	819	819	818	818	815	815	815	815	796	801	1202	1190	1155	1206	1206	1206
LC04-22-RV4-P64-C01	34	31	8	6	2	2	2	1	1	1	1	1	1	0	1	1	1	1	1	1	1	0	0	0	0	0	20	21	777	820	802	820	820	820	820	819	819	816	816	816	816	797	802	1203	1191	1156	1207	1207	1207
LC11-22-RV4-P64-C02	41	37	26	22	21	20	20	20	20	20	20	20	20	18	19	19	19	19	19	19	19	20	20	20	19	20	0	19	759	801	783	801	801	801	801	800	800	797	797	797	797	778	783	1172	1160	1126	1175	1175	1175
LC11-22-RV4-P64-C01	41	40	27	24	22	21	22	21	21	21	21	21	21	20	21	21	21	21	21	21	21	21	21	21	21	21	19	0	755	795	778	795	795	795	795	794	794	792	792	792	792	773	778	1162	1151	1116	1166	1166	1166
LC09-22-RV4-P64-C07	751	751	776	776	777	776	776	777	777	777	777	777	777	776	776	776	776	776	776	776	776	777	777	777	776	777	759	755	0	12	11	9	9	9	9	9	9	9	9	9	9	21	22	774	772	733	775	775	775
LC07-22-RV4-P64-C07	794	794	819	819	820	819	819	820	820	820	820	820	820	819	819	819	819	819	819	819	819	820	820	820	819	820	801	795	12	0	7	4	4	4	4	4	4	4	4	4	4	20	20	817	815	775	818	818	818
LC14-22-RV4-P64-C07	777	776	801	801	802	801	801	802	802	802	802	802	802	801	801	801	801	801	801	801	801	802	802	802	801	802	783	778	11	7	0	3	3	3	3	3	3	3	3	3	3	18	19	799	797	758	800	800	800
LC10-22-RV4-P64-C07	794	794	819	819	820	819	819	820	820	820	820	820	820	819	819	819	819	819	819	819	819	820	820	820	819	820	801	795	9	4	3	0	0	0	0	0	0	0	0	0	0	16	16	817	815	775	818	818	818
LC06-22-RV4-P64-C07	794	794	819	819	820	819	819	820	820	820	820	820	820	819	819	819	819	819	819	819	819	820	820	820	819	820	801	795	9	4	3	0	0	0	0	0	0	0	0	0	0	16	16	817	815	775	818	818	818
LC02-22-RV4-P64-C07	794	794	819	819	820	819	819	820	820	820	820	820	820	819	819	819	819	819	819	819	819	820	820	820	819	820	801	795	9	4	3	0	0	0	0	0	0	0	0	0	0	16	16	817	815	775	818	818	818
LC01-22-RV4-P64-C07	794	794	819	819	820	819	819	820	820	820	820	820	820	819	819	819	819	819	819	819	819	820	820	820	819	820	801	795	9	4	3	0	0	0	0	0	0	0	0	0	0	16	16	817	815	775	818	818	818
LC04-22-RV4-P64-C07	793	793	818	818	819	818	818	819	819	819	819	819	819	818	818	818	818	818	818	818	818	819	819	819	818	819	800	794	9	4	3	0	0	0	0	0	0	0	0	0	0	16	16	816	814	774	817	817	817
LC15-22-RV4-P64-C07	793	793	818	818	819	818	818	819	819	819	819	819	819	818	818	818	818	818	818	818	818	819	819	819	818	819	800	794	9	4	3	0	0	0	0	0	0	0	0	0	0	16	16	816	814	774	817	817	817
LC13-22-RV4-P64-C07	790	790	815	815	816	815	815	816	816	816	816	816	816	815	815	815	815	815	815	815	815	816	816	816	815	816	797	792	9	4	3	0	0	0	0	0	0	0	0	0	0	16	16	813	811	771	814	814	814
LC12-22-RV4-P64-C07	790	790	815	815	816	815	815	816	816	816	816	816	816	815	815	815	815	815	815	815	815	816	816	816	815	816	797	792	9	4	3	0	0	0	0	0	0	0	0	0	0	16	16	813	811	771	814	814	814
LC03-22-RV4-P64-C07	790	790	815	815	816	815	815	816	816	816	816	816	816	815	815	815	815	815	815	815	815	816	816	816	815	816	797	792	9	4	3	0	0	0	0	0	0	0	0	0	0	16	16	813	811	771	814	814	814
LC08-22-RV4-P64-C07	790	790	815	815	816	815	815	816	816	816	816	816	816	815	815	815	815	815	815	815	815	816	816	816	815	816	797	792	9	4	3	0	0	0	0	0	0	0	0	0	0	16	16	813	811	771	814	814	814
LC05-22-RV4-P64-C07	772	771	796	796	797	796	796	797	797	797	797	797	797	796	796	796	796	796	796	796	796	797	797	797	796	797	778	773	21	20	18	16	16	16	16	16	16	16	16	16	16	0	13	794	792	753	795	795	795
LC11-22-RV4-P64-C07	777	777	801	801	802	801	801	802	802	802	802	802	802	801	801	801	801	801	801	801	801	802	802	802	801	802	783	778	22	20	19	16	16	16	16	16	16	16	16	16	16	13	0	799	797	758	800	800	800
LC09-22-RV4-P64-C08	1158	1152	1200	1200	1204	1202	1202	1203	1203	1203	1203	1203	1203	1202	1202	1202	1202	1202	1202	1202	1202	1203	1203	1203	1202	1203	1172	1162	774	817	799	817	817	817	817	816	816	813	813	813	813	794	799	0	9	8	5	5	5
LC14-22-RV4-P64-C08	1149	1141	1188	1189	1192	1191	1190	1191	1191	1191	1191	1191	1191	1190	1190	1190	1190	1190	1190	1190	1190	1191	1191	1191	1190	1191	1160	1151	772	815	797	815	815	815	815	814	814	811	811	811	811	792	797	9	0	7	4	4	4
LC07-22-RV4-P64-C08	1110	1107	1151	1153	1156	1155	1154	1156	1156	1156	1156	1156	1156	1154	1155	1155	1155	1155	1155	1154	1155	1156	1156	1156	1155	1156	1126	1116	733	775	758	775	775	775	775	774	774	771	771	771	771	753	758	8	7	0	3	3	3
LC15-22-RV4-P64-C08	1161	1155	1202	1204	1208	1205	1205	1207	1207	1207	1207	1207	1207	1206	1206	1206	1206	1206	1206	1205	1206	1207	1207	1207	1206	1207	1175	1166	775	818	800	818	818	818	818	817	817	814	814	814	814	795	800	5	4	3	0	0	0
LC13-22-RV4-P64-C08	1161	1155	1202	1204	1208	1205	1205	1207	1207	1207	1207	1207	1207	1206	1206	1206	1206	1206	1206	1205	1206	1207	1207	1207	1206	1207	1175	1166	775	818	800	818	818	818	818	817	817	814	814	814	814	795	800	5	4	3	0	0	0
LC12-22-RV4-P64-C08	1161	1155	1202	1204	1208	1205	1205	1207	1207	1207	1207	1207	1207	1206	1206	1206	1206	1206	1206	1205	1206	1207	1207	1207	1206	1207	1175	1166	775	818	800	818	818	818	818	817	817	814	814	814	814	795	800	5	4	3	0	0	0
LC08-22-RV4-P64-C08	1161	1155	1202	1204	1208	1205	1205	1207	1207	1207	1207	1207	1207	1206	1206	1206	1206	1206	1206	1205	1206	1207	1207	1207	1206	1207	1175	1166	775	818	800	818	818	818	818	817	817	814	814	814	814	795	800	5	4	3	0	0	0
LC06-22-RV4-P64-C08	1161	1155	1202	1204	1208	1205	1205	1207	1207	1207	1207	1207	1207	1206	1206	1206	1206	1206	1206	1205	1206	1207	1207	1207	1206	1207	1175	1166	775	818	800	818	818	818	818	817	817	814	814	814	814	795	800	5	4	3	0	0	0
LC02-22-RV4-P64-C08	1161	1155	1202	1204	1208	1205	1205	1207	1207	1207	1207	1207	1207	1206	1206	1206	1206	1206	1206	1205	1206	1207	1207	1207	1206	1207	1175	1166	775	818	800	818	818	818	818	817	817	814	814	814	814	795	800	5	4	3	0	0	0
LC10-22-RV4-P64-C08	1160	1155	1201	1203	1207	1205	1204	1206	1206	1206	1206	1206	1206	1205	1205	1205	1205	1205	1205	1204	1205	1206	1206	1206	1205	1206	1174	1165	774	817	799	817	817	817	817	816	816	813	813	813	813	794	799	5	4	3	0	0	0
LC04-22-RV4-P64-C08	1160	1155	1201	1203	1207	1205	1204	1206	1206	1206	1206	1206	1206	1205	1205	1205	1205	1205	1205	1204	1205	1206	1206	1206	1205	1206	1174	1165	774	817	799	817	817	817	817	816	816	813	813	813	813	794	799	5	4	3	0	0	0
LC01-22-RV4-P64-C08	1160	1155	1201	1203	1207	1205	1204	1206	1206	1206	1206	1206	1206	1205	1205	1205	1205	1205	1205	1204	1205	1206	1206	1206	1205	1206	1174	1165	774	817	799	817	817	817	817	816	816	813	813	813	813	794	799	5	4	3	0	0	0
LC03-22-RV4-P64-C08	1160	1155	1201	1203	1207	1205	1204	1206	1206	1206	1206	1206	1206	1205	1205	1205	1205	1205	1205	1204	1205	1206	1206	1206	1205	1206	1174	1165	774	817	799	817	817	817	817	816	816	813	813	813	813	794	799	5	4	3	0	0	0
LC05-22-RV4-P64-C08	1143	1138	1177	1177	1181	1180	1179	1180	1180	1180	1180	1180	1180	1179	1179	1179	1179	1179	1179	1179	1179	1180	1180	1180	1179	1180	1154	1148	765	808	790	808	808	808	808	807	808	805	805	805	805	786	790	26	25	24	21	21	21
LC11-22-RV4-P64-C08	1133	1127	1165	1165	1169	1167	1167	1168	1168	1168	1168	1168	1168	1167	1167	1167	1167	1167	1167	1167	1167	1168	1168	1168	1167	1168	1147	1139	758	801	783	801	801	801	801	800	800	797	797	797	797	778	784	26	25	23	21	21	21
LC09-22-RV4-P64-C09	1188	1182	1230	1230	1235	1232	1232	1234	1234	1234	1234	1234	1234	1233	1233	1233	1233	1233	1233	1232	1233	1234	1234	1234	1233	1234	1202	1193	768	807	790	807	807	807	807	806	806	804	804	804	804	785	790	1232	1224	1181	1235	1235	1235
LC14-22-RV4-P64-C09	1221	1212	1264	1265	1270	1267	1267	1269	1269	1269	1269	1269	1269	1268	1268	1268	1268	1268	1268	1267	1268	1269	1269	1269	1268	1269	1237	1225	773	815	797	815	815	815	815	814	814	811	811	811	811	792	797	1267	1256	1216	1271	1271	1271
LC04-22-RV4-P64-C09	1239	1230	1283	1284	1289	1286	1286	1288	1288	1288	1288	1288	1288	1287	1287	1287	1287	1287	1287	1286	1287	1288	1288	1288	1287	1288	1254	1244	777	819	801	819	819	819	819	818	818	815	815	815	815	796	801	1286	1274	1234	1290	1290	1290
LC13-22-RV4-P64-C09	1239	1230	1283	1284	1289	1286	1286	1288	1288	1288	1288	1288	1288	1287	1287	1287	1287	1287	1287	1286	1287	1288	1288	1288	1287	1288	1254	1244	777	819	801	819	819	819	819	818	818	815	815	815	815	796	801	1286	1274	1234	1290	1290	1290
LC12-22-RV4-P64-C09	1239	1230	1283	1284	1289	1286	1286	1288	1288	1288	1288	1288	1288	1287	1287	1287	1287	1287	1287	1286	1287	1288	1288	1288	1287	1288	1254	1244	777	819	801	819	819	819	819	818	818	815	815	815	815	796	801	1286	1274	1234	1290	1290	1290
LC10-22-RV4-P64-C09	1239	1230	1283	1284	1289	1286	1286	1288	1288	1288	1288	1288	1288	1287	1287	1287	1287	1287	1287	1286	1287	1288	1288	1288	1287	1288	1254	1244	777	819	801	819	819	819	819	818	818	815	815	815	815	796	801	1286	1274	1234	1290	1290	1290
LC08-22-RV4-P64-C09	1239	1230	1283	1284	1289	1286	1286	1288	1288	1288	1288	1288	1288	1287	1287	1287	1287	1287	1287	1286	1287	1288	1288	1288	1287	1288	1254	1244	777	819	801	819	819	819	819	818	818	815	815	815	815	796	801	1286	1274	1234	1290	1290	1290
LC06-22-RV4-P64-C09	1239	1230	1283	1284	1289	1286	1286	1288	1288	1288	1288	1288	1288	1287	1287	1287	1287	1287	1287	1286	1287	1288	1288	1288	1287	1288	1254	1244	777	819	801	819	819	819	819	818	818	815	815	815	815	796	801	1286	1274	1234	1290	1290	1290
LC03-22-RV4-P64-C09	1239	1230	1283	1284	1289	1286	1286	1288	1288	1288	1288	1288	1288	1287	1287	1287	1287	1287	1287	1286	1287	1288	1288	1288	1287	1288	1254	1244	777	819	801	819	819	819	819	818	818	815	815	815	815	796	801	1286	1274	1234	1290	1290	1290
LC02-22-RV4-P64-C09	1239	1230	1283	1284	1289	1286	1286	1288	1288	1288	1288	1288	1288	1287	1287	1287	1287	1287	1287	1286	1287	1288	1288	1288	1287	1288	1254	1244	777	819	801	819	819	819	819	818	818	815	815	815	815	796	801	1286	1274	1234	1290	1290	1290
LC07-22-RV4-P64-C09	1177	1169	1219	1220	1225	1222	1222	1224	1224	1224	1224	1224	1224	1223	1223	1223	1223	1223	1223	1222	1223	1224	1224	1224	1223	1224	1190	1181	732	773	758	773	773	773	773	772	772	769	769	769	769	751	757	1221	1211	1173	1225	1225	1225
LC01-22-RV4-P64-C09	1239	1230	1283	1284	1289	1286	1286	1288	1288	1288	1288	1288	1288	1287	1287	1287	1287	1287	1287	1286	1287	1288	1288	1288	1287	1288	1254	1244	777	819	801	819	819	819	819	818	818	815	815	815	815	796	801	1286	1274	1234	1290	1290	1290
LC11-22-RV4-P64-C09	1185	1177	1227	1228	1233	1230	1230	1232	1232	1232	1232	1232	1232	1231	1231	1231	1231	1231	1231	1230	1231	1232	1232	1232	1231	1232	1202	1191	755	792	775	792	792	792	792	791	791	788	788	788	788	769	775	1229	1221	1178	1233	1233	1233
LC05-22-RV4-P64-C09	1191	1187	1234	1235	1240	1237	1237	1239	1239	1239	1239	1239	1239	1238	1238	1238	1238	1238	1238	1237	1238	1239	1239	1239	1238	1239	1211	1196	757	796	779	796	796	796	796	795	795	793	793	793	793	774	779	1236	1227	1187	1240	1240	1240
LC05-22-RV4-P64-C05	1176	1167	1215	1216	1219	1217	1217	1218	1218	1218	1218	1218	1218	1217	1217	1217	1217	1217	1217	1217	1217	1218	1218	1218	1217	1218	1189	1179	752	789	771	788	788	788	788	787	787	784	784	784	784	765	773	1215	1208	1163	1218	1218	1218
LC11-22-RV4-P64-C05	1204	1197	1244	1245	1250	1247	1247	1249	1249	1249	1249	1249	1249	1248	1248	1248	1248	1248	1248	1247	1248	1249	1249	1249	1248	1249	1221	1213	757	796	779	795	795	795	795	794	794	791	791	791	791	772	778	1244	1233	1192	1248	1248	1248
LC05-22-RV4-P64-C06	1194	1188	1235	1237	1241	1238	1239	1240	1240	1240	1240	1240	1240	1240	1240	1240	1240	1240	1240	1239	1240	1240	1240	1240	1240	1240	1213	1199	750	789	771	788	788	788	788	788	787	784	784	784	784	765	771	1234	1222	1183	1238	1238	1238
LC11-22-RV4-P64-C06	1210	1203	1251	1253	1257	1254	1255	1256	1256	1256	1256	1256	1256	1256	1256	1256	1256	1256	1256	1255	1256	1256	1256	1256	1256	1256	1227	1216	758	798	780	797	797	797	797	796	796	793	793	793	793	774	780	1252	1241	1200	1256	1256	1256
LC07-22-RV4-P64-C06	1226	1216	1266	1267	1272	1269	1269	1271	1271	1271	1271	1271	1271	1270	1270	1270	1270	1270	1270	1269	1270	1271	1271	1271	1270	1271	1237	1229	775	817	799	816	816	816	816	815	815	812	812	812	812	794	799	1267	1262	1217	1271	1271	1271
LC09-22-RV4-P64-C05	1187	1180	1227	1229	1233	1230	1231	1232	1232	1232	1232	1232	1232	1232	1232	1232	1232	1232	1232	1231	1232	1232	1232	1232	1232	1232	1201	1192	756	796	780	795	795	795	795	794	794	791	791	791	791	772	778	1229	1221	1179	1233	1233	1233
LC09-22-RV4-P64-C06	1224	1217	1266	1271	1272	1269	1270	1271	1271	1271	1271	1271	1271	1271	1271	1271	1271	1271	1271	1270	1271	1271	1271	1271	1271	1271	1238	1229	776	817	800	816	816	816	816	815	815	812	812	812	812	793	799	1267	1260	1216	1271	1271	1271
LC07-22-RV4-P64-C05	1197	1187	1238	1241	1244	1241	1242	1243	1243	1243	1243	1243	1243	1243	1243	1243	1243	1243	1243	1242	1243	1243	1243	1243	1243	1243	1210	1201	751	789	774	788	788	788	788	787	787	784	784	784	784	768	773	1240	1227	1191	1243	1243	1243
LC01-22-RV4-P64-C05	1243	1234	1286	1287	1292	1289	1289	1291	1291	1291	1291	1291	1291	1290	1290	1290	1290	1290	1290	1289	1290	1291	1291	1291	1290	1291	1257	1248	779	821	803	820	820	820	820	819	819	816	816	816	816	797	803	1287	1275	1235	1291	1291	1291
LC10-22-RV4-P64-C05	1243	1234	1286	1287	1292	1289	1289	1291	1291	1291	1291	1291	1291	1290	1290	1290	1290	1290	1290	1289	1290	1291	1291	1291	1290	1291	1257	1248	779	821	803	820	820	820	820	819	819	816	816	816	816	797	803	1287	1275	1235	1291	1291	1291
LC08-22-RV4-P64-C05	1243	1234	1286	1287	1292	1289	1289	1291	1291	1291	1291	1291	1291	1290	1290	1290	1290	1290	1290	1289	1290	1291	1291	1291	1290	1291	1257	1248	779	821	803	820	820	820	820	819	819	816	816	816	816	797	803	1287	1275	1235	1291	1291	1291
LC13-22-RV4-P64-C06	1242	1233	1285	1286	1291	1288	1288	1290	1290	1290	1290	1290	1290	1289	1289	1289	1289	1289	1289	1288	1289	1290	1290	1290	1289	1290	1256	1247	779	821	803	820	820	820	820	819	819	816	816	816	816	797	803	1286	1274	1234	1290	1290	1290
LC12-22-RV4-P64-C06	1242	1233	1285	1286	1291	1288	1288	1290	1290	1290	1290	1290	1290	1289	1289	1289	1289	1289	1289	1288	1289	1290	1290	1290	1289	1290	1256	1247	779	821	803	820	820	820	820	819	819	816	816	816	816	797	803	1286	1274	1234	1290	1290	1290
LC08-22-RV4-P64-C06	1242	1233	1285	1286	1291	1288	1288	1290	1290	1290	1290	1290	1290	1289	1289	1289	1289	1289	1289	1288	1289	1290	1290	1290	1289	1290	1256	1247	779	821	803	820	820	820	820	819	819	816	816	816	816	797	803	1286	1274	1234	1290	1290	1290
LC01-22-RV4-P64-C06	1242	1233	1285	1286	1291	1288	1288	1290	1290	1290	1290	1290	1290	1289	1289	1289	1289	1289	1289	1288	1289	1290	1290	1290	1289	1290	1256	1247	779	821	803	820	820	820	820	819	819	816	816	816	816	797	803	1286	1274	1234	1290	1290	1290
LC14-22-RV4-P64-C05	1239	1230	1281	1282	1287	1284	1284	1286	1286	1286	1286	1286	1286	1285	1285	1285	1285	1285	1285	1284	1285	1286	1286	1286	1285	1286	1252	1243	778	820	802	819	819	819	819	818	818	815	815	815	815	796	802	1282	1272	1230	1286	1286	1286
LC06-22-RV4-P64-C05	1242	1234	1285	1287	1291	1288	1289	1290	1290	1290	1290	1290	1290	1290	1290	1290	1290	1290	1290	1289	1290	1290	1290	1290	1290	1290	1256	1247	778	820	802	819	819	819	819	818	818	815	815	815	815	796	802	1286	1274	1234	1290	1290	1290
LC15-22-RV4-P64-C05	1242	1234	1285	1287	1291	1288	1289	1290	1290	1290	1290	1290	1290	1290	1290	1290	1290	1290	1290	1289	1290	1290	1290	1290	1290	1290	1256	1247	778	820	802	819	819	819	819	818	818	815	815	815	815	796	802	1286	1274	1234	1290	1290	1290
LC13-22-RV4-P64-C05	1242	1234	1285	1287	1291	1288	1289	1290	1290	1290	1290	1290	1290	1290	1290	1290	1290	1290	1290	1289	1290	1290	1290	1290	1290	1290	1256	1247	778	820	802	819	819	819	819	818	818	815	815	815	815	796	802	1286	1274	1234	1290	1290	1290
LC04-22-RV4-P64-C05	1242	1234	1285	1287	1291	1288	1289	1290	1290	1290	1290	1290	1290	1290	1290	1290	1290	1290	1290	1289	1290	1290	1290	1290	1290	1290	1256	1247	778	820	802	819	819	819	819	818	818	815	815	815	815	796	802	1286	1274	1234	1290	1290	1290
LC02-22-RV4-P64-C05	1242	1234	1285	1287	1291	1288	1289	1290	1290	1290	1290	1290	1290	1290	1290	1290	1290	1290	1290	1289	1290	1290	1290	1290	1290	1290	1256	1247	778	820	802	819	819	819	819	818	818	815	815	815	815	796	802	1286	1274	1234	1290	1290	1290
LC10-22-RV4-P64-C06	1241	1233	1284	1286	1290	1287	1288	1289	1289	1289	1289	1289	1289	1289	1289	1289	1289	1289	1289	1288	1289	1289	1289	1289	1289	1289	1255	1246	778	820	802	819	819	819	819	818	818	815	815	815	815	796	802	1285	1273	1233	1289	1289	1289
LC06-22-RV4-P64-C06	1241	1233	1284	1286	1290	1287	1288	1289	1289	1289	1289	1289	1289	1289	1289	1289	1289	1289	1289	1288	1289	1289	1289	1289	1289	1289	1255	1246	778	820	802	819	819	819	819	818	818	815	815	815	815	796	802	1285	1273	1233	1289	1289	1289
LC04-22-RV4-P64-C06	1241	1233	1284	1286	1290	1287	1288	1289	1289	1289	1289	1289	1289	1289	1289	1289	1289	1289	1289	1288	1289	1289	1289	1289	1289	1289	1255	1246	778	820	802	819	819	819	819	818	818	815	815	815	815	796	802	1285	1273	1233	1289	1289	1289
LC02-22-RV4-P64-C06	1241	1233	1284	1286	1290	1287	1288	1289	1289	1289	1289	1289	1289	1289	1289	1289	1289	1289	1289	1288	1289	1289	1289	1289	1289	1289	1255	1246	778	820	802	819	819	819	819	818	818	815	815	815	815	796	802	1285	1273	1233	1289	1289	1289
LC14-22-RV4-P64-C06	1236	1229	1279	1281	1285	1282	1283	1284	1284	1284	1284	1284	1284	1284	1284	1284	1284	1284	1284	1283	1284	1284	1284	1284	1284	1284	1250	1241	778	820	802	819	819	819	819	818	818	815	815	815	815	796	802	1280	1269	1228	1284	1284	1284
LC12-22-RV4-P64-C05	1241	1234	1284	1286	1290	1288	1288	1289	1289	1289	1289	1289	1289	1289	1289	1289	1289	1289	1289	1288	1289	1289	1289	1289	1289	1289	1255	1246	777	819	801	818	818	818	818	817	817	814	814	814	814	795	801	1286	1274	1234	1289	1289	1289
LC05-22-RV4-P64-DNA-Campylobacter	1166	1160	1204	1206	1210	1207	1207	1209	1209	1209	1209	1209	1209	1208	1208	1208	1208	1208	1208	1207	1208	1209	1209	1209	1208	1209	1180	1172	744	779	763	778	778	778	778	777	777	775	775	775	775	757	763	1201	1191	1153	1205	1205	1205
LC11-22-RV4-P64-DNA-Campylobacter	1227	1217	1267	1268	1273	1270	1270	1272	1272	1272	1272	1272	1272	1271	1271	1271	1271	1271	1271	1270	1271	1272	1272	1272	1271	1272	1242	1230	769	812	794	811	811	811	811	810	810	807	807	807	807	788	793	1262	1251	1209	1266	1266	1266
LC07-22-RV4-P64-DNA-Campylobacter	1239	1231	1281	1282	1287	1284	1284	1286	1286	1286	1286	1286	1286	1285	1285	1285	1285	1285	1285	1284	1285	1286	1286	1286	1285	1286	1253	1242	780	823	805	822	822	822	822	821	821	818	818	818	818	799	804	1276	1266	1223	1280	1280	1280
LC14-22-RV4-P64-DNA-Campylobacter	1227	1216	1268	1267	1272	1270	1270	1271	1271	1271	1271	1271	1271	1270	1270	1270	1270	1270	1270	1270	1270	1271	1271	1271	1270	1271	1239	1228	774	815	797	814	814	814	814	813	813	810	810	810	810	791	796	1262	1253	1209	1265	1265	1265
LC15-22-RV4-P64-DNA-Campylobacter	1247	1238	1291	1292	1297	1294	1294	1296	1296	1296	1296	1296	1296	1295	1295	1295	1295	1295	1295	1294	1295	1296	1296	1296	1295	1296	1262	1252	780	823	805	822	822	822	822	821	821	818	818	818	818	799	804	1286	1274	1233	1290	1290	1290
LC13-22-RV4-P64-DNA-Campylobacter	1247	1238	1291	1292	1297	1294	1294	1296	1296	1296	1296	1296	1296	1295	1295	1295	1295	1295	1295	1294	1295	1296	1296	1296	1295	1296	1262	1252	780	823	805	822	822	822	822	821	821	818	818	818	818	799	804	1286	1274	1233	1290	1290	1290
LC12-22-RV4-P64-DNA-Campylobacter	1247	1238	1291	1292	1297	1294	1294	1296	1296	1296	1296	1296	1296	1295	1295	1295	1295	1295	1295	1294	1295	1296	1296	1296	1295	1296	1262	1252	780	823	805	822	822	822	822	821	821	818	818	818	818	799	804	1286	1274	1233	1290	1290	1290
LC10-22-RV4-P64-DNA-Campylobacter	1247	1238	1291	1292	1297	1294	1294	1296	1296	1296	1296	1296	1296	1295	1295	1295	1295	1295	1295	1294	1295	1296	1296	1296	1295	1296	1262	1252	780	823	805	822	822	822	822	821	821	818	818	818	818	799	804	1286	1274	1233	1290	1290	1290
LC09-22-RV4-P64-DNA-Campylobacter	1247	1238	1291	1292	1297	1294	1294	1296	1296	1296	1296	1296	1296	1295	1295	1295	1295	1295	1295	1294	1295	1296	1296	1296	1295	1296	1262	1252	780	823	805	822	822	822	822	821	821	818	818	818	818	799	804	1286	1274	1233	1290	1290	1290
LC08-22-RV4-P64-DNA-Campylobacter	1247	1238	1291	1292	1297	1294	1294	1296	1296	1296	1296	1296	1296	1295	1295	1295	1295	1295	1295	1294	1295	1296	1296	1296	1295	1296	1262	1252	780	823	805	822	822	822	822	821	821	818	818	818	818	799	804	1286	1274	1233	1290	1290	1290
LC06-22-RV4-P64-DNA-Campylobacter	1247	1238	1291	1292	1297	1294	1294	1296	1296	1296	1296	1296	1296	1295	1295	1295	1295	1295	1295	1294	1295	1296	1296	1296	1295	1296	1262	1252	780	823	805	822	822	822	822	821	821	818	818	818	818	799	804	1286	1274	1233	1290	1290	1290
LC04-22-RV4-P64-DNA-Campylobacter	1247	1238	1291	1292	1297	1294	1294	1296	1296	1296	1296	1296	1296	1295	1295	1295	1295	1295	1295	1294	1295	1296	1296	1296	1295	1296	1262	1252	780	823	805	822	822	822	822	821	821	818	818	818	818	799	804	1286	1274	1233	1290	1290	1290
LC03-22-RV4-P64-DNA-Campylobacter	1247	1238	1291	1292	1297	1294	1294	1296	1296	1296	1296	1296	1296	1295	1295	1295	1295	1295	1295	1294	1295	1296	1296	1296	1295	1296	1262	1252	780	823	805	822	822	822	822	821	821	818	818	818	818	799	804	1286	1274	1233	1290	1290	1290
LC01-22-RV4-P64-DNA-Campylobacter	1247	1238	1291	1292	1297	1294	1294	1296	1296	1296	1296	1296	1296	1295	1295	1295	1295	1295	1295	1294	1295	1296	1296	1296	1295	1296	1262	1252	780	823	805	822	822	822	822	821	821	818	818	818	818	799	804	1286	1274	1233	1290	1290	1290
LC02-22-RV4-P64-DNA-Campylobacter	1247	1238	1291	1292	1297	1294	1294	1296	1296	1296	1296	1296	1296	1295	1295	1295	1295	1295	1295	1294	1295	1296	1296	1296	1295	1296	1262	1252	780	823	805	822	822	822	822	821	821	818	818	818	818	799	804	1286	1274	1233	1290	1290	1290
LC11-22-RV4-P64-C10	1216	1207	1255	1256	1261	1259	1258	1260	1260	1260	1260	1260	1260	1259	1259	1259	1259	1259	1259	1258	1259	1260	1260	1260	1259	1260	1229	1221	761	801	783	801	801	801	801	800	800	797	797	797	797	778	784	1255	1245	1202	1258	1258	1258
LC05-22-RV4-P64-C10	1206	1196	1243	1243	1247	1246	1245	1246	1246	1246	1246	1246	1246	1245	1245	1245	1245	1245	1245	1245	1245	1246	1246	1246	1245	1246	1217	1207	753	795	777	795	795	795	795	794	795	792	792	792	792	773	778	1244	1235	1190	1245	1245	1245
LC09-22-RV4-P64-C10	1198	1192	1238	1238	1242	1241	1239	1241	1241	1241	1241	1241	1241	1240	1240	1240	1240	1240	1240	1239	1240	1241	1241	1241	1240	1241	1210	1201	767	806	789	806	806	806	806	805	805	803	803	803	803	785	788	1237	1229	1183	1239	1239	1239
LC07-22-RV4-P64-C10	1180	1172	1221	1222	1227	1225	1224	1226	1226	1226	1226	1226	1226	1225	1225	1225	1225	1225	1225	1224	1225	1226	1226	1226	1225	1226	1194	1186	736	776	760	776	776	776	776	775	775	773	773	773	773	755	759	1221	1210	1175	1224	1224	1224
LC15-22-RV4-P64-C10	1246	1238	1289	1290	1295	1293	1292	1294	1294	1294	1294	1294	1294	1293	1293	1293	1293	1293	1293	1292	1293	1294	1294	1294	1293	1294	1260	1251	777	820	802	820	820	820	820	819	819	816	816	816	816	797	802	1288	1276	1235	1291	1291	1291
LC13-22-RV4-P64-C10	1246	1238	1289	1290	1295	1293	1292	1294	1294	1294	1294	1294	1294	1293	1293	1293	1293	1293	1293	1292	1293	1294	1294	1294	1293	1294	1260	1251	777	820	802	820	820	820	820	819	819	816	816	816	816	797	802	1288	1276	1235	1291	1291	1291
LC12-22-RV4-P64-C10	1246	1238	1289	1290	1295	1293	1292	1294	1294	1294	1294	1294	1294	1293	1293	1293	1293	1293	1293	1292	1293	1294	1294	1294	1293	1294	1260	1251	777	820	802	820	820	820	820	819	819	816	816	816	816	797	802	1288	1276	1235	1291	1291	1291
LC10-22-RV4-P64-C10	1246	1238	1289	1290	1295	1293	1292	1294	1294	1294	1294	1294	1294	1293	1293	1293	1293	1293	1293	1292	1293	1294	1294	1294	1293	1294	1260	1251	777	820	802	820	820	820	820	819	819	816	816	816	816	797	802	1288	1276	1235	1291	1291	1291
LC08-22-RV4-P64-C10	1246	1238	1289	1290	1295	1293	1292	1294	1294	1294	1294	1294	1294	1293	1293	1293	1293	1293	1293	1292	1293	1294	1294	1294	1293	1294	1260	1251	777	820	802	820	820	820	820	819	819	816	816	816	816	797	802	1288	1276	1235	1291	1291	1291
LC06-22-RV4-P64-C10	1246	1238	1289	1290	1295	1293	1292	1294	1294	1294	1294	1294	1294	1293	1293	1293	1293	1293	1293	1292	1293	1294	1294	1294	1293	1294	1260	1251	777	820	802	820	820	820	820	819	819	816	816	816	816	797	802	1288	1276	1235	1291	1291	1291
LC04-22-RV4-P64-C10	1246	1238	1289	1290	1295	1293	1292	1294	1294	1294	1294	1294	1294	1293	1293	1293	1293	1293	1293	1292	1293	1294	1294	1294	1293	1294	1260	1251	777	820	802	820	820	820	820	819	819	816	816	816	816	797	802	1288	1276	1235	1291	1291	1291
LC03-22-RV4-P64-C10	1246	1238	1289	1290	1295	1293	1292	1294	1294	1294	1294	1294	1294	1293	1293	1293	1293	1293	1293	1292	1293	1294	1294	1294	1293	1294	1260	1251	777	820	802	820	820	820	820	819	819	816	816	816	816	797	802	1288	1276	1235	1291	1291	1291
LC02-22-RV4-P64-C10	1246	1238	1289	1290	1295	1293	1292	1294	1294	1294	1294	1294	1294	1293	1293	1293	1293	1293	1293	1292	1293	1294	1294	1294	1293	1294	1260	1251	777	820	802	820	820	820	820	819	819	816	816	816	816	797	802	1288	1276	1235	1291	1291	1291
LC14-22-RV4-P64-C10	1241	1234	1284	1285	1290	1288	1287	1289	1289	1289	1289	1289	1289	1288	1288	1288	1288	1288	1288	1287	1288	1289	1289	1289	1288	1289	1255	1246	777	820	802	820	820	820	820	819	819	816	816	816	816	797	802	1283	1272	1230	1286	1286	1286
LC01-22-RV4-P64-C10	1246	1238	1289	1290	1295	1293	1292	1294	1294	1294	1294	1294	1294	1293	1293	1293	1293	1293	1293	1292	1293	1294	1294	1294	1293	1294	1260	1251	777	820	802	820	820	820	820	819	819	816	816	816	816	797	802	1288	1276	1235	1291	1291	1291
LC05-22-RV4-P64-C04	1195	1191	1231	1232	1237	1235	1234	1236	1236	1236	1236	1236	1236	1235	1235	1235	1235	1235	1235	1234	1235	1236	1236	1236	1235	1236	1210	1202	746	786	769	786	786	786	786	785	785	782	782	782	782	763	771	1231	1222	1183	1234	1234	1234
LC05-22-RV4-P64-C03	1207	1198	1247	1247	1252	1249	1250	1251	1251	1251	1251	1251	1251	1250	1250	1250	1250	1250	1250	1250	1250	1251	1251	1251	1250	1251	1222	1209	750	792	776	792	792	792	792	791	791	788	788	788	788	769	777	1246	1237	1195	1249	1249	1249
LC14-22-RV4-P64-C03	1238	1231	1281	1281	1286	1284	1283	1285	1285	1285	1285	1285	1285	1284	1284	1284	1284	1284	1284	1283	1284	1285	1285	1285	1284	1285	1251	1241	774	817	799	817	817	817	817	816	816	813	813	813	813	795	799	1280	1270	1227	1282	1282	1282
LC15-22-RV4-P64-C03	1249	1241	1292	1293	1298	1296	1295	1297	1297	1297	1297	1297	1297	1296	1296	1296	1296	1296	1296	1295	1296	1297	1297	1297	1296	1297	1263	1253	778	821	803	821	821	821	821	820	820	817	817	817	817	798	803	1291	1280	1239	1294	1294	1294
LC04-22-RV4-P64-C03	1249	1241	1292	1293	1298	1296	1295	1297	1297	1297	1297	1297	1297	1296	1296	1296	1296	1296	1296	1295	1296	1297	1297	1297	1296	1297	1263	1253	778	821	803	821	821	821	821	820	820	817	817	817	817	798	803	1291	1280	1239	1294	1294	1294
LC12-22-RV4-P64-C03	1249	1241	1292	1293	1298	1296	1295	1297	1297	1297	1297	1297	1297	1296	1296	1296	1296	1296	1296	1295	1296	1297	1297	1297	1296	1297	1263	1253	778	821	803	821	821	821	821	820	820	817	817	817	817	798	803	1291	1280	1239	1294	1294	1294
LC09-22-RV4-P64-C03	1248	1241	1291	1292	1297	1295	1294	1296	1296	1296	1296	1296	1296	1295	1295	1295	1295	1295	1295	1294	1295	1296	1296	1296	1295	1296	1262	1252	778	821	803	821	821	821	821	820	820	817	817	817	817	798	803	1290	1280	1238	1293	1293	1293
LC07-22-RV4-P64-C03	1183	1175	1221	1222	1227	1225	1224	1226	1226	1226	1226	1226	1226	1225	1225	1225	1225	1225	1225	1224	1225	1226	1226	1226	1225	1226	1194	1185	739	781	765	781	781	781	781	780	781	778	778	778	778	761	765	1220	1209	1174	1223	1223	1223
LC13-22-RV4-P64-C03	1249	1241	1292	1293	1298	1296	1295	1297	1297	1297	1297	1297	1297	1296	1296	1296	1296	1296	1296	1295	1296	1297	1297	1297	1296	1297	1263	1253	778	821	803	821	821	821	821	820	820	817	817	817	817	798	803	1291	1280	1239	1294	1294	1294
LC10-22-RV4-P64-C03	1249	1241	1292	1293	1298	1296	1295	1297	1297	1297	1297	1297	1297	1296	1296	1296	1296	1296	1296	1295	1296	1297	1297	1297	1296	1297	1263	1253	778	821	803	821	821	821	821	820	820	817	817	817	817	798	803	1291	1280	1239	1294	1294	1294
LC08-22-RV4-P64-C03	1249	1241	1292	1293	1298	1296	1295	1297	1297	1297	1297	1297	1297	1296	1296	1296	1296	1296	1296	1295	1296	1297	1297	1297	1296	1297	1263	1253	778	821	803	821	821	821	821	820	820	817	817	817	817	798	803	1291	1280	1239	1294	1294	1294
LC06-22-RV4-P64-C03	1249	1241	1292	1293	1298	1296	1295	1297	1297	1297	1297	1297	1297	1296	1296	1296	1296	1296	1296	1295	1296	1297	1297	1297	1296	1297	1263	1253	778	821	803	821	821	821	821	820	820	817	817	817	817	798	803	1291	1280	1239	1294	1294	1294
LC01-22-RV4-P64-C03	1249	1241	1292	1293	1298	1296	1295	1297	1297	1297	1297	1297	1297	1296	1296	1296	1296	1296	1296	1295	1296	1297	1297	1297	1296	1297	1263	1253	778	821	803	821	821	821	821	820	820	817	817	817	817	798	803	1291	1280	1239	1294	1294	1294
LC02-22-RV4-P64-C03	1249	1241	1292	1293	1298	1296	1295	1297	1297	1297	1297	1297	1297	1296	1296	1296	1296	1296	1296	1295	1296	1297	1297	1297	1296	1297	1263	1253	778	821	803	821	821	821	821	820	820	817	817	817	817	798	803	1291	1280	1239	1294	1294	1294
LC07-22-RV4-P64-C04	1177	1171	1217	1218	1223	1221	1220	1222	1222	1222	1222	1222	1222	1221	1221	1221	1221	1221	1221	1220	1221	1222	1222	1222	1221	1222	1189	1180	730	771	758	771	771	771	771	771	770	769	769	769	769	754	755	1217	1206	1167	1220	1220	1220
LC09-22-RV4-P64-C04	1247	1239	1290	1291	1296	1294	1293	1295	1295	1295	1295	1295	1295	1294	1294	1294	1294	1294	1294	1293	1294	1295	1295	1295	1294	1295	1261	1251	777	820	802	820	820	820	820	819	819	816	816	816	816	797	802	1289	1278	1237	1292	1292	1292
LC03-22-RV4-P64-C04	1250	1242	1293	1294	1299	1297	1296	1298	1298	1298	1298	1298	1298	1297	1297	1297	1297	1297	1297	1296	1297	1298	1298	1298	1297	1298	1264	1254	778	821	803	821	821	821	821	820	820	817	817	817	817	798	803	1292	1281	1240	1295	1295	1295
LC04-22-RV4-P64-C04	1250	1242	1293	1294	1299	1297	1296	1298	1298	1298	1298	1298	1298	1297	1297	1297	1297	1297	1297	1296	1297	1298	1298	1298	1297	1298	1264	1254	778	821	803	821	821	821	821	820	820	817	817	817	817	798	803	1292	1281	1240	1295	1295	1295
LC15-22-RV4-P64-C04	1250	1242	1293	1294	1299	1297	1296	1298	1298	1298	1298	1298	1298	1297	1297	1297	1297	1297	1297	1296	1297	1298	1298	1298	1297	1298	1264	1254	778	821	803	821	821	821	821	820	820	817	817	817	817	798	803	1292	1281	1240	1295	1295	1295
LC13-22-RV4-P64-C04	1250	1242	1293	1294	1299	1297	1296	1298	1298	1298	1298	1298	1298	1297	1297	1297	1297	1297	1297	1296	1297	1298	1298	1298	1297	1298	1264	1254	778	821	803	821	821	821	821	820	820	817	817	817	817	798	803	1292	1281	1240	1295	1295	1295
LC12-22-RV4-P64-C04	1250	1242	1293	1294	1299	1297	1296	1298	1298	1298	1298	1298	1298	1297	1297	1297	1297	1297	1297	1296	1297	1298	1298	1298	1297	1298	1264	1254	778	821	803	821	821	821	821	820	820	817	817	817	817	798	803	1292	1281	1240	1295	1295	1295
LC10-22-RV4-P64-C04	1250	1242	1293	1294	1299	1297	1296	1298	1298	1298	1298	1298	1298	1297	1297	1297	1297	1297	1297	1296	1297	1298	1298	1298	1297	1298	1264	1254	778	821	803	821	821	821	821	820	820	817	817	817	817	798	803	1292	1281	1240	1295	1295	1295
LC08-22-RV4-P64-C04	1250	1242	1293	1294	1299	1297	1296	1298	1298	1298	1298	1298	1298	1297	1297	1297	1297	1297	1297	1296	1297	1298	1298	1298	1297	1298	1264	1254	778	821	803	821	821	821	821	820	820	817	817	817	817	798	803	1292	1281	1240	1295	1295	1295
LC02-22-RV4-P64-C04	1250	1242	1293	1294	1299	1297	1296	1298	1298	1298	1298	1298	1298	1297	1297	1297	1297	1297	1297	1296	1297	1298	1298	1298	1297	1298	1264	1254	778	821	803	821	821	821	821	820	820	817	817	817	817	798	803	1292	1281	1240	1295	1295	1295
LC01-22-RV4-P64-C04	1249	1241	1292	1293	1298	1296	1295	1297	1297	1297	1297	1297	1297	1296	1296	1296	1296	1296	1296	1295	1296	1297	1297	1297	1296	1297	1263	1253	778	821	803	821	821	821	821	820	820	817	817	817	817	798	803	1291	1280	1239	1294	1294	1294
LC06-22-RV4-P64-C04	1249	1241	1292	1293	1298	1296	1295	1297	1297	1297	1297	1297	1297	1296	1296	1296	1296	1296	1296	1295	1296	1297	1297	1297	1296	1297	1263	1253	778	821	803	821	821	821	821	820	820	817	817	817	817	798	803	1291	1280	1239	1294	1294	1294
LC11-22-RV4-P64-C04	1220	1213	1259	1260	1265	1263	1262	1264	1264	1264	1264	1264	1264	1263	1263	1263	1263	1263	1263	1262	1263	1264	1264	1264	1263	1264	1237	1225	763	804	786	803	803	803	803	802	802	799	799	799	799	780	788	1258	1247	1208	1261	1261	1261
LC11-22-RV4-P64-C03	1219	1208	1255	1255	1260	1257	1258	1259	1259	1259	1259	1259	1259	1258	1258	1258	1258	1258	1258	1258	1258	1259	1259	1259	1258	1259	1234	1226	760	802	785	802	802	802	802	801	801	798	798	798	798	779	785	1255	1243	1202	1257	1257	1257
[truncated: 108 more columns]

## Sheet: Campylobacter spp. filtered
cgMLST	LC09-22-RV4-P64-C08	LC14-22-RV4-P64-C08	LC07-22-RV4-P64-C08	LC15-22-RV4-P64-C08	LC13-22-RV4-P64-C08	LC12-22-RV4-P64-C08	LC08-22-RV4-P64-C08	LC06-22-RV4-P64-C08	LC02-22-RV4-P64-C08	LC10-22-RV4-P64-C08	LC04-22-RV4-P64-C08	LC01-22-RV4-P64-C08	LC03-22-RV4-P64-C08	LC05-22-RV4-P64-C08	LC11-22-RV4-P64-C08	LC05-22-RV4-P64-C02	LC11-22-RV4-P64-C02	LC11-22-RV4-P64-C01	LC05-22-RV4-P64-C01	LC09-22-RV4-P64-C02	LC07-22-RV4-P64-C01	LC14-22-RV4-P64-C02	LC07-22-RV4-P64-C02	LC03-22-RV4-P64-C01	LC15-22-RV4-P64-C01	LC06-22-RV4-P64-C02	LC04-22-RV4-P64-C02	LC04-22-RV4-P64-C01	LC01-22-RV4-P64-C02	LC13-22-RV4-P64-C02	LC13-22-RV4-P64-C01	LC12-22-RV4-P64-C02	LC12-22-RV4-P64-C01	LC10-22-RV4-P64-C02	LC10-22-RV4-P64-C01	LC08-22-RV4-P64-C02	LC08-22-RV4-P64-C01	LC06-22-RV4-P64-C01	LC02-22-RV4-P64-C02	LC02-22-RV4-P64-C01	LC01-22-RV4-P64-C01	LC09-22-RV4-P64-C01	LC14-22-RV4-P64-C01	LC09-22-RV4-P64-C07	LC11-22-RV4-P64-C07	LC05-22-RV4-P64-C07	LC15-22-RV4-P64-C07	LC13-22-RV4-P64-C07	LC12-22-RV4-P64-C07
LC09-22-RV4-P64-C08	0	8	6	4	4	4	4	4	4	4	4	4	4	12	11	1114	1132	1123	1107	1174	1174	1176	1177	1177	1177	1177	1177	1177	1177	1176	1176	1176	1176	1176	1176	1176	1176	1176	1176	1176	1176	1174	1176	751	764	760	791	791	791
LC14-22-RV4-P64-C08	8	0	6	4	4	4	4	4	4	4	4	4	4	12	11	1107	1122	1113	1098	1162	1164	1165	1166	1166	1166	1166	1166	1166	1166	1165	1165	1165	1165	1165	1165	1165	1165	1165	1165	1165	1165	1164	1165	749	762	758	789	789	789
LC07-22-RV4-P64-C08	6	6	0	2	2	2	2	2	2	2	2	2	2	10	8	1067	1086	1077	1064	1123	1126	1127	1128	1128	1129	1129	1129	1129	1129	1128	1128	1128	1128	1128	1128	1128	1128	1128	1128	1128	1128	1126	1127	710	723	720	749	749	749
LC15-22-RV4-P64-C08	4	4	2	0	0	0	0	0	0	0	0	0	0	8	7	1117	1135	1127	1110	1175	1178	1179	1181	1181	1181	1181	1181	1181	1181	1180	1180	1180	1180	1180	1180	1180	1180	1180	1180	1180	1180	1177	1179	751	764	760	791	791	791
LC13-22-RV4-P64-C08	4	4	2	0	0	0	0	0	0	0	0	0	0	8	7	1117	1135	1127	1110	1175	1178	1179	1181	1181	1181	1181	1181	1181	1181	1180	1180	1180	1180	1180	1180	1180	1180	1180	1180	1180	1180	1177	1179	751	764	760	791	791	791
LC12-22-RV4-P64-C08	4	4	2	0	0	0	0	0	0	0	0	0	0	8	7	1117	1135	1127	1110	1175	1178	1179	1181	1181	1181	1181	1181	1181	1181	1180	1180	1180	1180	1180	1180	1180	1180	1180	1180	1180	1180	1177	1179	751	764	760	791	791	791
LC08-22-RV4-P64-C08	4	4	2	0	0	0	0	0	0	0	0	0	0	8	7	1117	1135	1127	1110	1175	1178	1179	1181	1181	1181	1181	1181	1181	1181	1180	1180	1180	1180	1180	1180	1180	1180	1180	1180	1180	1180	1177	1179	751	764	760	791	791	791
LC06-22-RV4-P64-C08	4	4	2	0	0	0	0	0	0	0	0	0	0	8	7	1117	1135	1127	1110	1175	1178	1179	1181	1181	1181	1181	1181	1181	1181	1180	1180	1180	1180	1180	1180	1180	1180	1180	1180	1180	1180	1177	1179	751	764	760	791	791	791
LC02-22-RV4-P64-C08	4	4	2	0	0	0	0	0	0	0	0	0	0	8	7	1117	1135	1127	1110	1175	1178	1179	1181	1181	1181	1181	1181	1181	1181	1180	1180	1180	1180	1180	1180	1180	1180	1180	1180	1180	1180	1177	1179	751	764	760	791	791	791
LC10-22-RV4-P64-C08	4	4	2	0	0	0	0	0	0	0	0	0	0	8	7	1116	1134	1126	1110	1174	1177	1178	1180	1180	1180	1180	1180	1180	1180	1179	1179	1179	1179	1179	1179	1179	1179	1179	1179	1179	1179	1177	1178	751	764	760	791	791	791
LC04-22-RV4-P64-C08	4	4	2	0	0	0	0	0	0	0	0	0	0	8	7	1116	1134	1126	1110	1174	1177	1178	1180	1180	1180	1180	1180	1180	1180	1179	1179	1179	1179	1179	1179	1179	1179	1179	1179	1179	1179	1177	1178	751	764	760	791	791	791
LC01-22-RV4-P64-C08	4	4	2	0	0	0	0	0	0	0	0	0	0	8	7	1116	1134	1126	1110	1174	1177	1178	1180	1180	1180	1180	1180	1180	1180	1179	1179	1179	1179	1179	1179	1179	1179	1179	1179	1179	1179	1177	1178	751	764	760	791	791	791
LC03-22-RV4-P64-C08	4	4	2	0	0	0	0	0	0	0	0	0	0	8	7	1116	1134	1126	1110	1174	1177	1178	1180	1180	1180	1180	1180	1180	1180	1179	1179	1179	1179	1179	1179	1179	1179	1179	1179	1179	1179	1177	1178	751	764	760	791	791	791
LC05-22-RV4-P64-C08	12	12	10	8	8	8	8	8	8	8	8	8	8	0	9	1091	1107	1100	1086	1137	1138	1140	1141	1141	1141	1141	1141	1141	1141	1140	1140	1140	1140	1140	1140	1140	1140	1140	1140	1140	1140	1140	1140	738	752	748	778	778	778
LC11-22-RV4-P64-C08	11	11	8	7	7	7	7	7	7	7	7	7	7	9	0	1078	1099	1093	1076	1125	1126	1128	1129	1129	1129	1129	1129	1129	1129	1128	1128	1128	1128	1128	1128	1128	1128	1128	1128	1128	1128	1126	1128	728	743	739	768	768	768
LC05-22-RV4-P64-C02	1114	1107	1067	1117	1117	1117	1117	1117	1117	1116	1116	1116	1116	1091	1078	0	12	12	14	17	16	13	13	12	12	12	12	12	12	12	12	12	12	12	12	12	12	12	12	12	12	12	12	715	728	724	754	754	754
LC11-22-RV4-P64-C02	1132	1122	1086	1135	1135	1135	1135	1135	1135	1134	1134	1134	1134	1107	1099	12	0	5	8	9	9	5	5	4	4	4	4	4	4	4	4	4	4	4	4	4	4	4	4	4	4	4	4	725	738	734	765	765	765
LC11-22-RV4-P64-C01	1123	1113	1077	1127	1127	1127	1127	1127	1127	1126	1126	1126	1126	1100	1093	12	5	0	13	13	12	9	9	8	8	8	8	8	8	8	8	8	8	8	8	8	8	8	8	8	8	8	8	723	735	730	761	761	761
LC05-22-RV4-P64-C01	1107	1098	1064	1110	1110	1110	1110	1110	1110	1110	1110	1110	1110	1086	1076	14	8	13	0	12	12	8	9	8	8	8	8	8	8	8	8	8	8	8	8	8	8	8	8	8	8	8	7	716	730	726	756	756	756
LC09-22-RV4-P64-C02	1174	1162	1123	1175	1175	1175	1175	1175	1175	1174	1174	1174	1174	1137	1125	17	9	13	12	0	10	7	7	6	6	6	6	6	6	6	6	6	6	6	6	6	6	6	6	6	6	6	6	749	763	759	790	790	790
LC07-22-RV4-P64-C01	1174	1164	1126	1178	1178	1178	1178	1178	1178	1177	1177	1177	1177	1138	1126	16	9	12	12	10	0	6	6	5	5	5	5	5	5	5	5	5	5	5	5	5	5	5	5	5	5	5	5	750	764	760	791	791	791
LC14-22-RV4-P64-C02	1176	1165	1127	1179	1179	1179	1179	1179	1179	1178	1178	1178	1178	1140	1128	13	5	9	8	7	6	0	2	1	1	1	1	1	1	1	1	1	1	1	1	1	1	1	1	1	1	1	1	750	764	760	791	791	791
LC07-22-RV4-P64-C02	1177	1166	1128	1181	1181	1181	1181	1181	1181	1180	1180	1180	1180	1141	1129	13	5	9	9	7	6	2	0	1	1	1	1	1	1	1	1	1	1	1	1	1	1	1	1	1	1	1	1	750	764	760	791	791	791
LC03-22-RV4-P64-C01	1177	1166	1128	1181	1181	1181	1181	1181	1181	1180	1180	1180	1180	1141	1129	12	4	8	8	6	5	1	1	0	0	0	0	0	0	0	0	0	0	0	0	0	0	0	0	0	0	0	0	750	764	760	791	791	791
LC15-22-RV4-P64-C01	1177	1166	1129	1181	1181	1181	1181	1181	1181	1180	1180	1180	1180	1141	1129	12	4	8	8	6	5	1	1	0	0	0	0	0	0	0	0	0	0	0	0	0	0	0	0	0	0	0	0	750	764	760	791	791	791
LC06-22-RV4-P64-C02	1177	1166	1129	1181	1181	1181	1181	1181	1181	1180	1180	1180	1180	1141	1129	12	4	8	8	6	5	1	1	0	0	0	0	0	0	0	0	0	0	0	0	0	0	0	0	0	0	0	0	750	764	760	791	791	791
LC04-22-RV4-P64-C02	1177	1166	1129	1181	1181	1181	1181	1181	1181	1180	1180	1180	1180	1141	1129	12	4	8	8	6	5	1	1	0	0	0	0	0	0	0	0	0	0	0	0	0	0	0	0	0	0	0	0	750	764	760	791	791	791
LC04-22-RV4-P64-C01	1177	1166	1129	1181	1181	1181	1181	1181	1181	1180	1180	1180	1180	1141	1129	12	4	8	8	6	5	1	1	0	0	0	0	0	0	0	0	0	0	0	0	0	0	0	0	0	0	0	0	750	764	760	791	791	791
LC01-22-RV4-P64-C02	1177	1166	1129	1181	1181	1181	1181	1181	1181	1180	1180	1180	1180	1141	1129	12	4	8	8	6	5	1	1	0	0	0	0	0	0	0	0	0	0	0	0	0	0	0	0	0	0	0	0	750	764	760	791	791	791
LC13-22-RV4-P64-C02	1176	1165	1128	1180	1180	1180	1180	1180	1180	1179	1179	1179	1179	1140	1128	12	4	8	8	6	5	1	1	0	0	0	0	0	0	0	0	0	0	0	0	0	0	0	0	0	0	0	0	750	764	760	791	791	791
LC13-22-RV4-P64-C01	1176	1165	1128	1180	1180	1180	1180	1180	1180	1179	1179	1179	1179	1140	1128	12	4	8	8	6	5	1	1	0	0	0	0	0	0	0	0	0	0	0	0	0	0	0	0	0	0	0	0	750	764	760	791	791	791
LC12-22-RV4-P64-C02	1176	1165	1128	1180	1180	1180	1180	1180	1180	1179	1179	1179	1179	1140	1128	12	4	8	8	6	5	1	1	0	0	0	0	0	0	0	0	0	0	0	0	0	0	0	0	0	0	0	0	750	764	760	791	791	791
LC12-22-RV4-P64-C01	1176	1165	1128	1180	1180	1180	1180	1180	1180	1179	1179	1179	1179	1140	1128	12	4	8	8	6	5	1	1	0	0	0	0	0	0	0	0	0	0	0	0	0	0	0	0	0	0	0	0	750	764	760	791	791	791
LC10-22-RV4-P64-C02	1176	1165	1128	1180	1180	1180	1180	1180	1180	1179	1179	1179	1179	1140	1128	12	4	8	8	6	5	1	1	0	0	0	0	0	0	0	0	0	0	0	0	0	0	0	0	0	0	0	0	750	764	760	791	791	791
LC10-22-RV4-P64-C01	1176	1165	1128	1180	1180	1180	1180	1180	1180	1179	1179	1179	1179	1140	1128	12	4	8	8	6	5	1	1	0	0	0	0	0	0	0	0	0	0	0	0	0	0	0	0	0	0	0	0	750	764	760	791	791	791
LC08-22-RV4-P64-C02	1176	1165	1128	1180	1180	1180	1180	1180	1180	1179	1179	1179	1179	1140	1128	12	4	8	8	6	5	1	1	0	0	0	0	0	0	0	0	0	0	0	0	0	0	0	0	0	0	0	0	750	764	760	791	791	791
LC08-22-RV4-P64-C01	1176	1165	1128	1180	1180	1180	1180	1180	1180	1179	1179	1179	1179	1140	1128	12	4	8	8	6	5	1	1	0	0	0	0	0	0	0	0	0	0	0	0	0	0	0	0	0	0	0	0	750	764	760	791	791	791
LC06-22-RV4-P64-C01	1176	1165	1128	1180	1180	1180	1180	1180	1180	1179	1179	1179	1179	1140	1128	12	4	8	8	6	5	1	1	0	0	0	0	0	0	0	0	0	0	0	0	0	0	0	0	0	0	0	0	750	764	760	791	791	791
LC02-22-RV4-P64-C02	1176	1165	1128	1180	1180	1180	1180	1180	1180	1179	1179	1179	1179	1140	1128	12	4	8	8	6	5	1	1	0	0	0	0	0	0	0	0	0	0	0	0	0	0	0	0	0	0	0	0	750	764	760	791	791	791
LC02-22-RV4-P64-C01	1176	1165	1128	1180	1180	1180	1180	1180	1180	1179	1179	1179	1179	1140	1128	12	4	8	8	6	5	1	1	0	0	0	0	0	0	0	0	0	0	0	0	0	0	0	0	0	0	0	0	750	764	760	791	791	791
LC01-22-RV4-P64-C01	1176	1165	1128	1180	1180	1180	1180	1180	1180	1179	1179	1179	1179	1140	1128	12	4	8	8	6	5	1	1	0	0	0	0	0	0	0	0	0	0	0	0	0	0	0	0	0	0	0	0	750	764	760	791	791	791
LC09-22-RV4-P64-C01	1174	1164	1126	1177	1177	1177	1177	1177	1177	1177	1177	1177	1177	1140	1126	12	4	8	8	6	5	1	1	0	0	0	0	0	0	0	0	0	0	0	0	0	0	0	0	0	0	0	0	749	763	759	790	790	790
LC14-22-RV4-P64-C01	1176	1165	1127	1179	1179	1179	1179	1179	1179	1178	1178	1178	1178	1140	1128	12	4	8	7	6	5	1	1	0	0	0	0	0	0	0	0	0	0	0	0	0	0	0	0	0	0	0	0	750	764	760	791	791	791
LC09-22-RV4-P64-C07	751	749	710	751	751	751	751	751	751	751	751	751	751	738	728	715	725	723	716	749	750	750	750	750	750	750	750	750	750	750	750	750	750	750	750	750	750	750	750	750	750	749	750	0	12	10	9	9	9
LC11-22-RV4-P64-C07	764	762	723	764	764	764	764	764	764	764	764	764	764	752	743	728	738	735	730	763	764	764	764	764	764	764	764	764	764	764	764	764	764	764	764	764	764	764	764	764	764	763	764	12	0	4	5	5	5
LC05-22-RV4-P64-C07	760	758	720	760	760	760	760	760	760	760	760	760	760	748	739	724	734	730	726	759	760	760	760	760	760	760	760	760	760	760	760	760	760	760	760	760	760	760	760	760	760	759	760	10	4	0	3	3	3
LC15-22-RV4-P64-C07	791	789	749	791	791	791	791	791	791	791	791	791	791	778	768	754	765	761	756	790	791	791	791	791	791	791	791	791	791	791	791	791	791	791	791	791	791	791	791	791	791	790	791	9	5	3	0	0	0
LC13-22-RV4-P64-C07	791	789	749	791	791	791	791	791	791	791	791	791	791	778	768	754	765	761	756	790	791	791	791	791	791	791	791	791	791	791	791	791	791	791	791	791	791	791	791	791	791	790	791	9	5	3	0	0	0
LC12-22-RV4-P64-C07	791	789	749	791	791	791	791	791	791	791	791	791	791	778	768	754	765	761	756	790	791	791	791	791	791	791	791	791	791	791	791	791	791	791	791	791	791	791	791	791	791	790	791	9	5	3	0	0	0
LC10-22-RV4-P64-C07	791	789	749	791	791	791	791	791	791	791	791	791	791	778	768	754	765	761	756	790	791	791	791	791	791	791	791	791	791	791	791	791	791	791	791	791	791	791	791	791	791	790	791	9	5	3	0	0	0
LC08-22-RV4-P64-C07	791	789	749	791	791	791	791	791	791	791	791	791	791	778	768	754	765	761	756	790	791	791	791	791	791	791	791	791	791	791	791	791	791	791	791	791	791	791	791	791	791	790	791	9	5	3	0	0	0
LC06-22-RV4-P64-C07	791	789	749	791	791	791	791	791	791	791	791	791	791	778	768	754	765	761	756	790	791	791	791	791	791	791	791	791	791	791	791	791	791	791	791	791	791	791	791	791	791	790	791	9	5	3	0	0	0
LC03-22-RV4-P64-C07	791	789	749	791	791	791	791	791	791	791	791	791	791	778	768	754	765	761	756	790	791	791	791	791	791	791	791	791	791	791	791	791	791	791	791	791	791	791	791	791	791	790	791	9	5	3	0	0	0
LC02-22-RV4-P64-C07	791	789	749	791	791	791	791	791	791	791	791	791	791	778	768	754	765	761	756	790	791	791	791	791	791	791	791	791	791	791	791	791	791	791	791	791	791	791	791	791	791	790	791	9	5	3	0	0	0
LC04-22-RV4-P64-C07	790	788	748	790	790	790	790	790	790	790	790	790	790	777	767	753	764	760	755	789	790	790	790	790	790	790	790	790	790	790	790	790	790	790	790	790	790	790	790	790	790	789	790	9	5	3	0	0	0
LC01-22-RV4-P64-C07	791	789	749	791	791	791	791	791	791	791	791	791	791	778	768	754	765	761	756	790	791	791	791	791	791	791	791	791	791	791	791	791	791	791	791	791	791	791	791	791	791	790	791	9	5	3	0	0	0
LC14-22-RV4-P64-C07	773	771	732	773	773	773	773	773	773	773	773	773	773	760	750	738	747	744	738	772	773	773	773	773	773	773	773	773	773	773	773	773	773	773	773	773	773	773	773	773	773	772	773	11	8	5	3	3	3
LC07-22-RV4-P64-C07	791	789	749	791	791	791	791	791	791	791	791	791	791	778	768	754	765	761	756	790	791	791	791	791	791	791	791	791	791	791	791	791	791	791	791	791	791	791	791	791	791	790	791	12	9	7	4	4	4
LC09-22-RV4-P64-C09	1206	1198	1154	1208	1208	1208	1208	1208	1208	1207	1207	1207	1207	1174	1161	1146	1165	1153	1137	1202	1202	1204	1206	1206	1206	1206	1206	1206	1206	1205	1205	1205	1205	1205	1205	1205	1205	1205	1205	1205	1205	1202	1204	741	753	749	780	780	780
LC11-22-RV4-P64-C09	1176	1169	1124	1179	1179	1179	1179	1179	1179	1178	1178	1178	1178	1143	1133	1113	1137	1126	1106	1171	1172	1174	1176	1176	1176	1176	1176	1176	1176	1175	1175	1175	1175	1175	1175	1175	1175	1175	1175	1175	1175	1172	1174	713	722	716	746	746	746
LC05-22-RV4-P64-C09	1185	1177	1137	1189	1189	1189	1189	1189	1189	1188	1188	1188	1188	1154	1143	1125	1149	1134	1117	1180	1182	1184	1186	1186	1186	1186	1186	1186	1186	1185	1185	1185	1185	1185	1185	1185	1185	1185	1185	1185	1185	1182	1184	719	728	725	753	753	753
LC14-22-RV4-P64-C09	1237	1227	1186	1241	1241	1241	1241	1241	1241	1240	1240	1240	1240	1201	1189	1174	1194	1182	1162	1232	1234	1236	1238	1238	1238	1238	1238	1238	1238	1237	1237	1237	1237	1237	1237	1237	1237	1237	1237	1237	1237	1234	1236	745	759	756	785	785	785
LC04-22-RV4-P64-C09	1256	1245	1204	1260	1260	1260	1260	1260	1260	1259	1259	1259	1259	1219	1206	1191	1211	1201	1180	1251	1253	1255	1257	1257	1257	1257	1257	1257	1257	1256	1256	1256	1256	1256	1256	1256	1256	1256	1256	1256	1256	1253	1255	749	763	760	789	789	789
LC13-22-RV4-P64-C09	1256	1245	1204	1260	1260	1260	1260	1260	1260	1259	1259	1259	1259	1219	1206	1191	1211	1201	1180	1251	1253	1255	1257	1257	1257	1257	1257	1257	1257	1256	1256	1256	1256	1256	1256	1256	1256	1256	1256	1256	1256	1253	1255	749	763	760	789	789	789
LC12-22-RV4-P64-C09	1256	1245	1204	1260	1260	1260	1260	1260	1260	1259	1259	1259	1259	1219	1206	1191	1211	1201	1180	1251	1253	1255	1257	1257	1257	1257	1257	1257	1257	1256	1256	1256	1256	1256	1256	1256	1256	1256	1256	1256	1256	1253	1255	749	763	760	789	789	789
LC10-22-RV4-P64-C09	1256	1245	1204	1260	1260	1260	1260	1260	1260	1259	1259	1259	1259	1219	1206	1191	1211	1201	1180	1251	1253	1255	1257	1257	1257	1257	1257	1257	1257	1256	1256	1256	1256	1256	1256	1256	1256	1256	1256	1256	1256	1253	1255	749	763	760	789	789	789
LC08-22-RV4-P64-C09	1256	1245	1204	1260	1260	1260	1260	1260	1260	1259	1259	1259	1259	1219	1206	1191	1211	1201	1180	1251	1253	1255	1257	1257	1257	1257	1257	1257	1257	1256	1256	1256	1256	1256	1256	1256	1256	1256	1256	1256	1256	1253	1255	749	763	760	789	789	789
LC06-22-RV4-P64-C09	1256	1245	1204	1260	1260	1260	1260	1260	1260	1259	1259	1259	1259	1219	1206	1191	1211	1201	1180	1251	1253	1255	1257	1257	1257	1257	1257	1257	1257	1256	1256	1256	1256	1256	1256	1256	1256	1256	1256	1256	1256	1253	1255	749	763	760	789	789	789
LC03-22-RV4-P64-C09	1256	1245	1204	1260	1260	1260	1260	1260	1260	1259	1259	1259	1259	1219	1206	1191	1211	1201	1180	1251	1253	1255	1257	1257	1257	1257	1257	1257	1257	1256	1256	1256	1256	1256	1256	1256	1256	1256	1256	1256	1256	1253	1255	749	763	760	789	789	789
LC02-22-RV4-P64-C09	1256	1245	1204	1260	1260	1260	1260	1260	1260	1259	1259	1259	1259	1219	1206	1191	1211	1201	1180	1251	1253	1255	1257	1257	1257	1257	1257	1257	1257	1256	1256	1256	1256	1256	1256	1256	1256	1256	1256	1256	1256	1253	1255	749	763	760	789	789	789
LC07-22-RV4-P64-C09	1192	1183	1144	1196	1196	1196	1196	1196	1196	1195	1195	1195	1195	1156	1145	1131	1148	1139	1121	1187	1189	1191	1193	1193	1193	1193	1193	1193	1193	1192	1192	1192	1192	1192	1192	1192	1192	1192	1192	1192	1192	1189	1191	706	722	718	745	745	745
LC01-22-RV4-P64-C09	1256	1245	1204	1260	1260	1260	1260	1260	1260	1259	1259	1259	1259	1219	1206	1191	1211	1201	1180	1251	1253	1255	1257	1257	1257	1257	1257	1257	1257	1256	1256	1256	1256	1256	1256	1256	1256	1256	1256	1256	1256	1253	1255	749	763	760	789	789	789
LC05-22-RV4-P64-C05	1161	1155	1111	1164	1164	1164	1164	1164	1164	1163	1163	1163	1163	1133	1118	1104	1125	1114	1095	1161	1163	1164	1165	1165	1165	1165	1165	1165	1165	1164	1164	1164	1164	1164	1164	1164	1164	1164	1164	1164	1164	1162	1164	718	726	720	750	750	750
LC07-22-RV4-P64-C06	1239	1234	1189	1243	1243	1243	1243	1243	1243	1242	1242	1242	1242	1204	1192	1180	1196	1189	1170	1238	1241	1242	1244	1244	1244	1244	1244	1244	1244	1243	1243	1243	1243	1243	1243	1243	1243	1243	1243	1243	1243	1240	1242	750	763	760	790	790	790
LC09-22-RV4-P64-C05	1202	1195	1152	1206	1206	1206	1206	1206	1206	1205	1205	1205	1205	1167	1156	1142	1161	1154	1135	1200	1202	1204	1206	1206	1206	1206	1206	1206	1206	1205	1205	1205	1205	1205	1205	1205	1205	1205	1205	1205	1205	1202	1204	732	747	742	771	771	771
LC09-22-RV4-P64-C06	1242	1236	1191	1246	1246	1246	1246	1246	1246	1245	1245	1245	1245	1208	1195	1180	1200	1191	1171	1240	1245	1244	1246	1246	1246	1246	1246	1246	1246	1245	1245	1245	1245	1245	1245	1245	1245	1245	1245	1245	1245	1242	1244	752	764	760	791	791	791
LC07-22-RV4-P64-C05	1214	1202	1165	1217	1217	1217	1217	1217	1217	1216	1216	1216	1216	1178	1165	1152	1172	1164	1141	1211	1214	1215	1217	1217	1217	1217	1217	1217	1217	1216	1216	1216	1216	1216	1216	1216	1216	1216	1216	1216	1216	1213	1215	726	737	734	762	762	762
LC06-22-RV4-P64-C05	1260	1249	1208	1264	1264	1264	1264	1264	1264	1263	1263	1263	1263	1223	1210	1197	1216	1209	1188	1259	1261	1263	1265	1265	1265	1265	1265	1265	1265	1264	1264	1264	1264	1264	1264	1264	1264	1264	1264	1264	1264	1261	1263	754	767	763	794	794	794
LC01-22-RV4-P64-C05	1260	1249	1208	1264	1264	1264	1264	1264	1264	1263	1263	1263	1263	1223	1210	1197	1216	1209	1188	1259	1261	1263	1265	1265	1265	1265	1265	1265	1265	1264	1264	1264	1264	1264	1264	1264	1264	1264	1264	1264	1264	1261	1263	754	767	763	794	794	794
LC15-22-RV4-P64-C05	1260	1249	1208	1264	1264	1264	1264	1264	1264	1263	1263	1263	1263	1223	1210	1197	1216	1209	1188	1259	1261	1263	1265	1265	1265	1265	1265	1265	1265	1264	1264	1264	1264	1264	1264	1264	1264	1264	1264	1264	1264	1261	1263	754	767	763	794	794	794
LC13-22-RV4-P64-C05	1260	1249	1208	1264	1264	1264	1264	1264	1264	1263	1263	1263	1263	1223	1210	1197	1216	1209	1188	1259	1261	1263	1265	1265	1265	1265	1265	1265	1265	1264	1264	1264	1264	1264	1264	1264	1264	1264	1264	1264	1264	1261	1263	754	767	763	794	794	794
LC10-22-RV4-P64-C05	1260	1249	1208	1264	1264	1264	1264	1264	1264	1263	1263	1263	1263	1223	1210	1197	1216	1209	1188	1259	1261	1263	1265	1265	1265	1265	1265	1265	1265	1264	1264	1264	1264	1264	1264	1264	1264	1264	1264	1264	1264	1261	1263	754	767	763	794	794	794
LC08-22-RV4-P64-C05	1260	1249	1208	1264	1264	1264	1264	1264	1264	1263	1263	1263	1263	1223	1210	1197	1216	1209	1188	1259	1261	1263	1265	1265	1265	1265	1265	1265	1265	1264	1264	1264	1264	1264	1264	1264	1264	1264	1264	1264	1264	1261	1263	754	767	763	794	794	794
LC04-22-RV4-P64-C05	1260	1249	1208	1264	1264	1264	1264	1264	1264	1263	1263	1263	1263	1223	1210	1197	1216	1209	1188	1259	1261	1263	1265	1265	1265	1265	1265	1265	1265	1264	1264	1264	1264	1264	1264	1264	1264	1264	1264	1264	1264	1261	1263	754	767	763	794	794	794
LC02-22-RV4-P64-C05	1260	1249	1208	1264	1264	1264	1264	1264	1264	1263	1263	1263	1263	1223	1210	1197	1216	1209	1188	1259	1261	1263	1265	1265	1265	1265	1265	1265	1265	1264	1264	1264	1264	1264	1264	1264	1264	1264	1264	1264	1264	1261	1263	754	767	763	794	794	794
LC13-22-RV4-P64-C06	1259	1248	1207	1263	1263	1263	1263	1263	1263	1262	1262	1262	1262	1223	1209	1196	1216	1208	1187	1258	1260	1262	1264	1264	1264	1264	1264	1264	1264	1263	1263	1263	1263	1263	1263	1263	1263	1263	1263	1263	1263	1260	1262	754	767	763	794	794	794
LC12-22-RV4-P64-C06	1259	1248	1207	1263	1263	1263	1263	1263	1263	1262	1262	1262	1262	1223	1209	1196	1216	1208	1187	1258	1260	1262	1264	1264	1264	1264	1264	1264	1264	1263	1263	1263	1263	1263	1263	1263	1263	1263	1263	1263	1263	1260	1262	754	767	763	794	794	794
LC10-22-RV4-P64-C06	1259	1248	1207	1263	1263	1263	1263	1263	1263	1262	1262	1262	1262	1223	1209	1196	1216	1208	1187	1258	1260	1262	1264	1264	1264	1264	1264	1264	1264	1263	1263	1263	1263	1263	1263	1263	1263	1263	1263	1263	1263	1260	1262	754	767	763	794	794	794
LC08-22-RV4-P64-C06	1259	1248	1207	1263	1263	1263	1263	1263	1263	1262	1262	1262	1262	1223	1209	1196	1216	1208	1187	1258	1260	1262	1264	1264	1264	1264	1264	1264	1264	1263	1263	1263	1263	1263	1263	1263	1263	1263	1263	1263	1263	1260	1262	754	767	763	794	794	794
LC06-22-RV4-P64-C06	1259	1248	1207	1263	1263	1263	1263	1263	1263	1262	1262	1262	1262	1223	1209	1196	1216	1208	1187	1258	1260	1262	1264	1264	1264	1264	1264	1264	1264	1263	1263	1263	1263	1263	1263	1263	1263	1263	1263	1263	1263	1260	1262	754	767	763	794	794	794
LC04-22-RV4-P64-C06	1259	1248	1207	1263	1263	1263	1263	1263	1263	1262	1262	1262	1262	1223	1209	1196	1216	1208	1187	1258	1260	1262	1264	1264	1264	1264	1264	1264	1264	1263	1263	1263	1263	1263	1263	1263	1263	1263	1263	1263	1263	1260	1262	754	767	763	794	794	794
LC02-22-RV4-P64-C06	1259	1248	1207	1263	1263	1263	1263	1263	1263	1262	1262	1262	1262	1223	1209	1196	1216	1208	1187	1258	1260	1262	1264	1264	1264	1264	1264	1264	1264	1263	1263	1263	1263	1263	1263	1263	1263	1263	1263	1263	1263	1260	1262	754	767	763	794	794	794
LC01-22-RV4-P64-C06	1259	1248	1207	1263	1263	1263	1263	1263	1263	1262	1262	1262	1262	1223	1209	1196	1216	1208	1187	1258	1260	1262	1264	1264	1264	1264	1264	1264	1264	1263	1263	1263	1263	1263	1263	1263	1263	1263	1263	1263	1263	1260	1262	754	767	763	794	794	794
LC12-22-RV4-P64-C05	1260	1249	1208	1263	1263	1263	1263	1263	1263	1263	1263	1263	1263	1223	1209	1196	1215	1208	1188	1258	1260	1262	1264	1264	1264	1264	1264	1264	1264	1263	1263	1263	1263	1263	1263	1263	1263	1263	1263	1263	1263	1261	1262	754	767	763	794	794	794
LC14-22-RV4-P64-C05	1256	1247	1204	1260	1260	1260	1260	1260	1260	1259	1259	1259	1259	1220	1208	1194	1212	1205	1185	1255	1257	1259	1261	1261	1261	1261	1261	1261	1261	1260	1260	1260	1260	1260	1260	1260	1260	1260	1260	1260	1260	1257	1259	754	767	763	794	794	794
LC14-22-RV4-P64-C06	1254	1244	1202	1258	1258	1258	1258	1258	1258	1257	1257	1257	1257	1219	1205	1191	1211	1203	1183	1253	1255	1257	1259	1259	1259	1259	1259	1259	1259	1258	1258	1258	1258	1258	1258	1258	1258	1258	1258	1258	1258	1255	1257	754	767	763	794	794	794
LC11-22-RV4-P64-C06	1221	1210	1168	1224	1224	1224	1224	1224	1224	1223	1223	1223	1223	1189	1178	1159	1181	1172	1153	1219	1220	1222	1224	1224	1224	1224	1224	1224	1224	1223	1223	1223	1223	1223	1223	1223	1223	1223	1223	1223	1223	1220	1222	733	743	738	769	769	769
LC11-22-RV4-P64-C05	1196	1185	1144	1199	1199	1199	1199	1199	1199	1198	1198	1198	1198	1164	1154	1136	1159	1153	1132	1196	1197	1199	1201	1201	1201	1201	1201	1201	1201	1200	1200	1200	1200	1200	1200	1200	1200	1200	1200	1200	1200	1197	1199	720	729	725	756	756	756
LC05-22-RV4-P64-C06	1191	1180	1140	1195	1195	1195	1195	1195	1195	1194	1194	1194	1194	1159	1145	1135	1158	1146	1125	1192	1194	1196	1198	1198	1198	1198	1198	1198	1198	1197	1197	1197	1197	1197	1197	1197	1197	1197	1197	1197	1197	1194	1196	716	726	721	752	752	752
LC05-22-RV4-P64-DNA-Campylobacter	1131	1121	1082	1133	1133	1133	1133	1133	1133	1132	1132	1132	1132	1104	1093	1083	1098	1092	1071	1131	1133	1133	1135	1135	1135	1135	1135	1135	1135	1134	1134	1134	1134	1134	1134	1134	1134	1134	1134	1134	1134	1131	1133	699	707	702	728	728	728
LC11-22-RV4-P64-DNA-Campylobacter	1214	1206	1161	1218	1218	1218	1218	1218	1218	1217	1217	1217	1217	1181	1170	1162	1180	1171	1152	1218	1220	1222	1224	1224	1224	1224	1224	1224	1224	1223	1223	1223	1223	1223	1223	1223	1223	1223	1223	1223	1223	1220	1222	734	748	745	772	772	772
LC14-22-RV4-P64-DNA-Campylobacter	1231	1222	1179	1234	1234	1234	1234	1234	1234	1233	1233	1233	1233	1196	1185	1176	1194	1184	1164	1235	1235	1238	1239	1239	1239	1239	1239	1239	1239	1238	1238	1238	1238	1238	1238	1238	1238	1238	1238	1238	1238	1236	1238	746	758	756	784	784	784
LC07-22-RV4-P64-DNA-Campylobacter	1241	1232	1188	1245	1245	1245	1245	1245	1245	1244	1244	1244	1244	1206	1195	1186	1205	1195	1177	1245	1248	1249	1251	1251	1251	1251	1251	1251	1251	1250	1250	1250	1250	1250	1250	1250	1250	1250	1250	1250	1250	1247	1249	752	766	764	792	792	792
LC15-22-RV4-P64-DNA-Campylobacter	1252	1241	1199	1256	1256	1256	1256	1256	1256	1255	1255	1255	1255	1216	1203	1195	1215	1206	1184	1256	1258	1260	1262	1262	1262	1262	1262	1262	1262	1261	1261	1261	1261	1261	1261	1261	1261	1261	1261	1261	1261	1258	1260	752	766	764	792	792	792
LC13-22-RV4-P64-DNA-Campylobacter	1252	1241	1199	1256	1256	1256	1256	1256	1256	1255	1255	1255	1255	1216	1203	1195	1215	1206	1184	1256	1258	1260	1262	1262	1262	1262	1262	1262	1262	1261	1261	1261	1261	1261	1261	1261	1261	1261	1261	1261	1261	1258	1260	752	766	764	792	792	792
LC12-22-RV4-P64-DNA-Campylobacter	1252	1241	1199	1256	1256	1256	1256	1256	1256	1255	1255	1255	1255	1216	1203	1195	1215	1206	1184	1256	1258	1260	1262	1262	1262	1262	1262	1262	1262	1261	1261	1261	1261	1261	1261	1261	1261	1261	1261	1261	1261	1258	1260	752	766	764	792	792	792
LC10-22-RV4-P64-DNA-Campylobacter	1252	1241	1199	1256	1256	1256	1256	1256	1256	1255	1255	1255	1255	1216	1203	1195	1215	1206	1184	1256	1258	1260	1262	1262	1262	1262	1262	1262	1262	1261	1261	1261	1261	1261	1261	1261	1261	1261	1261	1261	1261	1258	1260	752	766	764	792	792	792
LC09-22-RV4-P64-DNA-Campylobacter	1252	1241	1199	1256	1256	1256	1256	1256	1256	1255	1255	1255	1255	1216	1203	1195	1215	1206	1184	1256	1258	1260	1262	1262	1262	1262	1262	1262	1262	1261	1261	1261	1261	1261	1261	1261	1261	1261	1261	1261	1261	1258	1260	752	766	764	792	792	792
LC08-22-RV4-P64-DNA-Campylobacter	1252	1241	1199	1256	1256	1256	1256	1256	1256	1255	1255	1255	1255	1216	1203	1195	1215	1206	1184	1256	1258	1260	1262	1262	1262	1262	1262	1262	1262	1261	1261	1261	1261	1261	1261	1261	1261	1261	1261	1261	1261	1258	1260	752	766	764	792	792	792
LC06-22-RV4-P64-DNA-Campylobacter	1252	1241	1199	1256	1256	1256	1256	1256	1256	1255	1255	1255	1255	1216	1203	1195	1215	1206	1184	1256	1258	1260	1262	1262	1262	1262	1262	1262	1262	1261	1261	1261	1261	1261	1261	1261	1261	1261	1261	1261	1261	1258	1260	752	766	764	792	792	792
LC04-22-RV4-P64-DNA-Campylobacter	1252	1241	1199	1256	1256	1256	1256	1256	1256	1255	1255	1255	1255	1216	1203	1195	1215	1206	1184	1256	1258	1260	1262	1262	1262	1262	1262	1262	1262	1261	1261	1261	1261	1261	1261	1261	1261	1261	1261	1261	1261	1258	1260	752	766	764	792	792	792
LC03-22-RV4-P64-DNA-Campylobacter	1252	1241	1199	1256	1256	1256	1256	1256	1256	1255	1255	1255	1255	1216	1203	1195	1215	1206	1184	1256	1258	1260	1262	1262	1262	1262	1262	1262	1262	1261	1261	1261	1261	1261	1261	1261	1261	1261	1261	1261	1261	1258	1260	752	766	764	792	792	792
LC01-22-RV4-P64-DNA-Campylobacter	1252	1241	1199	1256	1256	1256	1256	1256	1256	1255	1255	1255	1255	1216	1203	1195	1215	1206	1184	1256	1258	1260	1262	1262	1262	1262	1262	1262	1262	1261	1261	1261	1261	1261	1261	1261	1261	1261	1261	1261	1261	1258	1260	752	766	764	792	792	792
LC02-22-RV4-P64-DNA-Campylobacter	1252	1241	1199	1256	1256	1256	1256	1256	1256	1255	1255	1255	1255	1216	1203	1195	1215	1206	1184	1256	1258	1260	1262	1262	1262	1262	1262	1262	1262	1261	1261	1261	1261	1261	1261	1261	1261	1261	1261	1261	1261	1258	1260	752	766	764	792	792	792
LC09-22-RV4-P64-C10	1207	1198	1152	1208	1208	1208	1208	1208	1208	1208	1208	1208	1208	1177	1161	1149	1167	1158	1141	1206	1206	1207	1209	1209	1209	1209	1209	1209	1209	1208	1208	1208	1208	1208	1208	1208	1208	1208	1208	1208	1208	1207	1207	739	750	749	776	776	776
LC07-22-RV4-P64-C10	1190	1180	1144	1193	1193	1193	1193	1193	1193	1193	1193	1193	1193	1159	1144	1132	1151	1144	1122	1189	1191	1193	1195	1195	1195	1195	1195	1195	1195	1194	1194	1194	1194	1194	1194	1194	1194	1194	1194	1194	1194	1192	1193	709	723	721	747	747	747
LC15-22-RV4-P64-C10	1257	1246	1204	1260	1260	1260	1260	1260	1260	1260	1260	1260	1260	1223	1208	1196	1215	1207	1186	1256	1258	1260	1262	1262	1262	1262	1262	1262	1262	1261	1261	1261	1261	1261	1261	1261	1261	1261	1261	1261	1261	1259	1260	749	764	762	790	790	790
LC13-22-RV4-P64-C10	1257	1246	1204	1260	1260	1260	1260	1260	1260	1260	1260	1260	1260	1223	1208	1196	1215	1207	1186	1256	1258	1260	1262	1262	1262	1262	1262	1262	1262	1261	1261	1261	1261	1261	1261	1261	1261	1261	1261	1261	1261	1259	1260	749	764	762	790	790	790
LC12-22-RV4-P64-C10	1257	1246	1204	1260	1260	1260	1260	1260	1260	1260	1260	1260	1260	1223	1208	1196	1215	1207	1186	1256	1258	1260	1262	1262	1262	1262	1262	1262	1262	1261	1261	1261	1261	1261	1261	1261	1261	1261	1261	1261	1261	1259	1260	749	764	762	790	790	790
LC10-22-RV4-P64-C10	1257	1246	1204	1260	1260	1260	1260	1260	1260	1260	1260	1260	1260	1223	1208	1196	1215	1207	1186	1256	1258	1260	1262	1262	1262	1262	1262	1262	1262	1261	1261	1261	1261	1261	1261	1261	1261	1261	1261	1261	1261	1259	1260	749	764	762	790	790	790
LC08-22-RV4-P64-C10	1257	1246	1204	1260	1260	1260	1260	1260	1260	1260	1260	1260	1260	1223	1208	1196	1215	1207	1186	1256	1258	1260	1262	1262	1262	1262	1262	1262	1262	1261	1261	1261	1261	1261	1261	1261	1261	1261	1261	1261	1261	1259	1260	749	764	762	790	790	790
LC06-22-RV4-P64-C10	1257	1246	1204	1260	1260	1260	1260	1260	1260	1260	1260	1260	1260	1223	1208	1196	1215	1207	1186	1256	1258	1260	1262	1262	1262	1262	1262	1262	1262	1261	1261	1261	1261	1261	1261	1261	1261	1261	1261	1261	1261	1259	1260	749	764	762	790	790	790
LC04-22-RV4-P64-C10	1257	1246	1204	1260	1260	1260	1260	1260	1260	1260	1260	1260	1260	1223	1208	1196	1215	1207	1186	1256	1258	1260	1262	1262	1262	1262	1262	1262	1262	1261	1261	1261	1261	1261	1261	1261	1261	1261	1261	1261	1261	1259	1260	749	764	762	790	790	790
LC03-22-RV4-P64-C10	1257	1246	1204	1260	1260	1260	1260	1260	1260	1260	1260	1260	1260	1223	1208	1196	1215	1207	1186	1256	1258	1260	1262	1262	1262	1262	1262	1262	1262	1261	1261	1261	1261	1261	1261	1261	1261	1261	1261	1261	1261	1259	1260	749	764	762	790	790	790
LC02-22-RV4-P64-C10	1257	1246	1204	1260	1260	1260	1260	1260	1260	1260	1260	1260	1260	1223	1208	1196	1215	1207	1186	1256	1258	1260	1262	1262	1262	1262	1262	1262	1262	1261	1261	1261	1261	1261	1261	1261	1261	1261	1261	1261	1261	1259	1260	749	764	762	790	790	790
LC14-22-RV4-P64-C10	1252	1242	1199	1255	1255	1255	1255	1255	1255	1255	1255	1255	1255	1220	1204	1191	1210	1202	1182	1251	1253	1255	1257	1257	1257	1257	1257	1257	1257	1256	1256	1256	1256	1256	1256	1256	1256	1256	1256	1256	1256	1254	1255	749	764	762	790	790	790
LC01-22-RV4-P64-C10	1257	1246	1204	1260	1260	1260	1260	1260	1260	1260	1260	1260	1260	1223	1208	1196	1215	1207	1186	1256	1258	1260	1262	1262	1262	1262	1262	1262	1262	1261	1261	1261	1261	1261	1261	1261	1261	1261	1261	1261	1261	1259	1260	749	764	762	790	790	790
LC11-22-RV4-P64-C10	1205	1196	1153	1208	1208	1208	1208	1208	1208	1208	1208	1208	1208	1173	1161	1152	1170	1163	1141	1204	1207	1208	1210	1210	1210	1210	1210	1210	1210	1209	1209	1209	1209	1209	1209	1209	1209	1209	1209	1209	1209	1207	1208	726	738	734	763	763	763
LC05-22-RV4-P64-C10	1201	1193	1148	1202	1202	1202	1202	1202	1202	1202	1202	1202	1202	1172	1159	1145	1162	1153	1133	1198	1199	1201	1202	1202	1202	1202	1202	1202	1202	1201	1201	1201	1201	1201	1201	1201	1201	1201	1201	1201	1201	1200	1201	717	732	730	756	756	756
LC14-22-RV4-P64-C03	1250	1240	1196	1251	1251	1251	1251	1251	1251	1251	1251	1251	1251	1215	1200	1188	1207	1197	1179	1249	1249	1251	1253	1253	1253	1253	1253	1253	1253	1252	1252	1252	1252	1252	1252	1252	1252	1252	1252	1252	1252	1250	1251	747	761	760	787	787	787
LC09-22-RV4-P64-C03	1262	1253	1210	1265	1265	1265	1265	1265	1265	1265	1265	1265	1265	1228	1212	1201	1221	1211	1192	1261	1263	1265	1267	1267	1267	1267	1267	1267	1267	1266	1266	1266	1266	1266	1266	1266	1266	1266	1266	1266	1266	1264	1265	751	766	764	792	792	792
LC15-22-RV4-P64-C03	1264	1254	1212	1267	1267	1267	1267	1267	1267	1267	1267	1267	1267	1228	1213	1203	1222	1213	1193	1263	1265	1267	1269	1269	1269	1269	1269	1269	1269	1268	1268	1268	1268	1268	1268	1268	1268	1268	1268	1268	1268	1266	1267	751	766	764	792	792	792
LC12-22-RV4-P64-C03	1264	1254	1212	1267	1267	1267	1267	1267	1267	1267	1267	1267	1267	1228	1213	1203	1222	1213	1193	1263	1265	1267	1269	1269	1269	1269	1269	1269	1269	1268	1268	1268	1268	1268	1268	1268	1268	1268	1268	1268	1268	1266	1267	751	766	764	792	792	792
LC04-22-RV4-P64-C03	1264	1254	1212	1267	1267	1267	1267	1267	1267	1267	1267	1267	1267	1228	1213	1203	1222	1213	1193	1263	1265	1267	1269	1269	1269	1269	1269	1269	1269	1268	1268	1268	1268	1268	1268	1268	1268	1268	1268	1268	1268	1266	1267	751	766	764	792	792	792
LC13-22-RV4-P64-C03	1263	1253	1211	1266	1266	1266	1266	1266	1266	1266	1266	1266	1266	1228	1212	1202	1222	1212	1192	1262	1264	1266	1268	1268	1268	1268	1268	1268	1268	1267	1267	1267	1267	1267	1267	1267	1267	1267	1267	1267	1267	1265	1266	751	766	764	792	792	792
LC10-22-RV4-P64-C03	1263	1253	1211	1266	1266	1266	1266	1266	1266	1266	1266	1266	1266	1228	1212	1202	1222	1212	1192	1262	1264	1266	1268	1268	1268	1268	1268	1268	1268	1267	1267	1267	1267	1267	1267	1267	1267	1267	1267	1267	1267	1265	1266	751	766	764	792	792	792
LC08-22-RV4-P64-C03	1263	1253	1211	1266	1266	1266	1266	1266	1266	1266	1266	1266	1266	1228	1212	1202	1222	1212	1192	1262	1264	1266	1268	1268	1268	1268	1268	1268	1268	1267	1267	1267	1267	1267	1267	1267	1267	1267	1267	1267	1267	1265	1266	751	766	764	792	792	792
LC06-22-RV4-P64-C03	1263	1253	1211	1266	1266	1266	1266	1266	1266	1266	1266	1266	1266	1228	1212	1202	1222	1212	1192	1262	1264	1266	1268	1268	1268	1268	1268	1268	1268	1267	1267	1267	1267	1267	1267	1267	1267	1267	1267	1267	1267	1265	1266	751	766	764	792	792	792
LC02-22-RV4-P64-C03	1263	1253	1211	1266	1266	1266	1266	1266	1266	1266	1266	1266	1266	1228	1212	1202	1222	1212	1192	1262	1264	1266	1268	1268	1268	1268	1268	1268	1268	1267	1267	1267	1267	1267	1267	1267	1267	1267	1267	1267	1267	1265	1266	751	766	764	792	792	792
LC07-22-RV4-P64-C03	1193	1183	1147	1196	1196	1196	1196	1196	1196	1196	1196	1196	1196	1162	1146	1137	1154	1144	1127	1191	1193	1195	1197	1197	1197	1197	1197	1197	1197	1196	1196	1196	1196	1196	1196	1196	1196	1196	1196	1196	1196	1194	1195	712	728	726	752	752	752
LC01-22-RV4-P64-C03	1263	1253	1211	1266	1266	1266	1266	1266	1266	1266	1266	1266	1266	1228	1212	1202	1222	1212	1192	1262	1264	1266	1268	1268	1268	1268	1268	1268	1268	1267	1267	1267	1267	1267	1267	1267	1267	1267	1267	1267	1267	1265	1266	751	766	764	792	792	792
LC09-22-RV4-P64-C04	1261	1251	1209	1264	1264	1264	1264	1264	1264	1264	1264	1264	1264	1226	1210	1200	1220	1210	1191	1260	1262	1264	1266	1266	1266	1266	1266	1266	1266	1265	1265	1265	1265	1265	1265	1265	1265	1265	1265	1265	1265	1263	1264	750	765	763	791	791	791
LC07-22-RV4-P64-C04	1189	1179	1139	1192	1192	1192	1192	1192	1192	1192	1192	1192	1192	1156	1139	1132	1150	1140	1124	1188	1190	1192	1194	1194	1194	1194	1194	1194	1194	1193	1193	1193	1193	1193	1193	1193	1193	1193	1193	1193	1193	1191	1192	703	718	718	742	742	742
LC04-22-RV4-P64-C04	1265	1255	1213	1268	1268	1268	1268	1268	1268	1268	1268	1268	1268	1229	1214	1204	1223	1214	1194	1264	1266	1268	1270	1270	1270	1270	1270	1270	1270	1269	1269	1269	1269	1269	1269	1269	1269	1269	1269	1269	1269	1267	1268	751	766	764	792	792	792
LC03-22-RV4-P64-C04	1265	1255	1213	1268	1268	1268	1268	1268	1268	1268	1268	1268	1268	1229	1214	1204	1223	1214	1194	1264	1266	1268	1270	1270	1270	1270	1270	1270	1270	1269	1269	1269	1269	1269	1269	1269	1269	1269	1269	1269	1269	1267	1268	751	766	764	792	792	792
LC15-22-RV4-P64-C04	1264	1254	1212	1267	1267	1267	1267	1267	1267	1267	1267	1267	1267	1229	1213	1203	1223	1213	1193	1263	1265	1267	1269	1269	1269	1269	1269	1269	1269	1268	1268	1268	1268	1268	1268	1268	1268	1268	1268	1268	1268	1266	1267	751	766	764	792	792	792
LC13-22-RV4-P64-C04	1264	1254	1212	1267	1267	1267	1267	1267	1267	1267	1267	1267	1267	1229	1213	1203	1223	1213	1193	1263	1265	1267	1269	1269	1269	1269	1269	1269	1269	1268	1268	1268	1268	1268	1268	1268	1268	1268	1268	1268	1268	1266	1267	751	766	764	792	792	792
LC12-22-RV4-P64-C04	1264	1254	1212	1267	1267	1267	1267	1267	1267	1267	1267	1267	1267	1229	1213	1203	1223	1213	1193	1263	1265	1267	1269	1269	1269	1269	1269	1269	1269	1268	1268	1268	1268	1268	1268	1268	1268	1268	1268	1268	1268	1266	1267	751	766	764	792	792	792
LC10-22-RV4-P64-C04	1264	1254	1212	1267	1267	1267	1267	1267	1267	1267	1267	1267	1267	1229	1213	1203	1223	1213	1193	1263	1265	1267	1269	1269	1269	1269	1269	1269	1269	1268	1268	1268	1268	1268	1268	1268	1268	1268	1268	1268	1268	1266	1267	751	766	764	792	792	792
LC08-22-RV4-P64-C04	1264	1254	1212	1267	1267	1267	1267	1267	1267	1267	1267	1267	1267	1229	1213	1203	1223	1213	1193	1263	1265	1267	1269	1269	1269	1269	1269	1269	1269	1268	1268	1268	1268	1268	1268	1268	1268	1268	1268	1268	1268	1266	1267	751	766	764	792	792	792
LC02-22-RV4-P64-C04	1264	1254	1212	1267	1267	1267	1267	1267	1267	1267	1267	1267	1267	1229	1213	1203	1223	1213	1193	1263	1265	1267	1269	1269	1269	1269	1269	1269	1269	1268	1268	1268	1268	1268	1268	1268	1268	1268	1268	1268	1268	1266	1267	751	766	764	792	792	792
LC01-22-RV4-P64-C04	1263	1253	1211	1266	1266	1266	1266	1266	1266	1266	1266	1266	1266	1228	1212	1202	1222	1212	1192	1262	1264	1266	1268	1268	1268	1268	1268	1268	1268	1267	1267	1267	1267	1267	1267	1267	1267	1267	1267	1267	1267	1265	1266	751	766	764	792	792	792
LC06-22-RV4-P64-C04	1263	1253	1211	1266	1266	1266	1266	1266	1266	1266	1266	1266	1266	1228	1212	1202	1222	1212	1192	1262	1264	1266	1268	1268	1268	1268	1268	1268	1268	1267	1267	1267	1267	1267	1267	1267	1267	1267	1267	1267	1267	1265	1266	751	766	764	792	792	792
LC11-22-RV4-P64-C04	1222	1212	1173	1225	1225	1225	1225	1225	1225	1225	1225	1225	1225	1190	1176	1166	1185	1176	1159	1220	1222	1224	1226	1226	1226	1226	1226	1226	1226	1225	1225	1225	1225	1225	1225	1225	1225	1225	1225	1225	1225	1223	1224	731	743	739	768	768	768
LC11-22-RV4-P64-C03	1212	1202	1159	1214	1214	1214	1214	1214	1214	1213	1213	1213	1213	1181	1169	1157	1179	1173	1148	1210	1211	1214	1215	1215	1215	1215	1215	1215	1215	1214	1214	1214	1214	1214	1214	1214	1214	1214	1214	1214	1214	1211	1214	728	743	739	766	766	766
LC05-22-RV4-P64-C04	1176	1171	1131	1179	1179	1179	1179	1179	1179	1179	1179	1179	1179	1148	1134	1124	1144	1136	1117	1175	1177	1178	1180	1180	1180	1180	1180	1180	1180	1179	1179	1179	1179	1179	1179	1179	1179	1179	1179	1179	1179	1177	1178	707	722	717	746	746	746
LC05-22-RV4-P64-C03	1195	1187	1145	1197	1197	1197	1197	1197	1197	1196	1196	1196	1196	1159	1150	1139	1156	1144	1125	1194	1193	1196	1197	1197	1197	1197	1197	1197	1197	1196	1196	1196	1196	1196	1196	1196	1196	1196	1196	1196	1196	1193	1196	711	727	721	748	748	748
[truncated: 108 more columns]
