# Supplementary material for: Impact of wet-lab protocols on quality of whole-genome short-read sequences from foodborne microbial pathogens
Source: Front Microbiol. 2023 Nov 29;14:1253362. doi: 10.3389/fmicb.2023.1253362 (PMC10716212; doi:10.3389/fmicb.2023.1253362)
Supplement: Supplementary Data Sheet 1 — Supplementary figures 1-4. [file Data_Sheet_1.zip › 1253362_Malorny_Table_5.XLSX]

## Sheet: L01_L02
snp-dists 1.2.2	LC01-21-RV3-P64-L01	LC01-21-RV3-P64-L02	LC02-21-RV3-P64-L01	LC02-21-RV3-P64-L02	LC03-21-RV3-P64-L01	LC03-21-RV3-P64-L02	LC04-21-RV3-P64-L01	LC04-21-RV3-P64-L02	LC04_S5-21-RV3-P64-L01	LC04_S5-21-RV3-P64-L02	LC05-21-RV3-P64-L01	LC05-21-RV3-P64-L02	LC06-21-RV3-P64-L01	LC06-21-RV3-P64-L02	LC07-21-RV3-P64-L01	LC07-21-RV3-P64-L02	LC08-21-RV3-P64-L01	LC08-21-RV3-P64-L02	LC09-21-RV3-P64-L01	LC09-21-RV3-P64-L02	LC10-21-RV3-P64-L01	LC10-21-RV3-P64-L02	LC11-21-RV3-P64-L01	LC11-21-RV3-P64-L02	LC12-21-RV3-P64-L01	LC12-21-RV3-P64-L02	LC13_S5-21-RV3-P64-L01	LC13_S5-21-RV3-P64-L02	LC14_S5-21-RV3-P64-L01	LC14_S5-21-RV3-P64-L02	Reference
LC01-21-RV3-P64-L01	0	0	0	0	0	0	0	0	0	0	0	0	0	0	0	0	0	0	0	0	0	0	0	0	0	0	0	0	0	0	0
LC01-21-RV3-P64-L02	0	0	0	0	0	0	0	0	0	0	0	0	0	0	0	0	0	0	0	0	0	0	0	0	0	0	0	0	0	0	0
LC02-21-RV3-P64-L01	0	0	0	0	0	0	0	0	0	0	0	0	0	0	0	0	0	0	0	0	0	0	0	0	0	0	0	0	0	0	0
LC02-21-RV3-P64-L02	0	0	0	0	0	0	0	0	0	0	0	0	0	0	0	0	0	0	0	0	0	0	0	0	0	0	0	0	0	0	0
LC03-21-RV3-P64-L01	0	0	0	0	0	0	0	0	0	0	0	0	0	0	0	0	0	0	0	0	0	0	0	0	0	0	0	0	0	0	0
LC03-21-RV3-P64-L02	0	0	0	0	0	0	0	0	0	0	0	0	0	0	0	0	0	0	0	0	0	0	0	0	0	0	0	0	0	0	0
LC04-21-RV3-P64-L01	0	0	0	0	0	0	0	0	0	0	0	0	0	0	0	0	0	0	0	0	0	0	0	0	0	0	0	0	0	0	0
LC04-21-RV3-P64-L02	0	0	0	0	0	0	0	0	0	0	0	0	0	0	0	0	0	0	0	0	0	0	0	0	0	0	0	0	0	0	0
LC04_S5-21-RV3-P64-L01	0	0	0	0	0	0	0	0	0	0	0	0	0	0	0	0	0	0	0	0	0	0	0	0	0	0	0	0	0	0	0
LC04_S5-21-RV3-P64-L02	0	0	0	0	0	0	0	0	0	0	0	0	0	0	0	0	0	0	0	0	0	0	0	0	0	0	0	0	0	0	0
LC05-21-RV3-P64-L01	0	0	0	0	0	0	0	0	0	0	0	0	0	0	0	0	0	0	0	0	0	0	0	0	0	0	0	0	0	0	0
LC05-21-RV3-P64-L02	0	0	0	0	0	0	0	0	0	0	0	0	0	0	0	0	0	0	0	0	0	0	0	0	0	0	0	0	0	0	0
LC06-21-RV3-P64-L01	0	0	0	0	0	0	0	0	0	0	0	0	0	0	0	0	0	0	0	0	0	0	0	0	0	0	0	0	0	0	0
LC06-21-RV3-P64-L02	0	0	0	0	0	0	0	0	0	0	0	0	0	0	0	0	0	0	0	0	0	0	0	0	0	0	0	0	0	0	0
LC07-21-RV3-P64-L01	0	0	0	0	0	0	0	0	0	0	0	0	0	0	0	0	0	0	0	0	0	0	0	0	0	0	0	0	0	0	0
LC07-21-RV3-P64-L02	0	0	0	0	0	0	0	0	0	0	0	0	0	0	0	0	0	0	0	0	0	0	0	0	0	0	0	0	0	0	0
LC08-21-RV3-P64-L01	0	0	0	0	0	0	0	0	0	0	0	0	0	0	0	0	0	0	0	0	0	0	0	0	0	0	0	0	0	0	0
LC08-21-RV3-P64-L02	0	0	0	0	0	0	0	0	0	0	0	0	0	0	0	0	0	0	0	0	0	0	0	0	0	0	0	0	0	0	0
LC09-21-RV3-P64-L01	0	0	0	0	0	0	0	0	0	0	0	0	0	0	0	0	0	0	0	0	0	0	0	0	0	0	0	0	0	0	0
LC09-21-RV3-P64-L02	0	0	0	0	0	0	0	0	0	0	0	0	0	0	0	0	0	0	0	0	0	0	0	0	0	0	0	0	0	0	0
LC10-21-RV3-P64-L01	0	0	0	0	0	0	0	0	0	0	0	0	0	0	0	0	0	0	0	0	0	0	0	0	0	0	0	0	0	0	0
LC10-21-RV3-P64-L02	0	0	0	0	0	0	0	0	0	0	0	0	0	0	0	0	0	0	0	0	0	0	0	0	0	0	0	0	0	0	0
LC11-21-RV3-P64-L01	0	0	0	0	0	0	0	0	0	0	0	0	0	0	0	0	0	0	0	0	0	0	0	0	0	0	0	0	0	0	0
LC11-21-RV3-P64-L02	0	0	0	0	0	0	0	0	0	0	0	0	0	0	0	0	0	0	0	0	0	0	0	0	0	0	0	0	0	0	0
LC12-21-RV3-P64-L01	0	0	0	0	0	0	0	0	0	0	0	0	0	0	0	0	0	0	0	0	0	0	0	0	0	0	0	0	0	0	0
LC12-21-RV3-P64-L02	0	0	0	0	0	0	0	0	0	0	0	0	0	0	0	0	0	0	0	0	0	0	0	0	0	0	0	0	0	0	0
LC13_S5-21-RV3-P64-L01	0	0	0	0	0	0	0	0	0	0	0	0	0	0	0	0	0	0	0	0	0	0	0	0	0	0	0	0	0	0	0
LC13_S5-21-RV3-P64-L02	0	0	0	0	0	0	0	0	0	0	0	0	0	0	0	0	0	0	0	0	0	0	0	0	0	0	0	0	0	0	0
LC14_S5-21-RV3-P64-L01	0	0	0	0	0	0	0	0	0	0	0	0	0	0	0	0	0	0	0	0	0	0	0	0	0	0	0	0	0	0	0
LC14_S5-21-RV3-P64-L02	0	0	0	0	0	0	0	0	0	0	0	0	0	0	0	0	0	0	0	0	0	0	0	0	0	0	0	0	0	0	0
Reference	0	0	0	0	0	0	0	0	0	0	0	0	0	0	0	0	0	0	0	0	0	0	0	0	0	0	0	0	0	0	0

## Sheet: L03
snp-dists 1.2.2	LC01-21-RV3-P64-L03	LC02-21-RV3-P64-L03	LC03-21-RV3-P64-L03	LC04-21-RV3-P64-L03	LC04_S5-21-RV3-P64-L03	LC05-21-RV3-P64-L03	LC06-21-RV3-P64-L03	LC07-21-RV3-P64-L03	LC08-21-RV3-P64-L03	LC09-21-RV3-P64-L03	LC10-21-RV3-P64-L03	LC11-21-RV3-P64-L03	LC12-21-RV3-P64-L03	LC13_S5-21-RV3-P64-L03	LC14_S5-21-RV3-P64-L03	Reference
LC01-21-RV3-P64-L03	0	0	0	0	0	0	0	0	0	0	0	0	0	0	0	0
LC02-21-RV3-P64-L03	0	0	0	0	0	0	0	0	0	0	0	0	0	0	0	0
LC03-21-RV3-P64-L03	0	0	0	0	0	0	0	0	0	0	0	0	0	0	0	0
LC04-21-RV3-P64-L03	0	0	0	0	0	0	0	0	0	0	0	0	0	0	0	0
LC04_S5-21-RV3-P64-L03	0	0	0	0	0	0	0	0	0	0	0	0	0	0	0	0
LC05-21-RV3-P64-L03	0	0	0	0	0	0	0	0	0	0	0	0	0	0	0	0
LC06-21-RV3-P64-L03	0	0	0	0	0	0	0	0	0	0	0	0	0	0	0	0
LC07-21-RV3-P64-L03	0	0	0	0	0	0	0	0	0	0	0	0	0	0	0	0
LC08-21-RV3-P64-L03	0	0	0	0	0	0	0	0	0	0	0	0	0	0	0	0
LC09-21-RV3-P64-L03	0	0	0	0	0	0	0	0	0	0	0	0	0	0	0	0
LC10-21-RV3-P64-L03	0	0	0	0	0	0	0	0	0	0	0	0	0	0	0	0
LC11-21-RV3-P64-L03	0	0	0	0	0	0	0	0	0	0	0	0	0	0	0	0
LC12-21-RV3-P64-L03	0	0	0	0	0	0	0	0	0	0	0	0	0	0	0	0
LC13_S5-21-RV3-P64-L03	0	0	0	0	0	0	0	0	0	0	0	0	0	0	0	0
LC14_S5-21-RV3-P64-L03	0	0	0	0	0	0	0	0	0	0	0	0	0	0	0	0
Reference	0	0	0	0	0	0	0	0	0	0	0	0	0	0	0	0

## Sheet: L07
snp-dists 1.2.2	LC01-21-RV3-P64-L07	LC02-21-RV3-P64-L07	LC03-21-RV3-P64-L07	LC04-21-RV3-P64-L07	LC04_S5-21-RV3-P64-L07	LC05-21-RV3-P64-L07	LC06-21-RV3-P64-L07	LC07-21-RV3-P64-L07	LC08-21-RV3-P64-L07	LC09-21-RV3-P64-L07	LC10-21-RV3-P64-L07	LC11-21-RV3-P64-L07	LC12-21-RV3-P64-L07	LC13_S5-21-RV3-P64-L07	LC14_S5-21-RV3-P64-L07	Reference
LC01-21-RV3-P64-L07	0	0	0	0	0	0	0	0	0	0	0	0	0	0	0	0
LC02-21-RV3-P64-L07	0	0	0	0	0	0	0	0	0	0	0	0	0	0	0	0
LC03-21-RV3-P64-L07	0	0	0	0	0	0	0	0	0	0	0	0	0	0	0	0
LC04-21-RV3-P64-L07	0	0	0	0	0	0	0	0	0	0	0	0	0	0	0	0
LC04_S5-21-RV3-P64-L07	0	0	0	0	0	0	0	0	0	0	0	0	0	0	0	0
LC05-21-RV3-P64-L07	0	0	0	0	0	0	0	0	0	0	0	0	0	0	0	0
LC06-21-RV3-P64-L07	0	0	0	0	0	0	0	0	0	0	0	0	0	0	0	0
LC07-21-RV3-P64-L07	0	0	0	0	0	0	0	0	0	0	0	0	0	0	0	0
LC08-21-RV3-P64-L07	0	0	0	0	0	0	0	0	0	0	0	0	0	0	0	0
LC09-21-RV3-P64-L07	0	0	0	0	0	0	0	0	0	0	0	0	0	0	0	0
LC10-21-RV3-P64-L07	0	0	0	0	0	0	0	0	0	0	0	0	0	0	0	0
LC11-21-RV3-P64-L07	0	0	0	0	0	0	0	0	0	0	0	0	0	0	0	0
LC12-21-RV3-P64-L07	0	0	0	0	0	0	0	0	0	0	0	0	0	0	0	0
LC13_S5-21-RV3-P64-L07	0	0	0	0	0	0	0	0	0	0	0	0	0	0	0	0
LC14_S5-21-RV3-P64-L07	0	0	0	0	0	0	0	0	0	0	0	0	0	0	0	0
Reference	0	0	0	0	0	0	0	0	0	0	0	0	0	0	0	0

## Sheet: Listeria-DNA
snp-dists 1.2.2	LC01-21-RV3-P64-DNA-Listeria	LC02-21-RV3-P64-DNA-Listeria	LC03-21-RV3-P64-DNA-Listeria	LC04-21-RV3-P64-DNA-Listeria	LC04_S5-21-RV3-P64-DNA-Listeria_a	LC04_S5-21-RV3-P64-DNA-Listeria_b	LC05-21-RV3-P64-DNA-Listeria	LC06-21-RV3-P64-DNA-Listeria	LC07-21-RV3-P64-DNA-Listeria	LC08-21-RV3-P64-DNA-Listeria	LC09-21-RV3-P64-DNA-Listeria	LC10-21-RV3-P64-DNA-Listeria	LC11-21-RV3-P64-DNA-Listeria	LC12-21-RV3-P64-DNA-Listeria	LC13_S5-21-RV3-P64-DNA-Listeria	LC14_S5-21-RV3-P64-DNA-Listeria	Reference
LC01-21-RV3-P64-DNA-Listeria	0	0	0	0	0	0	0	0	0	0	0	0	0	0	0	0	0
LC02-21-RV3-P64-DNA-Listeria	0	0	0	0	0	0	0	0	0	0	0	0	0	0	0	0	0
LC03-21-RV3-P64-DNA-Listeria	0	0	0	0	0	0	0	0	0	0	0	0	0	0	0	0	0
LC04-21-RV3-P64-DNA-Listeria	0	0	0	0	0	0	0	0	0	0	0	0	0	0	0	0	0
LC04_S5-21-RV3-P64-DNA-Listeria_a	0	0	0	0	0	0	0	0	0	0	0	0	0	0	0	0	0
LC04_S5-21-RV3-P64-DNA-Listeria_b	0	0	0	0	0	0	0	0	0	0	0	0	0	0	0	0	0
LC05-21-RV3-P64-DNA-Listeria	0	0	0	0	0	0	0	0	0	0	0	0	0	0	0	0	0
LC06-21-RV3-P64-DNA-Listeria	0	0	0	0	0	0	0	0	0	0	0	0	0	0	0	0	0
LC07-21-RV3-P64-DNA-Listeria	0	0	0	0	0	0	0	0	0	0	0	0	0	0	0	0	0
LC08-21-RV3-P64-DNA-Listeria	0	0	0	0	0	0	0	0	0	0	0	0	0	0	0	0	0
LC09-21-RV3-P64-DNA-Listeria	0	0	0	0	0	0	0	0	0	0	0	0	0	0	0	0	0
LC10-21-RV3-P64-DNA-Listeria	0	0	0	0	0	0	0	0	0	0	0	0	0	0	0	0	0
LC11-21-RV3-P64-DNA-Listeria	0	0	0	0	0	0	0	0	0	0	0	0	0	0	0	0	0
LC12-21-RV3-P64-DNA-Listeria	0	0	0	0	0	0	0	0	0	0	0	0	0	0	0	0	0
LC13_S5-21-RV3-P64-DNA-Listeria	0	0	0	0	0	0	0	0	0	0	0	0	0	0	0	0	0
LC14_S5-21-RV3-P64-DNA-Listeria	0	0	0	0	0	0	0	0	0	0	0	0	0	0	0	0	0
Reference	0	0	0	0	0	0	0	0	0	0	0	0	0	0	0	0	0

## Sheet: S01_S02
snp-dists 1.2.2	LC01-21-RV3-P64-S01	LC01-21-RV3-P64-S02	LC02-21-RV3-P64-S01	LC02-21-RV3-P64-S02	LC03-21-RV3-P64-S01	LC03-21-RV3-P64-S02	LC04-21-RV3-P64-S01	LC04-21-RV3-P64-S02	LC04_S5-21-RV3-P64-S01	LC04_S5-21-RV3-P64-S02	LC05-21-RV3-P64-S01	LC05-21-RV3-P64-S02	LC06-21-RV3-P64-S01	LC06-21-RV3-P64-S02	LC07-21-RV3-P64-S01	LC07-21-RV3-P64-S02	LC08-21-RV3-P64-S01	LC09-21-RV3-P64-S01	LC09-21-RV3-P64-S02	LC10-21-RV3-P64-S01	LC10-21-RV3-P64-S02	LC11-21-RV3-P64-S01	LC11-21-RV3-P64-S02	LC12-21-RV3-P64-S01	LC12-21-RV3-P64-S02	LC13_S5-21-RV3-P64-S01	LC13_S5-21-RV3-P64-S02	LC14_S5-21-RV3-P64-S01	LC14_S5-21-RV3-P64-S02	Reference
LC01-21-RV3-P64-S01	0	0	1	0	0	0	0	0	0	0	0	0	0	0	0	0	0	0	0	0	0	0	0	0	0	0	0	0	0	0
LC01-21-RV3-P64-S02	0	0	1	0	0	0	0	0	0	0	0	0	0	0	0	0	0	0	0	0	0	0	0	0	0	0	0	0	0	0
LC02-21-RV3-P64-S01	1	1	0	1	1	1	1	1	1	1	1	1	1	1	1	1	1	1	1	1	1	1	1	1	1	1	1	1	1	1
LC02-21-RV3-P64-S02	0	0	1	0	0	0	0	0	0	0	0	0	0	0	0	0	0	0	0	0	0	0	0	0	0	0	0	0	0	0
LC03-21-RV3-P64-S01	0	0	1	0	0	0	0	0	0	0	0	0	0	0	0	0	0	0	0	0	0	0	0	0	0	0	0	0	0	0
LC03-21-RV3-P64-S02	0	0	1	0	0	0	0	0	0	0	0	0	0	0	0	0	0	0	0	0	0	0	0	0	0	0	0	0	0	0
LC04-21-RV3-P64-S01	0	0	1	0	0	0	0	0	0	0	0	0	0	0	0	0	0	0	0	0	0	0	0	0	0	0	0	0	0	0
LC04-21-RV3-P64-S02	0	0	1	0	0	0	0	0	0	0	0	0	0	0	0	0	0	0	0	0	0	0	0	0	0	0	0	0	0	0
LC04_S5-21-RV3-P64-S01	0	0	1	0	0	0	0	0	0	0	0	0	0	0	0	0	0	0	0	0	0	0	0	0	0	0	0	0	0	0
LC04_S5-21-RV3-P64-S02	0	0	1	0	0	0	0	0	0	0	0	0	0	0	0	0	0	0	0	0	0	0	0	0	0	0	0	0	0	0
LC05-21-RV3-P64-S01	0	0	1	0	0	0	0	0	0	0	0	0	0	0	0	0	0	0	0	0	0	0	0	0	0	0	0	0	0	0
LC05-21-RV3-P64-S02	0	0	1	0	0	0	0	0	0	0	0	0	0	0	0	0	0	0	0	0	0	0	0	0	0	0	0	0	0	0
LC06-21-RV3-P64-S01	0	0	1	0	0	0	0	0	0	0	0	0	0	0	0	0	0	0	0	0	0	0	0	0	0	0	0	0	0	0
LC06-21-RV3-P64-S02	0	0	1	0	0	0	0	0	0	0	0	0	0	0	0	0	0	0	0	0	0	0	0	0	0	0	0	0	0	0
LC07-21-RV3-P64-S01	0	0	1	0	0	0	0	0	0	0	0	0	0	0	0	0	0	0	0	0	0	0	0	0	0	0	0	0	0	0
LC07-21-RV3-P64-S02	0	0	1	0	0	0	0	0	0	0	0	0	0	0	0	0	0	0	0	0	0	0	0	0	0	0	0	0	0	0
LC08-21-RV3-P64-S01	0	0	1	0	0	0	0	0	0	0	0	0	0	0	0	0	0	0	0	0	0	0	0	0	0	0	0	0	0	0
LC09-21-RV3-P64-S01	0	0	1	0	0	0	0	0	0	0	0	0	0	0	0	0	0	0	0	0	0	0	0	0	0	0	0	0	0	0
LC09-21-RV3-P64-S02	0	0	1	0	0	0	0	0	0	0	0	0	0	0	0	0	0	0	0	0	0	0	0	0	0	0	0	0	0	0
LC10-21-RV3-P64-S01	0	0	1	0	0	0	0	0	0	0	0	0	0	0	0	0	0	0	0	0	0	0	0	0	0	0	0	0	0	0
LC10-21-RV3-P64-S02	0	0	1	0	0	0	0	0	0	0	0	0	0	0	0	0	0	0	0	0	0	0	0	0	0	0	0	0	0	0
LC11-21-RV3-P64-S01	0	0	1	0	0	0	0	0	0	0	0	0	0	0	0	0	0	0	0	0	0	0	0	0	0	0	0	0	0	0
LC11-21-RV3-P64-S02	0	0	1	0	0	0	0	0	0	0	0	0	0	0	0	0	0	0	0	0	0	0	0	0	0	0	0	0	0	0
LC12-21-RV3-P64-S01	0	0	1	0	0	0	0	0	0	0	0	0	0	0	0	0	0	0	0	0	0	0	0	0	0	0	0	0	0	0
LC12-21-RV3-P64-S02	0	0	1	0	0	0	0	0	0	0	0	0	0	0	0	0	0	0	0	0	0	0	0	0	0	0	0	0	0	0
LC13_S5-21-RV3-P64-S01	0	0	1	0	0	0	0	0	0	0	0	0	0	0	0	0	0	0	0	0	0	0	0	0	0	0	0	0	0	0
LC13_S5-21-RV3-P64-S02	0	0	1	0	0	0	0	0	0	0	0	0	0	0	0	0	0	0	0	0	0	0	0	0	0	0	0	0	0	0
LC14_S5-21-RV3-P64-S01	0	0	1	0	0	0	0	0	0	0	0	0	0	0	0	0	0	0	0	0	0	0	0	0	0	0	0	0	0	0
LC14_S5-21-RV3-P64-S02	0	0	1	0	0	0	0	0	0	0	0	0	0	0	0	0	0	0	0	0	0	0	0	0	0	0	0	0	0	0
Reference	0	0	1	0	0	0	0	0	0	0	0	0	0	0	0	0	0	0	0	0	0	0	0	0	0	0	0	0	0	0

## Sheet: S03
snp-dists 1.2.2	LC01-21-RV3-P64-S03	LC03-21-RV3-P64-S03	LC04-21-RV3-P64-S03	LC04_S5-21-RV3-P64-S03	LC05-21-RV3-P64-S03	LC06-21-RV3-P64-S03	LC07-21-RV3-P64-S03	LC08-21-RV3-P64-S03	LC09-21-RV3-P64-S03	LC10-21-RV3-P64-S03	LC11-21-RV3-P64-S03	LC12-21-RV3-P64-S03	LC13_S5-21-RV3-P64-S03	LC14_S5-21-RV3-P64-S03	Reference
LC01-21-RV3-P64-S03	0	0	0	0	0	0	0	0	0	0	0	0	0	0	0
LC03-21-RV3-P64-S03	0	0	0	0	0	0	0	0	0	0	0	0	0	0	0
LC04-21-RV3-P64-S03	0	0	0	0	0	0	0	0	0	0	0	0	0	0	0
LC04_S5-21-RV3-P64-S03	0	0	0	0	0	0	0	0	0	0	0	0	0	0	0
LC05-21-RV3-P64-S03	0	0	0	0	0	0	0	0	0	0	0	0	0	0	0
LC06-21-RV3-P64-S03	0	0	0	0	0	0	0	0	0	0	0	0	0	0	0
LC07-21-RV3-P64-S03	0	0	0	0	0	0	0	0	0	0	0	0	0	0	0
LC08-21-RV3-P64-S03	0	0	0	0	0	0	0	0	0	0	0	0	0	0	0
LC09-21-RV3-P64-S03	0	0	0	0	0	0	0	0	0	0	0	0	0	0	0
LC10-21-RV3-P64-S03	0	0	0	0	0	0	0	0	0	0	0	0	0	0	0
LC11-21-RV3-P64-S03	0	0	0	0	0	0	0	0	0	0	0	0	0	0	0
LC12-21-RV3-P64-S03	0	0	0	0	0	0	0	0	0	0	0	0	0	0	0
LC13_S5-21-RV3-P64-S03	0	0	0	0	0	0	0	0	0	0	0	0	0	0	0
LC14_S5-21-RV3-P64-S03	0	0	0	0	0	0	0	0	0	0	0	0	0	0	0
Reference	0	0	0	0	0	0	0	0	0	0	0	0	0	0	0

## Sheet: S07
snp-dists 1.2.2	LC01-21-RV3-P64-S07	LC02-21-RV3-P64-S07	LC03-21-RV3-P64-S07	LC04-21-RV3-P64-S07	LC04_S5-21-RV3-P64-S07	LC05-21-RV3-P64-S07	LC06-21-RV3-P64-S07	LC07-21-RV3-P64-S07	LC08-21-RV3-P64-S07	LC09-21-RV3-P64-S07	LC10-21-RV3-P64-S07	LC11-21-RV3-P64-S07	LC12-21-RV3-P64-S07	LC13_S5-21-RV3-P64-S07	LC14_S5-21-RV3-P64-S07	Reference
LC01-21-RV3-P64-S07	0	1	1	1	1	0	1	1	1	1	1	1	1	1	1	0
LC02-21-RV3-P64-S07	1	0	0	0	0	1	0	0	0	0	0	0	0	0	0	1
LC03-21-RV3-P64-S07	1	0	0	0	0	1	0	0	0	0	0	0	0	0	0	1
LC04-21-RV3-P64-S07	1	0	0	0	0	1	0	0	0	0	0	0	0	0	0	1
LC04_S5-21-RV3-P64-S07	1	0	0	0	0	1	0	0	0	0	0	0	0	0	0	1
LC05-21-RV3-P64-S07	0	1	1	1	1	0	1	1	1	1	1	1	1	1	1	0
LC06-21-RV3-P64-S07	1	0	0	0	0	1	0	0	0	0	0	0	0	0	0	1
LC07-21-RV3-P64-S07	1	0	0	0	0	1	0	0	0	0	0	0	0	0	0	1
LC08-21-RV3-P64-S07	1	0	0	0	0	1	0	0	0	0	0	0	0	0	0	1
LC09-21-RV3-P64-S07	1	0	0	0	0	1	0	0	0	0	0	0	0	0	0	1
LC10-21-RV3-P64-S07	1	0	0	0	0	1	0	0	0	0	0	0	0	0	0	1
LC11-21-RV3-P64-S07	1	0	0	0	0	1	0	0	0	0	0	0	0	0	0	1
LC12-21-RV3-P64-S07	1	0	0	0	0	1	0	0	0	0	0	0	0	0	0	1
LC13_S5-21-RV3-P64-S07	1	0	0	0	0	1	0	0	0	0	0	0	0	0	0	1
LC14_S5-21-RV3-P64-S07	1	0	0	0	0	1	0	0	0	0	0	0	0	0	0	1
Reference	0	1	1	1	1	0	1	1	1	1	1	1	1	1	1	0

## Sheet: Salmonella-DNA
snp-dists 1.2.2	LC01-21-RV3-P64-DNA-Salmonella	LC02-21-RV3-P64-DNA-Salmonella	LC03-21-RV3-P64-DNA-Salmonella	LC04-21-RV3-P64-DNA-Salmonella	LC04_S5-21-RV3-P64-DNA-Salmonella_a	LC05-21-RV3-P64-DNA-Salmonella	LC06-21-RV3-P64-DNA-Salmonella	LC07-21-RV3-P64-DNA-Salmonella	LC08-21-RV3-P64-DNA-Salmonella	LC09-21-RV3-P64-DNA-Salmonella	LC10-21-RV3-P64-DNA-Salmonella	LC11-21-RV3-P64-DNA-Salmonella	LC12-21-RV3-P64-DNA-Salmonella	LC13_S5-21-RV3-P64-DNA-Salmonella	LC14_S5-21-RV3-P64-DNA-Salmonella	Reference
LC01-21-RV3-P64-DNA-Salmonella	0	0	0	0	0	0	0	0	0	0	0	0	0	0	0	0
LC02-21-RV3-P64-DNA-Salmonella	0	0	0	0	0	0	0	0	0	0	0	0	0	0	0	0
LC03-21-RV3-P64-DNA-Salmonella	0	0	0	0	0	0	0	0	0	0	0	0	0	0	0	0
LC04-21-RV3-P64-DNA-Salmonella	0	0	0	0	0	0	0	0	0	0	0	0	0	0	0	0
LC04_S5-21-RV3-P64-DNA-Salmonella	0	0	0	0	0	0	0	0	0	0	0	0	0	0	0	0
LC05-21-RV3-P64-DNA-Salmonella	0	0	0	0	0	0	0	0	0	0	0	0	0	0	0	0
LC06-21-RV3-P64-DNA-Salmonella	0	0	0	0	0	0	0	0	0	0	0	0	0	0	0	0
LC07-21-RV3-P64-DNA-Salmonella	0	0	0	0	0	0	0	0	0	0	0	0	0	0	0	0
LC08-21-RV3-P64-DNA-Salmonella	0	0	0	0	0	0	0	0	0	0	0	0	0	0	0	0
LC09-21-RV3-P64-DNA-Salmonella	0	0	0	0	0	0	0	0	0	0	0	0	0	0	0	0
LC10-21-RV3-P64-DNA-Salmonella	0	0	0	0	0	0	0	0	0	0	0	0	0	0	0	0
LC11-21-RV3-P64-DNA-Salmonella	0	0	0	0	0	0	0	0	0	0	0	0	0	0	0	0
LC12-21-RV3-P64-DNA-Salmonella	0	0	0	0	0	0	0	0	0	0	0	0	0	0	0	0
LC13_S5-21-RV3-P64-DNA-Salmonella	0	0	0	0	0	0	0	0	0	0	0	0	0	0	0	0
LC14_S5-21-RV3-P64-DNA-Salmonella	0	0	0	0	0	0	0	0	0	0	0	0	0	0	0	0
Reference	0	0	0	0	0	0	0	0	0	0	0	0	0	0	0	0

## Sheet: C01_C02
snp-dists 1.2.2	LC01-22-RV4-P64-C01	LC01-22-RV4-P64-C02	LC02-22-RV4-P64-C01	LC02-22-RV4-P64-C02	LC03-22-RV4-P64-C01	LC04-22-RV4-P64-C01	LC04-22-RV4-P64-C02	LC05-22-RV4-P64-C01	LC05-22-RV4-P64-C02	LC06-22-RV4-P64-C01	LC06-22-RV4-P64-C02	LC07-22-RV4-P64-C01	LC07-22-RV4-P64-C02	LC08-22-RV4-P64-C01	LC08-22-RV4-P64-C02	LC09-22-RV4-P64-C01	LC09-22-RV4-P64-C02	LC10-22-RV4-P64-C01	LC10-22-RV4-P64-C02	LC11-22-RV4-P64-C01	LC11-22-RV4-P64-C02	LC12-22-RV4-P64-C01	LC12-22-RV4-P64-C02	LC13-22-RV4-P64-C01	LC13-22-RV4-P64-C02	LC14-22-RV4-P64-C01	LC14-22-RV4-P64-C02	LC15-22-RV4-P64-C01	Reference
LC01-22-RV4-P64-C01	0	8	0	0	0	0	0	0	0	0	8	0	0	0	0	0	0	0	0	0	0	0	0	0	0	0	0	0	0
LC01-22-RV4-P64-C02	8	0	8	8	8	8	8	8	8	8	0	8	8	8	8	8	8	8	8	8	8	8	8	8	8	8	8	8	8
LC02-22-RV4-P64-C01	0	8	0	0	0	0	0	0	0	0	8	0	0	0	0	0	0	0	0	0	0	0	0	0	0	0	0	0	0
LC02-22-RV4-P64-C02	0	8	0	0	0	0	0	0	0	0	8	0	0	0	0	0	0	0	0	0	0	0	0	0	0	0	0	0	0
LC03-22-RV4-P64-C01	0	8	0	0	0	0	0	0	0	0	8	0	0	0	0	0	0	0	0	0	0	0	0	0	0	0	0	0	0
LC04-22-RV4-P64-C01	0	8	0	0	0	0	0	0	0	0	8	0	0	0	0	0	0	0	0	0	0	0	0	0	0	0	0	0	0
LC04-22-RV4-P64-C02	0	8	0	0	0	0	0	0	0	0	8	0	0	0	0	0	0	0	0	0	0	0	0	0	0	0	0	0	0
LC05-22-RV4-P64-C01	0	8	0	0	0	0	0	0	0	0	8	0	0	0	0	0	0	0	0	0	0	0	0	0	0	0	0	0	0
LC05-22-RV4-P64-C02	0	8	0	0	0	0	0	0	0	0	8	0	0	0	0	0	0	0	0	0	0	0	0	0	0	0	0	0	0
LC06-22-RV4-P64-C01	0	8	0	0	0	0	0	0	0	0	8	0	0	0	0	0	0	0	0	0	0	0	0	0	0	0	0	0	0
LC06-22-RV4-P64-C02	8	0	8	8	8	8	8	8	8	8	0	8	8	8	8	8	8	8	8	8	8	8	8	8	8	8	8	8	8
LC07-22-RV4-P64-C01	0	8	0	0	0	0	0	0	0	0	8	0	0	0	0	0	0	0	0	0	0	0	0	0	0	0	0	0	0
LC07-22-RV4-P64-C02	0	8	0	0	0	0	0	0	0	0	8	0	0	0	0	0	0	0	0	0	0	0	0	0	0	0	0	0	0
LC08-22-RV4-P64-C01	0	8	0	0	0	0	0	0	0	0	8	0	0	0	0	0	0	0	0	0	0	0	0	0	0	0	0	0	0
LC08-22-RV4-P64-C02	0	8	0	0	0	0	0	0	0	0	8	0	0	0	0	0	0	0	0	0	0	0	0	0	0	0	0	0	0
LC09-22-RV4-P64-C01	0	8	0	0	0	0	0	0	0	0	8	0	0	0	0	0	0	0	0	0	0	0	0	0	0	0	0	0	0
LC09-22-RV4-P64-C02	0	8	0	0	0	0	0	0	0	0	8	0	0	0	0	0	0	0	0	0	0	0	0	0	0	0	0	0	0
LC10-22-RV4-P64-C01	0	8	0	0	0	0	0	0	0	0	8	0	0	0	0	0	0	0	0	0	0	0	0	0	0	0	0	0	0
LC10-22-RV4-P64-C02	0	8	0	0	0	0	0	0	0	0	8	0	0	0	0	0	0	0	0	0	0	0	0	0	0	0	0	0	0
LC11-22-RV4-P64-C01	0	8	0	0	0	0	0	0	0	0	8	0	0	0	0	0	0	0	0	0	0	0	0	0	0	0	0	0	0
LC11-22-RV4-P64-C02	0	8	0	0	0	0	0	0	0	0	8	0	0	0	0	0	0	0	0	0	0	0	0	0	0	0	0	0	0
LC12-22-RV4-P64-C01	0	8	0	0	0	0	0	0	0	0	8	0	0	0	0	0	0	0	0	0	0	0	0	0	0	0	0	0	0
LC12-22-RV4-P64-C02	0	8	0	0	0	0	0	0	0	0	8	0	0	0	0	0	0	0	0	0	0	0	0	0	0	0	0	0	0
LC13-22-RV4-P64-C01	0	8	0	0	0	0	0	0	0	0	8	0	0	0	0	0	0	0	0	0	0	0	0	0	0	0	0	0	0
LC13-22-RV4-P64-C02	0	8	0	0	0	0	0	0	0	0	8	0	0	0	0	0	0	0	0	0	0	0	0	0	0	0	0	0	0
LC14-22-RV4-P64-C01	0	8	0	0	0	0	0	0	0	0	8	0	0	0	0	0	0	0	0	0	0	0	0	0	0	0	0	0	0
LC14-22-RV4-P64-C02	0	8	0	0	0	0	0	0	0	0	8	0	0	0	0	0	0	0	0	0	0	0	0	0	0	0	0	0	0
LC15-22-RV4-P64-C01	0	8	0	0	0	0	0	0	0	0	8	0	0	0	0	0	0	0	0	0	0	0	0	0	0	0	0	0	0
Reference	0	8	0	0	0	0	0	0	0	0	8	0	0	0	0	0	0	0	0	0	0	0	0	0	0	0	0	0	0

## Sheet: C03
snp-dists 1.2.2	LC01-22-RV4-P64-C03	LC02-22-RV4-P64-C03	LC04-22-RV4-P64-C03	LC05-22-RV4-P64-C03	LC06-22-RV4-P64-C03	LC07-22-RV4-P64-C03	LC08-22-RV4-P64-C03	LC09-22-RV4-P64-C03	LC10-22-RV4-P64-C03	LC11-22-RV4-P64-C03	LC12-22-RV4-P64-C03	LC13-22-RV4-P64-C03	LC14-22-RV4-P64-C03	LC15-22-RV4-P64-C03	Reference
LC01-22-RV4-P64-C03	0	0	0	0	0	0	0	0	0	0	0	0	0	0	0
LC02-22-RV4-P64-C03	0	0	0	0	0	0	0	0	0	0	0	0	0	0	0
LC04-22-RV4-P64-C03	0	0	0	0	0	0	0	0	0	0	0	0	0	0	0
LC05-22-RV4-P64-C03	0	0	0	0	0	0	0	0	0	0	0	0	0	0	0
LC06-22-RV4-P64-C03	0	0	0	0	0	0	0	0	0	0	0	0	0	0	0
LC07-22-RV4-P64-C03	0	0	0	0	0	0	0	0	0	0	0	0	0	0	0
LC08-22-RV4-P64-C03	0	0	0	0	0	0	0	0	0	0	0	0	0	0	0
LC09-22-RV4-P64-C03	0	0	0	0	0	0	0	0	0	0	0	0	0	0	0
LC10-22-RV4-P64-C03	0	0	0	0	0	0	0	0	0	0	0	0	0	0	0
LC11-22-RV4-P64-C03	0	0	0	0	0	0	0	0	0	0	0	0	0	0	0
LC12-22-RV4-P64-C03	0	0	0	0	0	0	0	0	0	0	0	0	0	0	0
LC13-22-RV4-P64-C03	0	0	0	0	0	0	0	0	0	0	0	0	0	0	0
LC14-22-RV4-P64-C03	0	0	0	0	0	0	0	0	0	0	0	0	0	0	0
LC15-22-RV4-P64-C03	0	0	0	0	0	0	0	0	0	0	0	0	0	0	0
Reference	0	0	0	0	0	0	0	0	0	0	0	0	0	0	0

[truncated: 6 more sheets: C07, Campylobacter-DNA, E01_E02, E03, E07, Escherichia-DNA]
