# Supplementary material for: Impact of wet-lab protocols on quality of whole-genome short-read sequences from foodborne microbial pathogens
Source: Front Microbiol. 2023 Nov 29;14:1253362. doi: 10.3389/fmicb.2023.1253362 (PMC10716212; doi:10.3389/fmicb.2023.1253362)
Supplement: Supplementary Data Sheet 1 — Supplementary figures 1-4. [file Data_Sheet_1.zip › 1253362_Malorny_Table_6.XLSX]

## Sheet: Sheet 1
Species	Assembly	Library Preparation Kit	Instrument	n	Mean Coverage	Mean Length	Mean Contigs > 1000 bp	Mean N50	Mean Full Genes	Mean Partial Genes
Campylobacter spp.	SKESA	Illumina DNA Prep	iSeq	11	82.7818	1.6748e+06	18.3636	192958	1697.36	50.5455
Campylobacter spp.	SKESA	Illumina DNA Prep	MiSeq	62	81.3113	1.71351e+06	33.1935	181750	1691.06	61.1935
Campylobacter spp.	SKESA	NEBNext Ultra II DNA Library Prep	MiSeq	11	98.6545	1.67645e+06	17	251012	1711.27	49.8182
Campylobacter spp.	SKESA	NEBNext Ultra II FS DNA Library Prep	NextSeq	11	97.7727	1.67247e+06	22.7273	153995	1694.64	52.5455
Campylobacter spp.	SKESA	Nextera XT DNA Library Prep	MiSeq	22	90.9	1.66116e+06	122.545	49416.8	1599.64	150
Campylobacter spp.	SKESA	Nextera XT DNA Library Prep	NovaSeq	11	98.3909	1.66614e+06	62.9091	66243.2	1658.36	85.2727
Campylobacter spp.	SKESA	TruSeq Nano DNA Low Throughput	MiSeq	11	96.3182	1.67658e+06	16.8182	222265	1709.27	49.5455
Campylobacter spp.	SPAdes	Illumina DNA Prep	iSeq	11	82.7091	1.67886e+06	17.8182	187608	1715.36	47.9091
Campylobacter spp.	SPAdes	Illumina DNA Prep	MiSeq	62	79.9645	1.76311e+06	29.9355	222872	1712.95	53.6452
Campylobacter spp.	SPAdes	NEBNext Ultra II DNA Library Prep	MiSeq	11	98.4	1.68076e+06	17.2727	209217	1717.82	49.2727
Campylobacter spp.	SPAdes	NEBNext Ultra II FS DNA Library Prep	NextSeq	11	97.8	1.67754e+06	19.4545	178675	1713.82	49.1818
Campylobacter spp.	SPAdes	Nextera XT DNA Library Prep	MiSeq	22	89.2318	1.68559e+06	83.6818	77924.9	1658.27	102.773
Campylobacter spp.	SPAdes	Nextera XT DNA Library Prep	NovaSeq	11	97.7818	1.67267e+06	76.7273	67896.6	1644.73	101.273
Campylobacter spp.	SPAdes	TruSeq Nano DNA Low Throughput	MiSeq	11	95.5545	1.6809e+06	16.9091	221085	1716.09	48.5455
E. coli	SKESA	Illumina DNA Prep	iSeq	11	46.4455	5.25065e+06	123.455	150127	4886.55	138.909
E. coli	SKESA	Illumina DNA Prep	MiSeq	66	66.2758	5.26126e+06	122.288	155617	4926.29	139.5
E. coli	SKESA	NEBNext Ultra II DNA Library Prep	MiSeq	11	66.3545	5.29325e+06	100.909	171010	4971.09	117
E. coli	SKESA	NEBNext Ultra II FS DNA Library Prep	NextSeq	11	96.5273	5.24746e+06	131.727	143632	4905.91	151.182
E. coli	SKESA	Nextera XT DNA Library Prep	MiSeq	22	69.7273	5.25608e+06	179.455	93609.9	4910.09	158.409
E. coli	SKESA	Nextera XT DNA Library Prep	NovaSeq	11	94.5	5.20727e+06	148.091	107188	4794.36	160.091
E. coli	SKESA	TruSeq Nano DNA Low Throughput	MiSeq	11	75.0364	5.28601e+06	105	164265	4960.82	122.364
E. coli	SPAdes	Illumina DNA Prep	iSeq	11	46.3182	5.27208e+06	108.364	166770	4938.73	132
E. coli	SPAdes	Illumina DNA Prep	MiSeq	66	65.9576	5.29029e+06	113.318	164066	4961.86	144.212
E. coli	SPAdes	NEBNext Ultra II DNA Library Prep	MiSeq	11	66.1727	5.30522e+06	97.6364	185406	4985.55	131.545
E. coli	SPAdes	NEBNext Ultra II FS DNA Library Prep	NextSeq	11	95.9364	5.26903e+06	133	149756	4925.09	150.182
E. coli	SPAdes	Nextera XT DNA Library Prep	MiSeq	22	69.3045	5.28667e+06	140.591	120181	4951.27	152.455
E. coli	SPAdes	Nextera XT DNA Library Prep	NovaSeq	11	94.3455	5.23945e+06	112.636	135045	4842.18	124.727
E. coli	SPAdes	TruSeq Nano DNA Low Throughput	MiSeq	11	74.7	5.3022e+06	103.364	174745	4981.45	135.909
L. monocytogenes	SKESA	Illumina DNA Prep	iSeq	11	45.4909	2.9391e+06	16.3636	665395	3009.27	21.2727
L. monocytogenes	SKESA	Illumina DNA Prep	MiSeq	77	83.6091	2.94481e+06	13.4156	691600	3028.08	18.9481
L. monocytogenes	SKESA	NEBNext Ultra II DNA Library Prep	MiSeq	11	52.5	2.94474e+06	13.2727	784676	3026.09	20.0909
L. monocytogenes	SKESA	NEBNext Ultra II FS DNA Library Prep Kit	NextSeq	11	98.0636	2.94157e+06	19.6364	382203	3007.18	23.5455
L. monocytogenes	SKESA	Nextera XT DNA Library Prep	NovaSeq	11	99.5455	2.93858e+06	51.9091	136408	2999.73	33.9091
L. monocytogenes	SKESA	TruSeq Nano DNA Low Throughput	MiSeq	10	64.83	2.93434e+06	12	737508	3020.3	20.8
L. monocytogenes	SPAdes	Illumina DNA Prep	iSeq	11	45.5091	2.9429e+06	13.7273	692668	3030.09	16.0909
L. monocytogenes	SPAdes	Illumina DNA Prep	MiSeq	77	83.574	2.94819e+06	13.1429	769703	3043.56	15.8571
L. monocytogenes	SPAdes	NEBNext Ultra II DNA Library Prep	MiSeq	11	52.4455	2.94856e+06	12.8182	789917	3043.18	15
L. monocytogenes	SPAdes	NEBNext Ultra II FS DNA Library Prep Kit	NextSeq	11	97.9909	2.94606e+06	15	481812	3035.82	15.0909
L. monocytogenes	SPAdes	Nextera XT DNA Library Prep	NovaSeq	11	99.4	2.94308e+06	34.8182	246334	2993.55	20.5455
L. monocytogenes	SPAdes	TruSeq Nano DNA Low Throughput	MiSeq	10	64.79	2.93698e+06	11.5	914761	3033	15.2
S. enterica	SKESA	Illumina DNA Prep	iSeq	10	46.5	4.78469e+06	49.8	239535	4716.3	44.8
S. enterica	SKESA	Illumina DNA Prep	MiSeq	77	80.6117	4.78211e+06	34.1039	383340	4761.36	36.6234
S. enterica	SKESA	NEBNext Ultra II DNA Library Prep	MiSeq	11	48.2273	4.78389e+06	34.3636	349076	4766.09	37.3636
S. enterica	SKESA	NEBNext Ultra II FS DNA Library Prep Kit	NextSeq	11	96.8	4.7763e+06	44.4545	275892	4737	43.1818
S. enterica	SKESA	Nextera XT DNA Library Prep	NovaSeq	11	98.8909	4.77199e+06	79.7273	125496	4679.27	50.3636
S. enterica	SKESA	TruSeq Nano DNA Low Throughput	MiSeq	10	60.68	4.79351e+06	32.4	439453	4781.1	33.5
S. enterica	SPAdes	Illumina DNA Prep	iSeq	10	46.49	4.79359e+06	40.2	313238	4745.3	47.2
S. enterica	SPAdes	Illumina DNA Prep	MiSeq	77	80.6273	4.79224e+06	33.1039	399471	4777.92	46.4935
S. enterica	SPAdes	NEBNext Ultra II DNA Library Prep	MiSeq	11	48.2909	4.79392e+06	29.6364	410480	4785.27	40.9091
S. enterica	SPAdes	NEBNext Ultra II FS DNA Library Prep Kit	NextSeq	11	96.7727	4.78487e+06	40.2727	305125	4752	44.8182
S. enterica	SPAdes	Nextera XT DNA Library Prep	NovaSeq	11	98.8455	4777424	63.7273	153354	4663.55	48.7273
S. enterica	SPAdes	TruSeq Nano DNA Low Throughput	MiSeq	10	60.75	4.80323e+06	32.1	414344	4795.3	42.6
