# Supplementary material for: Impact of wet-lab protocols on quality of whole-genome short-read sequences from foodborne microbial pathogens
Source: Front Microbiol. 2023 Nov 29;14:1253362. doi: 10.3389/fmicb.2023.1253362 (PMC10716212; doi:10.3389/fmicb.2023.1253362)
Supplement: Supplementary Data Sheet 1 — Supplementary figures 1-4. [file Data_Sheet_1.zip › 1253362_Malorny_Table_7.XLSX]

## Sheet: Sheet 1
Assembler	Species	Library preparation kit	Instrument	Sample	Fraction of loci found	Fraction of missing loci	MATCH	ALM	ASM	LNF	NIPH	PLOT
skesa	Campylobacter spp.	Illumina DNA Prep	MiSeq	LC01-22-RV4-P64-C01	0.97	0.03	1307	9	5	21	1	0
skesa	Campylobacter spp.	Illumina DNA Prep	MiSeq	LC01-22-RV4-P64-C02	0.97	0.03	1307	9	5	21	1	0
skesa	Campylobacter spp.	Illumina DNA Prep	MiSeq	LC01-22-RV4-P64-C03	0.98	0.02	1322	0	7	13	1	0
skesa	Campylobacter spp.	Illumina DNA Prep	MiSeq	LC01-22-RV4-P64-C04	0.98	0.02	1322	0	7	13	1	0
skesa	Campylobacter spp.	Illumina DNA Prep	MiSeq	LC01-22-RV4-P64-C05	0.98	0.02	1313	4	7	18	1	0
skesa	Campylobacter spp.	Illumina DNA Prep	MiSeq	LC01-22-RV4-P64-C06	0.98	0.02	1311	4	8	18	2	0
skesa	Campylobacter spp.	Illumina DNA Prep	MiSeq	LC01-22-RV4-P64-C07	0.61	0.39	824	3	1	513	2	0
skesa	Campylobacter spp.	Illumina DNA Prep	MiSeq	LC01-22-RV4-P64-C08	0.98	0.02	1310	7	7	18	1	0
skesa	Campylobacter spp.	Illumina DNA Prep	MiSeq	LC01-22-RV4-P64-C09	0.98	0.02	1311	3	7	22	0	0
skesa	Campylobacter spp.	Illumina DNA Prep	MiSeq	LC01-22-RV4-P64-C10	0.98	0.02	1316	3	10	13	1	0
skesa	Campylobacter spp.	Illumina DNA Prep	MiSeq	LC01-22-RV4-P64-DNA-Campylobacter	0.98	0.02	1318	1	7	16	1	0
skesa	Campylobacter spp.	TruSeq Nano DNA Low Throughput	MiSeq	LC02-22-RV4-P64-C01	0.97	0.03	1307	9	5	21	1	0
skesa	Campylobacter spp.	TruSeq Nano DNA Low Throughput	MiSeq	LC02-22-RV4-P64-C02	0.97	0.03	1308	9	5	20	1	0
skesa	Campylobacter spp.	TruSeq Nano DNA Low Throughput	MiSeq	LC02-22-RV4-P64-C03	0.98	0.02	1321	0	7	14	1	0
skesa	Campylobacter spp.	TruSeq Nano DNA Low Throughput	MiSeq	LC02-22-RV4-P64-C04	0.98	0.02	1322	0	6	14	1	0
skesa	Campylobacter spp.	TruSeq Nano DNA Low Throughput	MiSeq	LC02-22-RV4-P64-C05	0.98	0.02	1312	4	7	18	2	0
skesa	Campylobacter spp.	TruSeq Nano DNA Low Throughput	MiSeq	LC02-22-RV4-P64-C06	0.98	0.02	1311	4	8	18	2	0
skesa	Campylobacter spp.	TruSeq Nano DNA Low Throughput	MiSeq	LC02-22-RV4-P64-C07	0.61	0.39	824	3	1	513	2	0
skesa	Campylobacter spp.	TruSeq Nano DNA Low Throughput	MiSeq	LC02-22-RV4-P64-C08	0.98	0.02	1310	7	6	18	1	1
skesa	Campylobacter spp.	TruSeq Nano DNA Low Throughput	MiSeq	LC02-22-RV4-P64-C09	0.98	0.02	1311	3	7	22	0	0
skesa	Campylobacter spp.	TruSeq Nano DNA Low Throughput	MiSeq	LC02-22-RV4-P64-C10	0.98	0.02	1316	3	10	13	1	0
skesa	Campylobacter spp.	TruSeq Nano DNA Low Throughput	MiSeq	LC02-22-RV4-P64-DNA-Campylobacter	0.98	0.02	1318	1	7	16	1	0
skesa	Campylobacter spp.	Illumina DNA Prep	MiSeq	LC03-22-RV4-P64-C01	0.97	0.03	1306	9	5	22	1	0
skesa	Campylobacter spp.	Illumina DNA Prep	MiSeq	LC03-22-RV4-P64-C04	0.98	0.02	1321	0	6	14	1	1
skesa	Campylobacter spp.	Illumina DNA Prep	MiSeq	LC03-22-RV4-P64-C07	0.61	0.39	824	3	1	513	2	0
skesa	Campylobacter spp.	Illumina DNA Prep	MiSeq	LC03-22-RV4-P64-C08	0.98	0.02	1310	7	7	18	1	0
skesa	Campylobacter spp.	Illumina DNA Prep	MiSeq	LC03-22-RV4-P64-C09	0.98	0.02	1311	3	7	22	0	0
skesa	Campylobacter spp.	Illumina DNA Prep	MiSeq	LC03-22-RV4-P64-C10	0.98	0.02	1316	3	10	13	1	0
skesa	Campylobacter spp.	Illumina DNA Prep	MiSeq	LC03-22-RV4-P64-DNA-Campylobacter	0.98	0.02	1318	1	7	16	1	0
skesa	Campylobacter spp.	Illumina DNA Prep	MiSeq	LC04-22-RV4-P64-C01	0.97	0.03	1305	9	5	22	1	1
skesa	Campylobacter spp.	Illumina DNA Prep	MiSeq	LC04-22-RV4-P64-C02	0.97	0.03	1308	9	5	20	1	0
skesa	Campylobacter spp.	Illumina DNA Prep	MiSeq	LC04-22-RV4-P64-C03	0.98	0.02	1321	0	7	14	1	0
skesa	Campylobacter spp.	Illumina DNA Prep	MiSeq	LC04-22-RV4-P64-C04	0.99	0.01	1323	1	6	13	0	0
skesa	Campylobacter spp.	Illumina DNA Prep	MiSeq	LC04-22-RV4-P64-C05	0.98	0.02	1312	4	7	18	2	0
skesa	Campylobacter spp.	Illumina DNA Prep	MiSeq	LC04-22-RV4-P64-C06	0.98	0.02	1311	4	8	18	2	0
skesa	Campylobacter spp.	Illumina DNA Prep	MiSeq	LC04-22-RV4-P64-C07	0.61	0.39	823	3	1	513	2	1
skesa	Campylobacter spp.	Illumina DNA Prep	MiSeq	LC04-22-RV4-P64-C08	0.98	0.02	1310	7	6	18	1	1
skesa	Campylobacter spp.	Illumina DNA Prep	MiSeq	LC04-22-RV4-P64-C09	0.98	0.02	1311	3	7	22	0	0
skesa	Campylobacter spp.	Illumina DNA Prep	MiSeq	LC04-22-RV4-P64-C10	0.98	0.02	1316	3	10	13	1	0
skesa	Campylobacter spp.	Illumina DNA Prep	MiSeq	LC04-22-RV4-P64-DNA-Campylobacter	0.98	0.02	1318	1	7	16	1	0
skesa	Campylobacter spp.	NEBNext Ultra II FS DNA Library Prep	NextSeq	LC06-22-RV4-P64-C01	0.97	0.03	1307	9	5	21	1	0
skesa	Campylobacter spp.	NEBNext Ultra II FS DNA Library Prep	NextSeq	LC06-22-RV4-P64-C02	0.97	0.03	1307	9	5	21	1	0
skesa	Campylobacter spp.	NEBNext Ultra II FS DNA Library Prep	NextSeq	LC06-22-RV4-P64-C03	0.98	0.02	1321	0	7	14	1	0
skesa	Campylobacter spp.	NEBNext Ultra II FS DNA Library Prep	NextSeq	LC06-22-RV4-P64-C04	0.98	0.02	1321	0	7	14	1	0
skesa	Campylobacter spp.	NEBNext Ultra II FS DNA Library Prep	NextSeq	LC06-22-RV4-P64-C05	0.98	0.02	1313	4	7	18	1	0
skesa	Campylobacter spp.	NEBNext Ultra II FS DNA Library Prep	NextSeq	LC06-22-RV4-P64-C06	0.98	0.02	1311	4	8	18	2	0
skesa	Campylobacter spp.	NEBNext Ultra II FS DNA Library Prep	NextSeq	LC06-22-RV4-P64-C07	0.61	0.39	824	3	1	513	2	0
skesa	Campylobacter spp.	NEBNext Ultra II FS DNA Library Prep	NextSeq	LC06-22-RV4-P64-C08	0.98	0.02	1311	7	6	18	1	0
skesa	Campylobacter spp.	NEBNext Ultra II FS DNA Library Prep	NextSeq	LC06-22-RV4-P64-C09	0.98	0.02	1311	3	7	22	0	0
skesa	Campylobacter spp.	NEBNext Ultra II FS DNA Library Prep	NextSeq	LC06-22-RV4-P64-C10	0.98	0.02	1316	3	10	13	1	0
skesa	Campylobacter spp.	NEBNext Ultra II FS DNA Library Prep	NextSeq	LC06-22-RV4-P64-DNA-Campylobacter	0.98	0.02	1318	1	7	16	1	0
skesa	Campylobacter spp.	Nextera XT DNA Library Prep	NovaSeq	LC07-22-RV4-P64-C01	0.95	0.05	1276	9	5	48	1	4
skesa	Campylobacter spp.	Nextera XT DNA Library Prep	NovaSeq	LC07-22-RV4-P64-C02	0.97	0.03	1300	9	5	27	1	1
skesa	Campylobacter spp.	Nextera XT DNA Library Prep	NovaSeq	LC07-22-RV4-P64-C03	0.98	0.02	1321	0	7	14	1	0
skesa	Campylobacter spp.	Nextera XT DNA Library Prep	NovaSeq	LC07-22-RV4-P64-C04	0.98	0.02	1319	0	6	15	1	2
skesa	Campylobacter spp.	Nextera XT DNA Library Prep	NovaSeq	LC07-22-RV4-P64-C05	0.97	0.03	1304	4	7	24	2	2
skesa	Campylobacter spp.	Nextera XT DNA Library Prep	NovaSeq	LC07-22-RV4-P64-C06	0.92	0.08	1236	5	7	79	1	15
skesa	Campylobacter spp.	Nextera XT DNA Library Prep	NovaSeq	LC07-22-RV4-P64-C07	0.61	0.39	819	2	1	518	2	1
skesa	Campylobacter spp.	Nextera XT DNA Library Prep	NovaSeq	LC07-22-RV4-P64-C08	0.97	0.03	1302	7	6	23	1	4
skesa	Campylobacter spp.	Nextera XT DNA Library Prep	NovaSeq	LC07-22-RV4-P64-C09	0.97	0.03	1299	3	7	31	0	3
skesa	Campylobacter spp.	Nextera XT DNA Library Prep	NovaSeq	LC07-22-RV4-P64-C10	0.97	0.03	1300	3	10	26	1	3
skesa	Campylobacter spp.	Nextera XT DNA Library Prep	NovaSeq	LC07-22-RV4-P64-DNA-Campylobacter	0.95	0.05	1273	1	7	52	1	9
skesa	Campylobacter spp.	NEBNext Ultra II DNA Library Prep	MiSeq	LC08-22-RV4-P64-C01	0.97	0.03	1307	9	5	21	1	0
skesa	Campylobacter spp.	NEBNext Ultra II DNA Library Prep	MiSeq	LC08-22-RV4-P64-C02	0.97	0.03	1307	9	5	21	1	0
skesa	Campylobacter spp.	NEBNext Ultra II DNA Library Prep	MiSeq	LC08-22-RV4-P64-C03	0.98	0.02	1322	0	7	13	1	0
skesa	Campylobacter spp.	NEBNext Ultra II DNA Library Prep	MiSeq	LC08-22-RV4-P64-C04	0.98	0.02	1322	0	6	14	1	0
skesa	Campylobacter spp.	NEBNext Ultra II DNA Library Prep	MiSeq	LC08-22-RV4-P64-C05	0.98	0.02	1312	4	7	18	2	0
skesa	Campylobacter spp.	NEBNext Ultra II DNA Library Prep	MiSeq	LC08-22-RV4-P64-C06	0.98	0.02	1311	4	8	18	2	0
skesa	Campylobacter spp.	NEBNext Ultra II DNA Library Prep	MiSeq	LC08-22-RV4-P64-C07	0.61	0.39	824	3	1	513	2	0
skesa	Campylobacter spp.	NEBNext Ultra II DNA Library Prep	MiSeq	LC08-22-RV4-P64-C08	0.98	0.02	1310	7	7	18	1	0
skesa	Campylobacter spp.	NEBNext Ultra II DNA Library Prep	MiSeq	LC08-22-RV4-P64-C09	0.97	0.03	1309	3	7	23	0	1
skesa	Campylobacter spp.	NEBNext Ultra II DNA Library Prep	MiSeq	LC08-22-RV4-P64-C10	0.98	0.02	1316	3	10	13	1	0
skesa	Campylobacter spp.	NEBNext Ultra II DNA Library Prep	MiSeq	LC08-22-RV4-P64-DNA-Campylobacter	0.98	0.02	1318	1	7	16	1	0
skesa	Campylobacter spp.	Nextera XT DNA Library Prep	MiSeq	LC09-22-RV4-P64-C01	0.96	0.04	1294	8	6	28	1	6
skesa	Campylobacter spp.	Nextera XT DNA Library Prep	MiSeq	LC09-22-RV4-P64-C02	0.95	0.05	1281	8	4	42	1	7
skesa	Campylobacter spp.	Nextera XT DNA Library Prep	MiSeq	LC09-22-RV4-P64-C03	0.98	0.02	1317	0	6	18	1	1
skesa	Campylobacter spp.	Nextera XT DNA Library Prep	MiSeq	LC09-22-RV4-P64-C04	0.98	0.02	1318	0	6	15	1	3
skesa	Campylobacter spp.	Nextera XT DNA Library Prep	MiSeq	LC09-22-RV4-P64-C05	0.87	0.13	1174	5	6	114	1	43
skesa	Campylobacter spp.	Nextera XT DNA Library Prep	MiSeq	LC09-22-RV4-P64-C06	0.94	0.06	1262	4	6	57	2	12
skesa	Campylobacter spp.	Nextera XT DNA Library Prep	MiSeq	LC09-22-RV4-P64-C07	0.52	0.48	703	2	0	583	2	53
skesa	Campylobacter spp.	Nextera XT DNA Library Prep	MiSeq	LC09-22-RV4-P64-C08	0.96	0.04	1291	8	6	28	0	10
skesa	Campylobacter spp.	Nextera XT DNA Library Prep	MiSeq	LC09-22-RV4-P64-C09	0.85	0.15	1141	3	5	139	0	55
skesa	Campylobacter spp.	Nextera XT DNA Library Prep	MiSeq	LC09-22-RV4-P64-C10	0.87	0.13	1168	4	7	124	0	40
skesa	Campylobacter spp.	Nextera XT DNA Library Prep	MiSeq	LC09-22-RV4-P64-DNA-Campylobacter	0.98	0.02	1315	1	7	19	1	0
skesa	Campylobacter spp.	Illumina DNA Prep	MiSeq	LC10-22-RV4-P64-C01	0.97	0.03	1307	9	5	21	1	0
skesa	Campylobacter spp.	Illumina DNA Prep	MiSeq	LC10-22-RV4-P64-C02	0.97	0.03	1307	9	5	21	1	0
skesa	Campylobacter spp.	Illumina DNA Prep	MiSeq	LC10-22-RV4-P64-C03	0.98	0.02	1321	0	7	14	1	0
skesa	Campylobacter spp.	Illumina DNA Prep	MiSeq	LC10-22-RV4-P64-C04	0.98	0.02	1322	0	6	14	1	0
skesa	Campylobacter spp.	Illumina DNA Prep	MiSeq	LC10-22-RV4-P64-C05	0.98	0.02	1312	4	7	18	2	0
skesa	Campylobacter spp.	Illumina DNA Prep	MiSeq	LC10-22-RV4-P64-C06	0.98	0.02	1311	4	8	18	2	0
skesa	Campylobacter spp.	Illumina DNA Prep	MiSeq	LC10-22-RV4-P64-C07	0.61	0.39	824	3	1	513	2	0
skesa	Campylobacter spp.	Illumina DNA Prep	MiSeq	LC10-22-RV4-P64-C08	0.98	0.02	1310	7	7	18	1	0
skesa	Campylobacter spp.	Illumina DNA Prep	MiSeq	LC10-22-RV4-P64-C09	0.98	0.02	1311	3	7	22	0	0
skesa	Campylobacter spp.	Illumina DNA Prep	MiSeq	LC10-22-RV4-P64-C10	0.98	0.02	1316	3	10	13	1	0
skesa	Campylobacter spp.	Illumina DNA Prep	MiSeq	LC10-22-RV4-P64-DNA-Campylobacter	0.98	0.02	1318	1	7	16	1	0
skesa	Campylobacter spp.	Illumina DNA Prep	MiSeq	LC12-22-RV4-P64-C01	0.97	0.03	1306	9	5	22	1	0
skesa	Campylobacter spp.	Illumina DNA Prep	MiSeq	LC12-22-RV4-P64-C02	0.97	0.03	1306	9	5	22	1	0
skesa	Campylobacter spp.	Illumina DNA Prep	MiSeq	LC12-22-RV4-P64-C03	0.98	0.02	1322	0	7	13	1	0
skesa	Campylobacter spp.	Illumina DNA Prep	MiSeq	LC12-22-RV4-P64-C04	0.98	0.02	1322	0	6	14	1	0
skesa	Campylobacter spp.	Illumina DNA Prep	MiSeq	LC12-22-RV4-P64-C05	0.98	0.02	1311	4	7	18	2	1
skesa	Campylobacter spp.	Illumina DNA Prep	MiSeq	LC12-22-RV4-P64-C06	0.98	0.02	1310	4	8	19	2	0
skesa	Campylobacter spp.	Illumina DNA Prep	MiSeq	LC12-22-RV4-P64-C07	0.61	0.39	824	3	1	513	2	0
skesa	Campylobacter spp.	Illumina DNA Prep	MiSeq	LC12-22-RV4-P64-C08	0.98	0.02	1311	7	6	18	1	0
skesa	Campylobacter spp.	Illumina DNA Prep	MiSeq	LC12-22-RV4-P64-C09	0.98	0.02	1311	3	7	22	0	0
skesa	Campylobacter spp.	Illumina DNA Prep	MiSeq	LC12-22-RV4-P64-C10	0.98	0.02	1316	3	10	13	1	0
skesa	Campylobacter spp.	Illumina DNA Prep	MiSeq	LC12-22-RV4-P64-DNA-Campylobacter	0.98	0.02	1318	1	7	16	1	0
skesa	Campylobacter spp.	Illumina DNA Prep	iSeq	LC13-22-RV4-P64-C01	0.97	0.03	1307	9	5	21	1	0
skesa	Campylobacter spp.	Illumina DNA Prep	iSeq	LC13-22-RV4-P64-C02	0.97	0.03	1307	9	5	21	1	0
skesa	Campylobacter spp.	Illumina DNA Prep	iSeq	LC13-22-RV4-P64-C03	0.98	0.02	1321	0	7	14	1	0
skesa	Campylobacter spp.	Illumina DNA Prep	iSeq	LC13-22-RV4-P64-C04	0.98	0.02	1322	0	5	14	1	1
skesa	Campylobacter spp.	Illumina DNA Prep	iSeq	LC13-22-RV4-P64-C05	0.98	0.02	1312	4	7	18	2	0
skesa	Campylobacter spp.	Illumina DNA Prep	iSeq	LC13-22-RV4-P64-C06	0.98	0.02	1311	4	8	18	2	0
skesa	Campylobacter spp.	Illumina DNA Prep	iSeq	LC13-22-RV4-P64-C07	0.61	0.39	824	3	1	513	2	0
skesa	Campylobacter spp.	Illumina DNA Prep	iSeq	LC13-22-RV4-P64-C08	0.98	0.02	1310	7	6	18	1	1
skesa	Campylobacter spp.	Illumina DNA Prep	iSeq	LC13-22-RV4-P64-C09	0.98	0.02	1311	3	7	22	0	0
skesa	Campylobacter spp.	Illumina DNA Prep	iSeq	LC13-22-RV4-P64-C10	0.98	0.02	1316	3	10	13	1	0
skesa	Campylobacter spp.	Illumina DNA Prep	iSeq	LC13-22-RV4-P64-DNA-Campylobacter	0.98	0.02	1318	1	7	16	1	0
skesa	Campylobacter spp.	Nextera XT DNA Library Prep	MiSeq	LC14-22-RV4-P64-C01	0.97	0.03	1303	9	4	26	1	0
skesa	Campylobacter spp.	Nextera XT DNA Library Prep	MiSeq	LC14-22-RV4-P64-C02	0.97	0.03	1297	8	5	29	1	3
skesa	Campylobacter spp.	Nextera XT DNA Library Prep	MiSeq	LC14-22-RV4-P64-C03	0.96	0.04	1286	1	6	41	0	9
skesa	Campylobacter spp.	Nextera XT DNA Library Prep	MiSeq	LC14-22-RV4-P64-C04	0.49	0.51	663	2	1	446	134	97
skesa	Campylobacter spp.	Nextera XT DNA Library Prep	MiSeq	LC14-22-RV4-P64-C05	0.97	0.03	1297	4	7	30	2	3
skesa	Campylobacter spp.	Nextera XT DNA Library Prep	MiSeq	LC14-22-RV4-P64-C06	0.97	0.03	1299	5	8	26	1	4
skesa	Campylobacter spp.	Nextera XT DNA Library Prep	MiSeq	LC14-22-RV4-P64-C07	0.61	0.39	817	3	0	518	2	3
skesa	Campylobacter spp.	Nextera XT DNA Library Prep	MiSeq	LC14-22-RV4-P64-C08	0.94	0.06	1259	7	5	57	1	14
skesa	Campylobacter spp.	Nextera XT DNA Library Prep	MiSeq	LC14-22-RV4-P64-C09	0.94	0.06	1258	3	5	62	0	15
skesa	Campylobacter spp.	Nextera XT DNA Library Prep	MiSeq	LC14-22-RV4-P64-C10	0.97	0.03	1296	4	10	29	0	4
skesa	Campylobacter spp.	Nextera XT DNA Library Prep	MiSeq	LC14-22-RV4-P64-DNA-Campylobacter	0.95	0.05	1278	2	6	46	0	11
skesa	Campylobacter spp.	Illumina DNA Prep	MiSeq	LC15-22-RV4-P64-C01	0.97	0.03	1306	9	5	22	1	0
skesa	Campylobacter spp.	Illumina DNA Prep	MiSeq	LC15-22-RV4-P64-C02	0.97	0.03	1307	9	5	21	1	0
skesa	Campylobacter spp.	Illumina DNA Prep	MiSeq	LC15-22-RV4-P64-C03	0.98	0.02	1320	0	6	15	1	1
skesa	Campylobacter spp.	Illumina DNA Prep	MiSeq	LC15-22-RV4-P64-C04	0.98	0.02	1322	0	6	14	1	0
skesa	Campylobacter spp.	Illumina DNA Prep	MiSeq	LC15-22-RV4-P64-C05	0.98	0.02	1312	4	7	18	2	0
skesa	Campylobacter spp.	Illumina DNA Prep	MiSeq	LC15-22-RV4-P64-C06	0.57	0.43	760	5	2	484	0	92
skesa	Campylobacter spp.	Illumina DNA Prep	MiSeq	LC15-22-RV4-P64-C07	0.61	0.39	824	3	1	513	2	0
skesa	Campylobacter spp.	Illumina DNA Prep	MiSeq	LC15-22-RV4-P64-C08	0.98	0.02	1311	7	6	18	1	0
skesa	Campylobacter spp.	Illumina DNA Prep	MiSeq	LC15-22-RV4-P64-C09	0.98	0.02	1311	3	6	23	0	0
skesa	Campylobacter spp.	Illumina DNA Prep	MiSeq	LC15-22-RV4-P64-C10	0.98	0.02	1316	3	10	13	1	0
skesa	Campylobacter spp.	Illumina DNA Prep	MiSeq	LC15-22-RV4-P64-DNA-Campylobacter	0.98	0.02	1318	1	7	16	1	0
spades	Campylobacter spp.	Illumina DNA Prep	MiSeq	LC01-22-RV4-P64-C01	0.97	0.03	1307	9	5	21	1	0
spades	Campylobacter spp.	Illumina DNA Prep	MiSeq	LC01-22-RV4-P64-C02	0.97	0.03	1307	9	5	21	1	0
spades	Campylobacter spp.	Illumina DNA Prep	MiSeq	LC01-22-RV4-P64-C03	0.98	0.02	1322	0	7	13	1	0
spades	Campylobacter spp.	Illumina DNA Prep	MiSeq	LC01-22-RV4-P64-C04	0.98	0.02	1322	0	7	13	1	0
spades	Campylobacter spp.	Illumina DNA Prep	MiSeq	LC01-22-RV4-P64-C05	0.98	0.02	1313	4	7	18	1	0
spades	Campylobacter spp.	Illumina DNA Prep	MiSeq	LC01-22-RV4-P64-C06	0.98	0.02	1311	4	8	18	2	0
spades	Campylobacter spp.	Illumina DNA Prep	MiSeq	LC01-22-RV4-P64-C07	0.61	0.39	824	3	1	513	2	0
spades	Campylobacter spp.	Illumina DNA Prep	MiSeq	LC01-22-RV4-P64-C08	0.98	0.02	1310	7	7	18	1	0
spades	Campylobacter spp.	Illumina DNA Prep	MiSeq	LC01-22-RV4-P64-C09	0.98	0.02	1311	3	7	22	0	0
spades	Campylobacter spp.	Illumina DNA Prep	MiSeq	LC01-22-RV4-P64-C10	0.98	0.02	1316	3	10	13	1	0
spades	Campylobacter spp.	Illumina DNA Prep	MiSeq	LC01-22-RV4-P64-DNA-Campylobacter	0.98	0.02	1318	1	7	16	1	0
spades	Campylobacter spp.	TruSeq Nano DNA Low Throughput	MiSeq	LC02-22-RV4-P64-C01	0.97	0.03	1307	9	5	21	1	0
spades	Campylobacter spp.	TruSeq Nano DNA Low Throughput	MiSeq	LC02-22-RV4-P64-C02	0.97	0.03	1307	9	5	21	1	0
spades	Campylobacter spp.	TruSeq Nano DNA Low Throughput	MiSeq	LC02-22-RV4-P64-C03	0.98	0.02	1322	0	7	13	1	0
spades	Campylobacter spp.	TruSeq Nano DNA Low Throughput	MiSeq	LC02-22-RV4-P64-C04	0.99	0.01	1323	0	6	13	1	0
spades	Campylobacter spp.	TruSeq Nano DNA Low Throughput	MiSeq	LC02-22-RV4-P64-C05	0.98	0.02	1312	4	7	18	2	0
spades	Campylobacter spp.	TruSeq Nano DNA Low Throughput	MiSeq	LC02-22-RV4-P64-C06	0.98	0.02	1311	4	8	18	2	0
spades	Campylobacter spp.	TruSeq Nano DNA Low Throughput	MiSeq	LC02-22-RV4-P64-C07	0.61	0.39	824	3	1	513	2	0
spades	Campylobacter spp.	TruSeq Nano DNA Low Throughput	MiSeq	LC02-22-RV4-P64-C08	0.98	0.02	1311	7	6	18	1	0
spades	Campylobacter spp.	TruSeq Nano DNA Low Throughput	MiSeq	LC02-22-RV4-P64-C09	0.98	0.02	1311	3	7	22	0	0
spades	Campylobacter spp.	TruSeq Nano DNA Low Throughput	MiSeq	LC02-22-RV4-P64-C10	0.98	0.02	1316	3	10	13	1	0
spades	Campylobacter spp.	TruSeq Nano DNA Low Throughput	MiSeq	LC02-22-RV4-P64-DNA-Campylobacter	0.98	0.02	1318	1	7	16	1	0
spades	Campylobacter spp.	Illumina DNA Prep	MiSeq	LC03-22-RV4-P64-C01	0.97	0.03	1307	9	5	21	1	0
spades	Campylobacter spp.	Illumina DNA Prep	MiSeq	LC03-22-RV4-P64-C04	0.99	0.01	1323	0	6	13	1	0
spades	Campylobacter spp.	Illumina DNA Prep	MiSeq	LC03-22-RV4-P64-C07	0.61	0.39	824	3	1	513	2	0
spades	Campylobacter spp.	Illumina DNA Prep	MiSeq	LC03-22-RV4-P64-C08	0.98	0.02	1310	7	7	18	1	0
spades	Campylobacter spp.	Illumina DNA Prep	MiSeq	LC03-22-RV4-P64-C09	0.98	0.02	1311	3	7	22	0	0
spades	Campylobacter spp.	Illumina DNA Prep	MiSeq	LC03-22-RV4-P64-C10	0.98	0.02	1316	3	10	13	1	0
spades	Campylobacter spp.	Illumina DNA Prep	MiSeq	LC03-22-RV4-P64-DNA-Campylobacter	0.98	0.02	1318	1	7	16	1	0
spades	Campylobacter spp.	Illumina DNA Prep	MiSeq	LC04-22-RV4-P64-C01	0.97	0.03	1307	9	5	21	1	0
spades	Campylobacter spp.	Illumina DNA Prep	MiSeq	LC04-22-RV4-P64-C02	0.97	0.03	1307	9	5	21	1	0
spades	Campylobacter spp.	Illumina DNA Prep	MiSeq	LC04-22-RV4-P64-C03	0.98	0.02	1322	0	6	14	1	0
spades	Campylobacter spp.	Illumina DNA Prep	MiSeq	LC04-22-RV4-P64-C04	0.99	0.01	1323	1	6	13	0	0
spades	Campylobacter spp.	Illumina DNA Prep	MiSeq	LC04-22-RV4-P64-C05	0.98	0.02	1312	4	7	18	2	0
spades	Campylobacter spp.	Illumina DNA Prep	MiSeq	LC04-22-RV4-P64-C06	0.98	0.02	1311	4	8	18	2	0
spades	Campylobacter spp.	Illumina DNA Prep	MiSeq	LC04-22-RV4-P64-C07	0.61	0.39	823	3	1	513	2	1
spades	Campylobacter spp.	Illumina DNA Prep	MiSeq	LC04-22-RV4-P64-C08	0.98	0.02	1310	7	7	18	1	0
spades	Campylobacter spp.	Illumina DNA Prep	MiSeq	LC04-22-RV4-P64-C09	0.98	0.02	1311	3	7	22	0	0
spades	Campylobacter spp.	Illumina DNA Prep	MiSeq	LC04-22-RV4-P64-C10	0.98	0.02	1316	3	10	13	1	0
spades	Campylobacter spp.	Illumina DNA Prep	MiSeq	LC04-22-RV4-P64-DNA-Campylobacter	0.98	0.02	1318	1	7	16	1	0
spades	Campylobacter spp.	NEBNext Ultra II FS DNA Library Prep	NextSeq	LC06-22-RV4-P64-C01	0.97	0.03	1307	9	5	21	1	0
spades	Campylobacter spp.	NEBNext Ultra II FS DNA Library Prep	NextSeq	LC06-22-RV4-P64-C02	0.97	0.03	1307	9	5	21	1	0
spades	Campylobacter spp.	NEBNext Ultra II FS DNA Library Prep	NextSeq	LC06-22-RV4-P64-C03	0.98	0.02	1322	0	7	13	1	0
spades	Campylobacter spp.	NEBNext Ultra II FS DNA Library Prep	NextSeq	LC06-22-RV4-P64-C04	0.98	0.02	1322	0	7	13	1	0
spades	Campylobacter spp.	NEBNext Ultra II FS DNA Library Prep	NextSeq	LC06-22-RV4-P64-C05	0.98	0.02	1313	4	7	18	1	0
spades	Campylobacter spp.	NEBNext Ultra II FS DNA Library Prep	NextSeq	LC06-22-RV4-P64-C06	0.98	0.02	1311	4	8	18	2	0
spades	Campylobacter spp.	NEBNext Ultra II FS DNA Library Prep	NextSeq	LC06-22-RV4-P64-C07	0.61	0.39	824	3	1	513	2	0
spades	Campylobacter spp.	NEBNext Ultra II FS DNA Library Prep	NextSeq	LC06-22-RV4-P64-C08	0.98	0.02	1311	7	6	18	1	0
spades	Campylobacter spp.	NEBNext Ultra II FS DNA Library Prep	NextSeq	LC06-22-RV4-P64-C09	0.98	0.02	1311	3	7	22	0	0
spades	Campylobacter spp.	NEBNext Ultra II FS DNA Library Prep	NextSeq	LC06-22-RV4-P64-C10	0.98	0.02	1316	3	10	13	1	0
spades	Campylobacter spp.	NEBNext Ultra II FS DNA Library Prep	NextSeq	LC06-22-RV4-P64-DNA-Campylobacter	0.98	0.02	1318	1	7	16	1	0
spades	Campylobacter spp.	Nextera XT DNA Library Prep	NovaSeq	LC07-22-RV4-P64-C01	0.97	0.03	1304	9	5	24	1	0
spades	Campylobacter spp.	Nextera XT DNA Library Prep	NovaSeq	LC07-22-RV4-P64-C02	0.97	0.03	1308	9	5	20	1	0
spades	Campylobacter spp.	Nextera XT DNA Library Prep	NovaSeq	LC07-22-RV4-P64-C03	0.93	0.07	1251	1	6	68	0	17
spades	Campylobacter spp.	Nextera XT DNA Library Prep	NovaSeq	LC07-22-RV4-P64-C04	0.93	0.07	1247	0	6	71	1	18
spades	Campylobacter spp.	Nextera XT DNA Library Prep	NovaSeq	LC07-22-RV4-P64-C05	0.94	0.06	1264	4	6	55	2	12
spades	Campylobacter spp.	Nextera XT DNA Library Prep	NovaSeq	LC07-22-RV4-P64-C06	0.96	0.04	1292	4	9	31	2	5
spades	Campylobacter spp.	Nextera XT DNA Library Prep	NovaSeq	LC07-22-RV4-P64-C07	0.61	0.39	824	3	1	514	1	0
spades	Campylobacter spp.	Nextera XT DNA Library Prep	NovaSeq	LC07-22-RV4-P64-C08	0.93	0.07	1254	7	6	62	1	13
spades	Campylobacter spp.	Nextera XT DNA Library Prep	NovaSeq	LC07-22-RV4-P64-C09	0.93	0.07	1246	3	7	67	0	20
spades	Campylobacter spp.	Nextera XT DNA Library Prep	NovaSeq	LC07-22-RV4-P64-C10	0.93	0.07	1248	4	10	65	0	16
spades	Campylobacter spp.	Nextera XT DNA Library Prep	NovaSeq	LC07-22-RV4-P64-DNA-Campylobacter	0.97	0.03	1308	1	8	23	1	2
spades	Campylobacter spp.	NEBNext Ultra II DNA Library Prep	MiSeq	LC08-22-RV4-P64-C01	0.97	0.03	1307	9	5	21	1	0
spades	Campylobacter spp.	NEBNext Ultra II DNA Library Prep	MiSeq	LC08-22-RV4-P64-C02	0.97	0.03	1307	9	5	21	1	0
spades	Campylobacter spp.	NEBNext Ultra II DNA Library Prep	MiSeq	LC08-22-RV4-P64-C03	0.98	0.02	1322	0	7	13	1	0
spades	Campylobacter spp.	NEBNext Ultra II DNA Library Prep	MiSeq	LC08-22-RV4-P64-C04	0.99	0.01	1323	0	6	13	1	0
spades	Campylobacter spp.	NEBNext Ultra II DNA Library Prep	MiSeq	LC08-22-RV4-P64-C05	0.98	0.02	1312	4	7	18	2	0
spades	Campylobacter spp.	NEBNext Ultra II DNA Library Prep	MiSeq	LC08-22-RV4-P64-C06	0.98	0.02	1311	4	8	18	2	0
spades	Campylobacter spp.	NEBNext Ultra II DNA Library Prep	MiSeq	LC08-22-RV4-P64-C07	0.61	0.39	824	3	1	513	2	0
spades	Campylobacter spp.	NEBNext Ultra II DNA Library Prep	MiSeq	LC08-22-RV4-P64-C08	0.98	0.02	1311	7	6	18	1	0
spades	Campylobacter spp.	NEBNext Ultra II DNA Library Prep	MiSeq	LC08-22-RV4-P64-C09	0.98	0.02	1311	3	7	22	0	0
spades	Campylobacter spp.	NEBNext Ultra II DNA Library Prep	MiSeq	LC08-22-RV4-P64-C10	0.98	0.02	1316	3	10	13	1	0
spades	Campylobacter spp.	NEBNext Ultra II DNA Library Prep	MiSeq	LC08-22-RV4-P64-DNA-Campylobacter	0.98	0.02	1318	1	7	16	1	0
spades	Campylobacter spp.	Nextera XT DNA Library Prep	MiSeq	LC09-22-RV4-P64-C01	0.97	0.03	1305	9	6	22	1	0
spades	Campylobacter spp.	Nextera XT DNA Library Prep	MiSeq	LC09-22-RV4-P64-C02	0.97	0.03	1302	8	5	25	1	2
spades	Campylobacter spp.	Nextera XT DNA Library Prep	MiSeq	LC09-22-RV4-P64-C03	0.98	0.02	1321	0	6	15	1	0
spades	Campylobacter spp.	Nextera XT DNA Library Prep	MiSeq	LC09-22-RV4-P64-C04	0.98	0.02	1320	0	6	15	1	1
spades	Campylobacter spp.	Nextera XT DNA Library Prep	MiSeq	LC09-22-RV4-P64-C05	0.93	0.07	1253	5	7	60	2	16
spades	Campylobacter spp.	Nextera XT DNA Library Prep	MiSeq	LC09-22-RV4-P64-C06	0.96	0.04	1292	4	8	32	2	5
spades	Campylobacter spp.	Nextera XT DNA Library Prep	MiSeq	LC09-22-RV4-P64-C07	0.58	0.42	781	2	0	539	2	19
spades	Campylobacter spp.	Nextera XT DNA Library Prep	MiSeq	LC09-22-RV4-P64-C08	0.97	0.03	1307	7	6	20	1	2
spades	Campylobacter spp.	Nextera XT DNA Library Prep	MiSeq	LC09-22-RV4-P64-C09	0.93	0.07	1255	3	6	70	0	9
spades	Campylobacter spp.	Nextera XT DNA Library Prep	MiSeq	LC09-22-RV4-P64-C10	0.94	0.06	1262	4	9	57	0	11
spades	Campylobacter spp.	Nextera XT DNA Library Prep	MiSeq	LC09-22-RV4-P64-DNA-Campylobacter	0.98	0.02	1318	1	7	16	1	0
spades	Campylobacter spp.	Illumina DNA Prep	MiSeq	LC10-22-RV4-P64-C01	0.97	0.03	1307	9	5	21	1	0
spades	Campylobacter spp.	Illumina DNA Prep	MiSeq	LC10-22-RV4-P64-C02	0.97	0.03	1307	9	5	21	1	0
spades	Campylobacter spp.	Illumina DNA Prep	MiSeq	LC10-22-RV4-P64-C03	0.98	0.02	1322	0	7	13	1	0
spades	Campylobacter spp.	Illumina DNA Prep	MiSeq	LC10-22-RV4-P64-C04	0.99	0.01	1323	0	6	13	1	0
spades	Campylobacter spp.	Illumina DNA Prep	MiSeq	LC10-22-RV4-P64-C05	0.98	0.02	1312	4	7	18	2	0
spades	Campylobacter spp.	Illumina DNA Prep	MiSeq	LC10-22-RV4-P64-C06	0.98	0.02	1311	4	8	18	2	0
spades	Campylobacter spp.	Illumina DNA Prep	MiSeq	LC10-22-RV4-P64-C07	0.61	0.39	824	3	1	513	2	0
spades	Campylobacter spp.	Illumina DNA Prep	MiSeq	LC10-22-RV4-P64-C08	0.98	0.02	1310	7	7	18	1	0
spades	Campylobacter spp.	Illumina DNA Prep	MiSeq	LC10-22-RV4-P64-C09	0.98	0.02	1311	3	7	22	0	0
spades	Campylobacter spp.	Illumina DNA Prep	MiSeq	LC10-22-RV4-P64-C10	0.98	0.02	1316	3	10	13	1	0
spades	Campylobacter spp.	Illumina DNA Prep	MiSeq	LC10-22-RV4-P64-DNA-Campylobacter	0.98	0.02	1318	1	7	16	1	0
spades	Campylobacter spp.	Illumina DNA Prep	MiSeq	LC12-22-RV4-P64-C01	0.97	0.03	1307	9	5	21	1	0
spades	Campylobacter spp.	Illumina DNA Prep	MiSeq	LC12-22-RV4-P64-C02	0.97	0.03	1307	9	5	21	1	0
spades	Campylobacter spp.	Illumina DNA Prep	MiSeq	LC12-22-RV4-P64-C03	0.98	0.02	1322	0	7	13	1	0
spades	Campylobacter spp.	Illumina DNA Prep	MiSeq	LC12-22-RV4-P64-C04	0.99	0.01	1323	0	6	13	1	0
spades	Campylobacter spp.	Illumina DNA Prep	MiSeq	LC12-22-RV4-P64-C05	0.98	0.02	1311	4	8	18	2	0
spades	Campylobacter spp.	Illumina DNA Prep	MiSeq	LC12-22-RV4-P64-C06	0.98	0.02	1311	4	8	18	2	0
spades	Campylobacter spp.	Illumina DNA Prep	MiSeq	LC12-22-RV4-P64-C07	0.61	0.39	824	3	1	513	2	0
spades	Campylobacter spp.	Illumina DNA Prep	MiSeq	LC12-22-RV4-P64-C08	0.98	0.02	1311	7	6	18	1	0
spades	Campylobacter spp.	Illumina DNA Prep	MiSeq	LC12-22-RV4-P64-C09	0.98	0.02	1311	3	7	22	0	0
spades	Campylobacter spp.	Illumina DNA Prep	MiSeq	LC12-22-RV4-P64-C10	0.98	0.02	1316	3	10	13	1	0
spades	Campylobacter spp.	Illumina DNA Prep	MiSeq	LC12-22-RV4-P64-DNA-Campylobacter	0.98	0.02	1318	1	7	16	1	0
spades	Campylobacter spp.	Illumina DNA Prep	iSeq	LC13-22-RV4-P64-C01	0.97	0.03	1307	9	5	21	1	0
spades	Campylobacter spp.	Illumina DNA Prep	iSeq	LC13-22-RV4-P64-C02	0.97	0.03	1307	9	5	21	1	0
spades	Campylobacter spp.	Illumina DNA Prep	iSeq	LC13-22-RV4-P64-C03	0.98	0.02	1322	0	7	13	1	0
spades	Campylobacter spp.	Illumina DNA Prep	iSeq	LC13-22-RV4-P64-C04	0.99	0.01	1323	0	6	13	1	0
spades	Campylobacter spp.	Illumina DNA Prep	iSeq	LC13-22-RV4-P64-C05	0.98	0.02	1312	4	7	18	2	0
spades	Campylobacter spp.	Illumina DNA Prep	iSeq	LC13-22-RV4-P64-C06	0.98	0.02	1311	4	8	18	2	0
spades	Campylobacter spp.	Illumina DNA Prep	iSeq	LC13-22-RV4-P64-C07	0.61	0.39	824	3	1	513	2	0
spades	Campylobacter spp.	Illumina DNA Prep	iSeq	LC13-22-RV4-P64-C08	0.98	0.02	1311	7	6	18	1	0
spades	Campylobacter spp.	Illumina DNA Prep	iSeq	LC13-22-RV4-P64-C09	0.98	0.02	1311	3	7	22	0	0
spades	Campylobacter spp.	Illumina DNA Prep	iSeq	LC13-22-RV4-P64-C10	0.98	0.02	1316	3	10	13	1	0
spades	Campylobacter spp.	Illumina DNA Prep	iSeq	LC13-22-RV4-P64-DNA-Campylobacter	0.98	0.02	1318	1	7	16	1	0
spades	Campylobacter spp.	Nextera XT DNA Library Prep	MiSeq	LC14-22-RV4-P64-C01	0.97	0.03	1306	9	5	22	1	0
spades	Campylobacter spp.	Nextera XT DNA Library Prep	MiSeq	LC14-22-RV4-P64-C02	0.97	0.03	1306	9	5	22	1	0
spades	Campylobacter spp.	Nextera XT DNA Library Prep	MiSeq	LC14-22-RV4-P64-C03	0.98	0.02	1310	0	6	20	1	6
spades	Campylobacter spp.	Nextera XT DNA Library Prep	MiSeq	LC14-22-RV4-P64-C04	0.63	0.37	842	1	2	308	110	80
spades	Campylobacter spp.	Nextera XT DNA Library Prep	MiSeq	LC14-22-RV4-P64-C05	0.97	0.03	1307	4	7	23	2	0
spades	Campylobacter spp.	Nextera XT DNA Library Prep	MiSeq	LC14-22-RV4-P64-C06	0.97	0.03	1306	4	8	23	2	0
spades	Campylobacter spp.	Nextera XT DNA Library Prep	MiSeq	LC14-22-RV4-P64-C07	0.6	0.4	806	3	1	525	2	6
spades	Campylobacter spp.	Nextera XT DNA Library Prep	MiSeq	LC14-22-RV4-P64-C08	0.96	0.04	1295	7	6	29	1	5
spades	Campylobacter spp.	Nextera XT DNA Library Prep	MiSeq	LC14-22-RV4-P64-C09	0.96	0.04	1292	3	6	36	0	6
spades	Campylobacter spp.	Nextera XT DNA Library Prep	MiSeq	LC14-22-RV4-P64-C10	0.98	0.02	1311	3	10	18	1	0
spades	Campylobacter spp.	Nextera XT DNA Library Prep	MiSeq	LC14-22-RV4-P64-DNA-Campylobacter	0.96	0.04	1293	1	6	36	1	6
spades	Campylobacter spp.	Illumina DNA Prep	MiSeq	LC15-22-RV4-P64-C01	0.97	0.03	1307	9	5	21	1	0
spades	Campylobacter spp.	Illumina DNA Prep	MiSeq	LC15-22-RV4-P64-C02	0.97	0.03	1307	9	5	21	1	0
spades	Campylobacter spp.	Illumina DNA Prep	MiSeq	LC15-22-RV4-P64-C03	0.98	0.02	1322	0	7	13	1	0
spades	Campylobacter spp.	Illumina DNA Prep	MiSeq	LC15-22-RV4-P64-C04	0.99	0.01	1323	0	6	13	1	0
spades	Campylobacter spp.	Illumina DNA Prep	MiSeq	LC15-22-RV4-P64-C05	0.98	0.02	1312	4	7	18	2	0
spades	Campylobacter spp.	Illumina DNA Prep	MiSeq	LC15-22-RV4-P64-C06	0.85	0.15	1148	4	7	134	2	48
spades	Campylobacter spp.	Illumina DNA Prep	MiSeq	LC15-22-RV4-P64-C07	0.61	0.39	824	3	1	513	2	0
spades	Campylobacter spp.	Illumina DNA Prep	MiSeq	LC15-22-RV4-P64-C08	0.98	0.02	1311	7	6	18	1	0
spades	Campylobacter spp.	Illumina DNA Prep	MiSeq	LC15-22-RV4-P64-C09	0.98	0.02	1312	3	7	21	0	0
spades	Campylobacter spp.	Illumina DNA Prep	MiSeq	LC15-22-RV4-P64-C10	0.98	0.02	1316	3	10	13	1	0
spades	Campylobacter spp.	Illumina DNA Prep	MiSeq	LC15-22-RV4-P64-DNA-Campylobacter	0.98	0.02	1318	1	7	16	1	0
skesa	E. coli	Nextera XT DNA Library Prep	MiSeq	LC09-22-RV4-P64-E01	0.99	0.01	2337	0	0	17	0	5
skesa	E. coli	Nextera XT DNA Library Prep	MiSeq	LC09-22-RV4-P64-E06	0.99	0.01	2347	0	2	6	0	4
skesa	E. coli	Illumina DNA Prep	MiSeq	LC03-22-RV4-P64-DNA-Escherichia	1	0	2351	0	0	7	0	1
skesa	E. coli	Illumina DNA Prep	iSeq	LC13-22-RV4-P64-DNA-Escherichia	1	0	2351	0	1	7	0	0
skesa	E. coli	Illumina DNA Prep	MiSeq	LC01-22-RV4-P64-DNA-Escherichia	1	0	2352	0	0	6	0	1
skesa	E. coli	TruSeq Nano DNA Low Throughput	MiSeq	LC02-22-RV4-P64-DNA-Escherichia	1	0	2352	0	0	6	0	1
skesa	E. coli	Illumina DNA Prep	MiSeq	LC04-22-RV4-P64-DNA-Escherichia	1	0	2352	0	0	6	0	1
skesa	E. coli	NEBNext Ultra II FS DNA Library Prep	NextSeq	LC06-22-RV4-P64-DNA-Escherichia	1	0	2352	0	0	6	0	1
skesa	E. coli	Nextera XT DNA Library Prep	NovaSeq	LC07-22-RV4-P64-DNA-Escherichia	1	0	2352	0	1	6	0	0
skesa	E. coli	NEBNext Ultra II DNA Library Prep	MiSeq	LC08-22-RV4-P64-DNA-Escherichia	1	0	2352	0	0	6	0	1
skesa	E. coli	Nextera XT DNA Library Prep	MiSeq	LC09-22-RV4-P64-DNA-Escherichia	1	0	2352	0	0	6	0	1
skesa	E. coli	Nextera XT DNA Library Prep	MiSeq	LC09-22-RV4-P64-E07	1	0	2351	0	1	6	0	1
skesa	E. coli	Illumina DNA Prep	MiSeq	LC10-22-RV4-P64-DNA-Escherichia	1	0	2352	0	1	6	0	0
skesa	E. coli	Nextera XT DNA Library Prep	MiSeq	LC14-22-RV4-P64-DNA-Escherichia	1	0	2352	0	0	6	0	1
skesa	E. coli	Illumina DNA Prep	MiSeq	LC15-22-RV4-P64-DNA-Escherichia	1	0	2352	0	0	6	0	1
skesa	E. coli	TruSeq Nano DNA Low Throughput	MiSeq	LC02-22-RV4-P64-E05	1	0	2354	0	0	5	0	0
skesa	E. coli	Illumina DNA Prep	MiSeq	LC03-22-RV4-P64-E05	1	0	2354	0	0	5	0	0
skesa	E. coli	Nextera XT DNA Library Prep	MiSeq	LC09-22-RV4-P64-E02	1	0	2350	0	0	5	0	4
skesa	E. coli	Nextera XT DNA Library Prep	MiSeq	LC09-22-RV4-P64-E10	1	0	2349	0	1	5	1	3
skesa	E. coli	Illumina DNA Prep	MiSeq	LC12-22-RV4-P64-DNA-Escherichia	1	0	2353	0	0	5	0	1
skesa	E. coli	Nextera XT DNA Library Prep	MiSeq	LC14-22-RV4-P64-E05	1	0	2354	0	0	5	0	0
skesa	E. coli	Illumina DNA Prep	MiSeq	LC01-22-RV4-P64-E05	1	0	2355	0	0	4	0	0
skesa	E. coli	Illumina DNA Prep	MiSeq	LC04-22-RV4-P64-E05	1	0	2355	0	0	4	0	0
skesa	E. coli	NEBNext Ultra II FS DNA Library Prep	NextSeq	LC06-22-RV4-P64-E05	1	0	2355	0	0	4	0	0
skesa	E. coli	Nextera XT DNA Library Prep	NovaSeq	LC07-22-RV4-P64-E05	1	0	2355	0	0	4	0	0
skesa	E. coli	NEBNext Ultra II DNA Library Prep	MiSeq	LC08-22-RV4-P64-E05	1	0	2354	0	0	4	0	1
skesa	E. coli	NEBNext Ultra II DNA Library Prep	MiSeq	LC08-22-RV4-P64-E07	1	0	2354	0	1	4	0	0
skesa	E. coli	NEBNext Ultra II DNA Library Prep	MiSeq	LC08-22-RV4-P64-E08	1	0	2354	0	0	4	1	0
skesa	E. coli	Nextera XT DNA Library Prep	MiSeq	LC09-22-RV4-P64-E05	1	0	2355	0	0	4	0	0
skesa	E. coli	Illumina DNA Prep	MiSeq	LC10-22-RV4-P64-E05	1	0	2355	0	0	4	0	0
skesa	E. coli	Illumina DNA Prep	MiSeq	LC12-22-RV4-P64-E05	1	0	2355	0	0	4	0	0
skesa	E. coli	Illumina DNA Prep	iSeq	LC13-22-RV4-P64-E05	1	0	2355	0	0	4	0	0
skesa	E. coli	Illumina DNA Prep	MiSeq	LC15-22-RV4-P64-E05	1	0	2355	0	0	4	0	0
skesa	E. coli	Illumina DNA Prep	MiSeq	LC01-22-RV4-P64-E10	1	0	2354	0	1	3	1	0
skesa	E. coli	TruSeq Nano DNA Low Throughput	MiSeq	LC02-22-RV4-P64-E06	1	0	2354	0	2	3	0	0
skesa	E. coli	TruSeq Nano DNA Low Throughput	MiSeq	LC02-22-RV4-P64-E07	1	0	2355	0	1	3	0	0
skesa	E. coli	TruSeq Nano DNA Low Throughput	MiSeq	LC02-22-RV4-P64-E10	1	0	2354	0	1	3	1	0
skesa	E. coli	Illumina DNA Prep	MiSeq	LC03-22-RV4-P64-E10	1	0	2354	0	1	3	1	0
skesa	E. coli	Illumina DNA Prep	MiSeq	LC04-22-RV4-P64-E10	1	0	2354	0	1	3	1	0
skesa	E. coli	NEBNext Ultra II FS DNA Library Prep	NextSeq	LC06-22-RV4-P64-E10	1	0	2354	0	1	3	1	0
skesa	E. coli	Nextera XT DNA Library Prep	NovaSeq	LC07-22-RV4-P64-E08	1	0	2355	0	0	3	1	0
skesa	E. coli	Nextera XT DNA Library Prep	NovaSeq	LC07-22-RV4-P64-E10	1	0	2354	0	1	3	1	0
skesa	E. coli	NEBNext Ultra II DNA Library Prep	MiSeq	LC08-22-RV4-P64-E06	1	0	2354	0	2	3	0	0
skesa	E. coli	NEBNext Ultra II DNA Library Prep	MiSeq	LC08-22-RV4-P64-E10	1	0	2354	0	1	3	1	0
skesa	E. coli	Illumina DNA Prep	MiSeq	LC10-22-RV4-P64-E07	1	0	2355	0	1	3	0	0
skesa	E. coli	Illumina DNA Prep	MiSeq	LC10-22-RV4-P64-E10	1	0	2353	0	1	3	1	1
skesa	E. coli	Illumina DNA Prep	MiSeq	LC12-22-RV4-P64-E10	1	0	2354	0	1	3	1	0
skesa	E. coli	Illumina DNA Prep	iSeq	LC13-22-RV4-P64-E10	1	0	2354	0	1	3	1	0
skesa	E. coli	Nextera XT DNA Library Prep	MiSeq	LC14-22-RV4-P64-E10	1	0	2354	0	1	3	1	0
skesa	E. coli	Illumina DNA Prep	MiSeq	LC15-22-RV4-P64-E10	1	0	2354	0	1	3	1	0
skesa	E. coli	Illumina DNA Prep	MiSeq	LC01-22-RV4-P64-E06	1	0	2355	0	2	2	0	0
skesa	E. coli	Illumina DNA Prep	MiSeq	LC01-22-RV4-P64-E07	1	0	2356	0	1	2	0	0
skesa	E. coli	Illumina DNA Prep	MiSeq	LC01-22-RV4-P64-E08	1	0	2356	0	0	2	1	0
skesa	E. coli	TruSeq Nano DNA Low Throughput	MiSeq	LC02-22-RV4-P64-E08	1	0	2355	0	0	2	1	1
skesa	E. coli	Illumina DNA Prep	MiSeq	LC03-22-RV4-P64-E06	1	0	2355	0	2	2	0	0
skesa	E. coli	Illumina DNA Prep	MiSeq	LC03-22-RV4-P64-E07	1	0	2356	0	1	2	0	0
skesa	E. coli	Illumina DNA Prep	MiSeq	LC03-22-RV4-P64-E08	1	0	2356	0	0	2	1	0
skesa	E. coli	Illumina DNA Prep	MiSeq	LC04-22-RV4-P64-E06	1	0	2355	0	2	2	0	0
skesa	E. coli	Illumina DNA Prep	MiSeq	LC04-22-RV4-P64-E07	1	0	2356	0	1	2	0	0
skesa	E. coli	Illumina DNA Prep	MiSeq	LC04-22-RV4-P64-E08	1	0	2356	0	0	2	1	0
skesa	E. coli	NEBNext Ultra II FS DNA Library Prep	NextSeq	LC06-22-RV4-P64-E06	1	0	2355	0	2	2	0	0
skesa	E. coli	NEBNext Ultra II FS DNA Library Prep	NextSeq	LC06-22-RV4-P64-E07	1	0	2356	0	1	2	0	0
skesa	E. coli	NEBNext Ultra II FS DNA Library Prep	NextSeq	LC06-22-RV4-P64-E08	1	0	2356	0	0	2	1	0
skesa	E. coli	Nextera XT DNA Library Prep	NovaSeq	LC07-22-RV4-P64-E06	1	0	2355	0	2	2	0	0
skesa	E. coli	Nextera XT DNA Library Prep	NovaSeq	LC07-22-RV4-P64-E07	1	0	2356	0	1	2	0	0
skesa	E. coli	Nextera XT DNA Library Prep	MiSeq	LC09-22-RV4-P64-E08	1	0	2356	0	0	2	1	0
skesa	E. coli	Illumina DNA Prep	MiSeq	LC10-22-RV4-P64-E06	1	0	2355	0	2	2	0	0
skesa	E. coli	Illumina DNA Prep	MiSeq	LC10-22-RV4-P64-E08	1	0	2356	0	0	2	1	0
skesa	E. coli	Illumina DNA Prep	MiSeq	LC12-22-RV4-P64-E06	1	0	2355	0	2	2	0	0
skesa	E. coli	Illumina DNA Prep	MiSeq	LC12-22-RV4-P64-E07	1	0	2356	0	1	2	0	0
skesa	E. coli	Illumina DNA Prep	MiSeq	LC12-22-RV4-P64-E08	1	0	2356	0	0	2	1	0
skesa	E. coli	Illumina DNA Prep	iSeq	LC13-22-RV4-P64-E06	1	0	2355	0	2	2	0	0
skesa	E. coli	Illumina DNA Prep	iSeq	LC13-22-RV4-P64-E07	1	0	2356	0	1	2	0	0
skesa	E. coli	Illumina DNA Prep	iSeq	LC13-22-RV4-P64-E08	1	0	2356	0	0	2	1	0
skesa	E. coli	Nextera XT DNA Library Prep	MiSeq	LC14-22-RV4-P64-E06	1	0	2355	0	2	2	0	0
skesa	E. coli	Nextera XT DNA Library Prep	MiSeq	LC14-22-RV4-P64-E07	1	0	2356	0	1	2	0	0
skesa	E. coli	Nextera XT DNA Library Prep	MiSeq	LC14-22-RV4-P64-E08	1	0	2356	0	0	2	1	0
skesa	E. coli	Illumina DNA Prep	MiSeq	LC15-22-RV4-P64-E06	1	0	2355	0	2	2	0	0
skesa	E. coli	Illumina DNA Prep	MiSeq	LC15-22-RV4-P64-E07	1	0	2356	0	1	2	0	0
skesa	E. coli	Illumina DNA Prep	MiSeq	LC15-22-RV4-P64-E08	1	0	2356	0	0	2	1	0
skesa	E. coli	TruSeq Nano DNA Low Throughput	MiSeq	LC02-22-RV4-P64-E03	1	0	2357	0	0	1	0	1
skesa	E. coli	NEBNext Ultra II FS DNA Library Prep	NextSeq	LC06-22-RV4-P64-E01	1	0	2358	0	0	1	0	0
skesa	E. coli	NEBNext Ultra II FS DNA Library Prep	NextSeq	LC06-22-RV4-P64-E02	1	0	2358	0	0	1	0	0
skesa	E. coli	Nextera XT DNA Library Prep	NovaSeq	LC07-22-RV4-P64-E01	1	0	2357	0	0	1	0	1
skesa	E. coli	Nextera XT DNA Library Prep	NovaSeq	LC07-22-RV4-P64-E02	1	0	2358	0	0	1	0	0
skesa	E. coli	Nextera XT DNA Library Prep	MiSeq	LC09-22-RV4-P64-E03	1	0	2358	0	0	1	0	0
skesa	E. coli	Illumina DNA Prep	MiSeq	LC10-22-RV4-P64-E09	1	0	2358	0	0	1	0	0
skesa	E. coli	Nextera XT DNA Library Prep	MiSeq	LC14-22-RV4-P64-E04	1	0	2357	0	1	1	0	0
skesa	E. coli	Illumina DNA Prep	MiSeq	LC15-22-RV4-P64-E03	1	0	2358	0	0	1	0	0
skesa	E. coli	Illumina DNA Prep	MiSeq	LC01-22-RV4-P64-E01	1	0	2359	0	0	0	0	0
skesa	E. coli	Illumina DNA Prep	MiSeq	LC01-22-RV4-P64-E02	1	0	2359	0	0	0	0	0
skesa	E. coli	Illumina DNA Prep	MiSeq	LC01-22-RV4-P64-E03	1	0	2359	0	0	0	0	0
skesa	E. coli	Illumina DNA Prep	MiSeq	LC01-22-RV4-P64-E04	1	0	2358	0	1	0	0	0
skesa	E. coli	Illumina DNA Prep	MiSeq	LC01-22-RV4-P64-E09	1	0	2359	0	0	0	0	0
skesa	E. coli	TruSeq Nano DNA Low Throughput	MiSeq	LC02-22-RV4-P64-E01	1	0	2358	0	0	0	0	1
skesa	E. coli	TruSeq Nano DNA Low Throughput	MiSeq	LC02-22-RV4-P64-E02	1	0	2359	0	0	0	0	0
skesa	E. coli	TruSeq Nano DNA Low Throughput	MiSeq	LC02-22-RV4-P64-E04	1	0	2358	0	0	0	0	1
skesa	E. coli	TruSeq Nano DNA Low Throughput	MiSeq	LC02-22-RV4-P64-E09	1	0	2359	0	0	0	0	0
skesa	E. coli	Illumina DNA Prep	MiSeq	LC03-22-RV4-P64-E01	1	0	2359	0	0	0	0	0
skesa	E. coli	Illumina DNA Prep	MiSeq	LC03-22-RV4-P64-E02	1	0	2359	0	0	0	0	0
skesa	E. coli	Illumina DNA Prep	MiSeq	LC03-22-RV4-P64-E03	1	0	2359	0	0	0	0	0
skesa	E. coli	Illumina DNA Prep	MiSeq	LC03-22-RV4-P64-E04	1	0	2358	0	0	0	0	1
skesa	E. coli	Illumina DNA Prep	MiSeq	LC03-22-RV4-P64-E09	1	0	2359	0	0	0	0	0
skesa	E. coli	Illumina DNA Prep	MiSeq	LC04-22-RV4-P64-E01	1	0	2359	0	0	0	0	0
skesa	E. coli	Illumina DNA Prep	MiSeq	LC04-22-RV4-P64-E02	1	0	2359	0	0	0	0	0
skesa	E. coli	Illumina DNA Prep	MiSeq	LC04-22-RV4-P64-E03	1	0	2359	0	0	0	0	0
skesa	E. coli	Illumina DNA Prep	MiSeq	LC04-22-RV4-P64-E04	1	0	2358	0	1	0	0	0
skesa	E. coli	Illumina DNA Prep	MiSeq	LC04-22-RV4-P64-E09	1	0	2359	0	0	0	0	0
skesa	E. coli	NEBNext Ultra II FS DNA Library Prep	NextSeq	LC06-22-RV4-P64-E03	1	0	2359	0	0	0	0	0
skesa	E. coli	NEBNext Ultra II FS DNA Library Prep	NextSeq	LC06-22-RV4-P64-E04	1	0	2358	0	1	0	0	0
skesa	E. coli	NEBNext Ultra II FS DNA Library Prep	NextSeq	LC06-22-RV4-P64-E09	1	0	2359	0	0	0	0	0
skesa	E. coli	Nextera XT DNA Library Prep	NovaSeq	LC07-22-RV4-P64-E03	1	0	2359	0	0	0	0	0
skesa	E. coli	Nextera XT DNA Library Prep	NovaSeq	LC07-22-RV4-P64-E04	1	0	2358	0	0	0	0	1
skesa	E. coli	Nextera XT DNA Library Prep	NovaSeq	LC07-22-RV4-P64-E09	1	0	2359	0	0	0	0	0
skesa	E. coli	NEBNext Ultra II DNA Library Prep	MiSeq	LC08-22-RV4-P64-E01	1	0	2359	0	0	0	0	0
skesa	E. coli	NEBNext Ultra II DNA Library Prep	MiSeq	LC08-22-RV4-P64-E02	1	0	2359	0	0	0	0	0
skesa	E. coli	NEBNext Ultra II DNA Library Prep	MiSeq	LC08-22-RV4-P64-E03	1	0	2359	0	0	0	0	0
skesa	E. coli	NEBNext Ultra II DNA Library Prep	MiSeq	LC08-22-RV4-P64-E04	1	0	2358	0	0	0	0	1
skesa	E. coli	NEBNext Ultra II DNA Library Prep	MiSeq	LC08-22-RV4-P64-E09	1	0	2359	0	0	0	0	0
skesa	E. coli	Nextera XT DNA Library Prep	MiSeq	LC09-22-RV4-P64-E04	1	0	2359	0	0	0	0	0
skesa	E. coli	Nextera XT DNA Library Prep	MiSeq	LC09-22-RV4-P64-E09	1	0	2359	0	0	0	0	0
skesa	E. coli	Illumina DNA Prep	MiSeq	LC10-22-RV4-P64-E01	1	0	2359	0	0	0	0	0
skesa	E. coli	Illumina DNA Prep	MiSeq	LC10-22-RV4-P64-E02	1	0	2359	0	0	0	0	0
skesa	E. coli	Illumina DNA Prep	MiSeq	LC10-22-RV4-P64-E03	1	0	2359	0	0	0	0	0
skesa	E. coli	Illumina DNA Prep	MiSeq	LC10-22-RV4-P64-E04	1	0	2358	0	1	0	0	0
skesa	E. coli	Illumina DNA Prep	MiSeq	LC12-22-RV4-P64-E01	1	0	2359	0	0	0	0	0
skesa	E. coli	Illumina DNA Prep	MiSeq	LC12-22-RV4-P64-E02	1	0	2359	0	0	0	0	0
skesa	E. coli	Illumina DNA Prep	MiSeq	LC12-22-RV4-P64-E03	1	0	2359	0	0	0	0	0
skesa	E. coli	Illumina DNA Prep	MiSeq	LC12-22-RV4-P64-E04	1	0	2358	0	0	0	0	1
skesa	E. coli	Illumina DNA Prep	MiSeq	LC12-22-RV4-P64-E09	1	0	2359	0	0	0	0	0
skesa	E. coli	Illumina DNA Prep	iSeq	LC13-22-RV4-P64-E01	1	0	2359	0	0	0	0	0
skesa	E. coli	Illumina DNA Prep	iSeq	LC13-22-RV4-P64-E02	1	0	2359	0	0	0	0	0
skesa	E. coli	Illumina DNA Prep	iSeq	LC13-22-RV4-P64-E03	1	0	2359	0	0	0	0	0
skesa	E. coli	Illumina DNA Prep	iSeq	LC13-22-RV4-P64-E04	1	0	2359	0	0	0	0	0
skesa	E. coli	Illumina DNA Prep	iSeq	LC13-22-RV4-P64-E09	1	0	2359	0	0	0	0	0
skesa	E. coli	Nextera XT DNA Library Prep	MiSeq	LC14-22-RV4-P64-E01	1	0	2359	0	0	0	0	0
skesa	E. coli	Nextera XT DNA Library Prep	MiSeq	LC14-22-RV4-P64-E02	1	0	2359	0	0	0	0	0
skesa	E. coli	Nextera XT DNA Library Prep	MiSeq	LC14-22-RV4-P64-E03	1	0	2359	0	0	0	0	0
skesa	E. coli	Nextera XT DNA Library Prep	MiSeq	LC14-22-RV4-P64-E09	1	0	2359	0	0	0	0	0
skesa	E. coli	Illumina DNA Prep	MiSeq	LC15-22-RV4-P64-E01	1	0	2359	0	0	0	0	0
skesa	E. coli	Illumina DNA Prep	MiSeq	LC15-22-RV4-P64-E02	1	0	2359	0	0	0	0	0
skesa	E. coli	Illumina DNA Prep	MiSeq	LC15-22-RV4-P64-E04	1	0	2358	0	0	0	0	1
skesa	E. coli	Illumina DNA Prep	MiSeq	LC15-22-RV4-P64-E09	1	0	2359	0	0	0	0	0
spades	E. coli	Illumina DNA Prep	MiSeq	LC01-22-RV4-P64-DNA-Escherichia	1	0	2355	0	0	2	0	2
spades	E. coli	Illumina DNA Prep	MiSeq	LC01-22-RV4-P64-E01	1	0	2359	0	0	0	0	0
spades	E. coli	Illumina DNA Prep	MiSeq	LC01-22-RV4-P64-E02	1	0	2359	0	0	0	0	0
spades	E. coli	Illumina DNA Prep	MiSeq	LC01-22-RV4-P64-E03	1	0	2359	0	0	0	0	0
spades	E. coli	Illumina DNA Prep	MiSeq	LC01-22-RV4-P64-E04	1	0	2358	0	1	0	0	0
spades	E. coli	Illumina DNA Prep	MiSeq	LC01-22-RV4-P64-E05	1	0	2355	0	0	4	0	0
spades	E. coli	Illumina DNA Prep	MiSeq	LC01-22-RV4-P64-E06	1	0	2355	0	2	2	0	0
spades	E. coli	Illumina DNA Prep	MiSeq	LC01-22-RV4-P64-E07	1	0	2356	0	1	2	0	0
spades	E. coli	Illumina DNA Prep	MiSeq	LC01-22-RV4-P64-E08	1	0	2357	0	0	1	1	0
spades	E. coli	Illumina DNA Prep	MiSeq	LC01-22-RV4-P64-E09	1	0	2359	0	0	0	0	0
spades	E. coli	Illumina DNA Prep	MiSeq	LC01-22-RV4-P64-E10	1	0	2353	0	1	4	1	0
spades	E. coli	TruSeq Nano DNA Low Throughput	MiSeq	LC02-22-RV4-P64-DNA-Escherichia	1	0	2355	0	0	2	0	2
spades	E. coli	TruSeq Nano DNA Low Throughput	MiSeq	LC02-22-RV4-P64-E01	1	0	2359	0	0	0	0	0
spades	E. coli	TruSeq Nano DNA Low Throughput	MiSeq	LC02-22-RV4-P64-E02	1	0	2359	0	0	0	0	0
spades	E. coli	TruSeq Nano DNA Low Throughput	MiSeq	LC02-22-RV4-P64-E03	1	0	2359	0	0	0	0	0
spades	E. coli	TruSeq Nano DNA Low Throughput	MiSeq	LC02-22-RV4-P64-E04	1	0	2359	0	0	0	0	0
spades	E. coli	TruSeq Nano DNA Low Throughput	MiSeq	LC02-22-RV4-P64-E05	1	0	2355	0	0	4	0	0
spades	E. coli	TruSeq Nano DNA Low Throughput	MiSeq	LC02-22-RV4-P64-E06	1	0	2355	0	2	2	0	0
spades	E. coli	TruSeq Nano DNA Low Throughput	MiSeq	LC02-22-RV4-P64-E07	1	0	2356	0	1	2	0	0
spades	E. coli	TruSeq Nano DNA Low Throughput	MiSeq	LC02-22-RV4-P64-E08	1	0	2357	0	0	1	1	0
spades	E. coli	TruSeq Nano DNA Low Throughput	MiSeq	LC02-22-RV4-P64-E09	1	0	2359	0	0	0	0	0
spades	E. coli	TruSeq Nano DNA Low Throughput	MiSeq	LC02-22-RV4-P64-E10	1	0	2353	0	1	4	1	0
spades	E. coli	Illumina DNA Prep	MiSeq	LC03-22-RV4-P64-DNA-Escherichia	1	0	2355	0	1	2	0	1
spades	E. coli	Illumina DNA Prep	MiSeq	LC03-22-RV4-P64-E01	1	0	2359	0	0	0	0	0
spades	E. coli	Illumina DNA Prep	MiSeq	LC03-22-RV4-P64-E02	1	0	2359	0	0	0	0	0
spades	E. coli	Illumina DNA Prep	MiSeq	LC03-22-RV4-P64-E03	1	0	2359	0	0	0	0	0
spades	E. coli	Illumina DNA Prep	MiSeq	LC03-22-RV4-P64-E04	1	0	2359	0	0	0	0	0
spades	E. coli	Illumina DNA Prep	MiSeq	LC03-22-RV4-P64-E05	1	0	2355	0	0	4	0	0
spades	E. coli	Illumina DNA Prep	MiSeq	LC03-22-RV4-P64-E06	1	0	2355	0	2	2	0	0
spades	E. coli	Illumina DNA Prep	MiSeq	LC03-22-RV4-P64-E07	1	0	2356	0	1	2	0	0
spades	E. coli	Illumina DNA Prep	MiSeq	LC03-22-RV4-P64-E08	1	0	2357	0	0	1	1	0
spades	E. coli	Illumina DNA Prep	MiSeq	LC03-22-RV4-P64-E09	1	0	2359	0	0	0	0	0
spades	E. coli	Illumina DNA Prep	MiSeq	LC03-22-RV4-P64-E10	1	0	2353	0	1	4	1	0
spades	E. coli	Illumina DNA Prep	MiSeq	LC04-22-RV4-P64-DNA-Escherichia	1	0	2355	0	1	2	0	1
spades	E. coli	Illumina DNA Prep	MiSeq	LC04-22-RV4-P64-E01	1	0	2359	0	0	0	0	0
spades	E. coli	Illumina DNA Prep	MiSeq	LC04-22-RV4-P64-E02	1	0	2359	0	0	0	0	0
spades	E. coli	Illumina DNA Prep	MiSeq	LC04-22-RV4-P64-E03	1	0	2359	0	0	0	0	0
spades	E. coli	Illumina DNA Prep	MiSeq	LC04-22-RV4-P64-E04	1	0	2358	0	1	0	0	0
spades	E. coli	Illumina DNA Prep	MiSeq	LC04-22-RV4-P64-E05	1	0	2355	0	0	4	0	0
spades	E. coli	Illumina DNA Prep	MiSeq	LC04-22-RV4-P64-E06	1	0	2355	0	2	2	0	0
spades	E. coli	Illumina DNA Prep	MiSeq	LC04-22-RV4-P64-E07	1	0	2356	0	1	2	0	0
spades	E. coli	Illumina DNA Prep	MiSeq	LC04-22-RV4-P64-E08	1	0	2357	0	0	1	1	0
spades	E. coli	Illumina DNA Prep	MiSeq	LC04-22-RV4-P64-E09	1	0	2359	0	0	0	0	0
spades	E. coli	Illumina DNA Prep	MiSeq	LC04-22-RV4-P64-E10	1	0	2353	0	1	4	1	0
spades	E. coli	NEBNext Ultra II FS DNA Library Prep	NextSeq	LC06-22-RV4-P64-DNA-Escherichia	1	0	2355	0	0	2	0	2
spades	E. coli	NEBNext Ultra II FS DNA Library Prep	NextSeq	LC06-22-RV4-P64-E01	1	0	2359	0	0	0	0	0
spades	E. coli	NEBNext Ultra II FS DNA Library Prep	NextSeq	LC06-22-RV4-P64-E02	1	0	2359	0	0	0	0	0
spades	E. coli	NEBNext Ultra II FS DNA Library Prep	NextSeq	LC06-22-RV4-P64-E03	1	0	2359	0	0	0	0	0
spades	E. coli	NEBNext Ultra II FS DNA Library Prep	NextSeq	LC06-22-RV4-P64-E04	1	0	2358	0	1	0	0	0
spades	E. coli	NEBNext Ultra II FS DNA Library Prep	NextSeq	LC06-22-RV4-P64-E05	1	0	2355	0	0	4	0	0
spades	E. coli	NEBNext Ultra II FS DNA Library Prep	NextSeq	LC06-22-RV4-P64-E06	1	0	2355	0	2	2	0	0
spades	E. coli	NEBNext Ultra II FS DNA Library Prep	NextSeq	LC06-22-RV4-P64-E07	1	0	2356	0	1	2	0	0
spades	E. coli	NEBNext Ultra II FS DNA Library Prep	NextSeq	LC06-22-RV4-P64-E08	1	0	2357	0	0	1	1	0
spades	E. coli	NEBNext Ultra II FS DNA Library Prep	NextSeq	LC06-22-RV4-P64-E09	1	0	2359	0	0	0	0	0
spades	E. coli	NEBNext Ultra II FS DNA Library Prep	NextSeq	LC06-22-RV4-P64-E10	1	0	2354	0	1	3	1	0
spades	E. coli	Nextera XT DNA Library Prep	NovaSeq	LC07-22-RV4-P64-DNA-Escherichia	1	0	2355	0	0	3	0	1
spades	E. coli	Nextera XT DNA Library Prep	NovaSeq	LC07-22-RV4-P64-E01	1	0	2359	0	0	0	0	0
spades	E. coli	Nextera XT DNA Library Prep	NovaSeq	LC07-22-RV4-P64-E02	1	0	2359	0	0	0	0	0
spades	E. coli	Nextera XT DNA Library Prep	NovaSeq	LC07-22-RV4-P64-E03	1	0	2359	0	0	0	0	0
spades	E. coli	Nextera XT DNA Library Prep	NovaSeq	LC07-22-RV4-P64-E04	1	0	2359	0	0	0	0	0
spades	E. coli	Nextera XT DNA Library Prep	NovaSeq	LC07-22-RV4-P64-E05	1	0	2355	0	0	4	0	0
spades	E. coli	Nextera XT DNA Library Prep	NovaSeq	LC07-22-RV4-P64-E06	1	0	2355	0	2	2	0	0
spades	E. coli	Nextera XT DNA Library Prep	NovaSeq	LC07-22-RV4-P64-E07	1	0	2356	0	1	2	0	0
spades	E. coli	Nextera XT DNA Library Prep	NovaSeq	LC07-22-RV4-P64-E08	1	0	2357	0	0	1	1	0
spades	E. coli	Nextera XT DNA Library Prep	NovaSeq	LC07-22-RV4-P64-E09	1	0	2359	0	0	0	0	0
spades	E. coli	Nextera XT DNA Library Prep	NovaSeq	LC07-22-RV4-P64-E10	1	0	2354	0	1	3	1	0
spades	E. coli	NEBNext Ultra II DNA Library Prep	MiSeq	LC08-22-RV4-P64-DNA-Escherichia	1	0	2355	0	0	2	0	2
spades	E. coli	NEBNext Ultra II DNA Library Prep	MiSeq	LC08-22-RV4-P64-E01	1	0	2359	0	0	0	0	0
spades	E. coli	NEBNext Ultra II DNA Library Prep	MiSeq	LC08-22-RV4-P64-E02	1	0	2359	0	0	0	0	0
spades	E. coli	NEBNext Ultra II DNA Library Prep	MiSeq	LC08-22-RV4-P64-E03	1	0	2359	0	0	0	0	0
spades	E. coli	NEBNext Ultra II DNA Library Prep	MiSeq	LC08-22-RV4-P64-E04	1	0	2359	0	0	0	0	0
spades	E. coli	NEBNext Ultra II DNA Library Prep	MiSeq	LC08-22-RV4-P64-E05	1	0	2355	0	0	4	0	0
spades	E. coli	NEBNext Ultra II DNA Library Prep	MiSeq	LC08-22-RV4-P64-E06	1	0	2355	0	2	2	0	0
spades	E. coli	NEBNext Ultra II DNA Library Prep	MiSeq	LC08-22-RV4-P64-E07	1	0	2356	0	1	2	0	0
spades	E. coli	NEBNext Ultra II DNA Library Prep	MiSeq	LC08-22-RV4-P64-E08	1	0	2357	0	0	1	1	0
spades	E. coli	NEBNext Ultra II DNA Library Prep	MiSeq	LC08-22-RV4-P64-E09	1	0	2359	0	0	0	0	0
spades	E. coli	NEBNext Ultra II DNA Library Prep	MiSeq	LC08-22-RV4-P64-E10	1	0	2353	0	1	4	1	0
spades	E. coli	Nextera XT DNA Library Prep	MiSeq	LC09-22-RV4-P64-DNA-Escherichia	1	0	2355	0	0	2	0	2
spades	E. coli	Nextera XT DNA Library Prep	MiSeq	LC09-22-RV4-P64-E01	1	0	2355	0	0	4	0	0
spades	E. coli	Nextera XT DNA Library Prep	MiSeq	LC09-22-RV4-P64-E02	1	0	2359	0	0	0	0	0
spades	E. coli	Nextera XT DNA Library Prep	MiSeq	LC09-22-RV4-P64-E03	1	0	2359	0	0	0	0	0
spades	E. coli	Nextera XT DNA Library Prep	MiSeq	LC09-22-RV4-P64-E04	1	0	2359	0	0	0	0	0
spades	E. coli	Nextera XT DNA Library Prep	MiSeq	LC09-22-RV4-P64-E05	1	0	2355	0	0	4	0	0
spades	E. coli	Nextera XT DNA Library Prep	MiSeq	LC09-22-RV4-P64-E06	1	0	2354	0	3	2	0	0
spades	E. coli	Nextera XT DNA Library Prep	MiSeq	LC09-22-RV4-P64-E07	1	0	2356	0	1	2	0	0
spades	E. coli	Nextera XT DNA Library Prep	MiSeq	LC09-22-RV4-P64-E08	1	0	2357	0	0	1	1	0
spades	E. coli	Nextera XT DNA Library Prep	MiSeq	LC09-22-RV4-P64-E09	1	0	2359	0	0	0	0	0
spades	E. coli	Nextera XT DNA Library Prep	MiSeq	LC09-22-RV4-P64-E10	1	0	2353	0	1	4	1	0
spades	E. coli	Illumina DNA Prep	MiSeq	LC10-22-RV4-P64-DNA-Escherichia	1	0	2355	0	0	2	0	2
spades	E. coli	Illumina DNA Prep	MiSeq	LC10-22-RV4-P64-E01	1	0	2359	0	0	0	0	0
spades	E. coli	Illumina DNA Prep	MiSeq	LC10-22-RV4-P64-E02	1	0	2359	0	0	0	0	0
spades	E. coli	Illumina DNA Prep	MiSeq	LC10-22-RV4-P64-E03	1	0	2359	0	0	0	0	0
spades	E. coli	Illumina DNA Prep	MiSeq	LC10-22-RV4-P64-E04	1	0	2358	0	1	0	0	0
spades	E. coli	Illumina DNA Prep	MiSeq	LC10-22-RV4-P64-E05	1	0	2355	0	0	4	0	0
spades	E. coli	Illumina DNA Prep	MiSeq	LC10-22-RV4-P64-E06	1	0	2355	0	2	2	0	0
spades	E. coli	Illumina DNA Prep	MiSeq	LC10-22-RV4-P64-E07	1	0	2356	0	1	2	0	0
spades	E. coli	Illumina DNA Prep	MiSeq	LC10-22-RV4-P64-E08	1	0	2357	0	0	1	1	0
spades	E. coli	Illumina DNA Prep	MiSeq	LC10-22-RV4-P64-E09	1	0	2359	0	0	0	0	0
spades	E. coli	Illumina DNA Prep	MiSeq	LC10-22-RV4-P64-E10	1	0	2354	0	1	3	1	0
spades	E. coli	Illumina DNA Prep	MiSeq	LC12-22-RV4-P64-DNA-Escherichia	1	0	2355	0	0	2	0	2
spades	E. coli	Illumina DNA Prep	MiSeq	LC12-22-RV4-P64-E01	1	0	2359	0	0	0	0	0
spades	E. coli	Illumina DNA Prep	MiSeq	LC12-22-RV4-P64-E02	1	0	2359	0	0	0	0	0
spades	E. coli	Illumina DNA Prep	MiSeq	LC12-22-RV4-P64-E03	1	0	2359	0	0	0	0	0
spades	E. coli	Illumina DNA Prep	MiSeq	LC12-22-RV4-P64-E04	1	0	2358	0	0	0	0	1
spades	E. coli	Illumina DNA Prep	MiSeq	LC12-22-RV4-P64-E05	1	0	2355	0	0	4	0	0
spades	E. coli	Illumina DNA Prep	MiSeq	LC12-22-RV4-P64-E06	1	0	2355	0	2	2	0	0
spades	E. coli	Illumina DNA Prep	MiSeq	LC12-22-RV4-P64-E07	1	0	2356	0	1	2	0	0
spades	E. coli	Illumina DNA Prep	MiSeq	LC12-22-RV4-P64-E08	1	0	2357	0	0	1	1	0
spades	E. coli	Illumina DNA Prep	MiSeq	LC12-22-RV4-P64-E09	1	0	2359	0	0	0	0	0
spades	E. coli	Illumina DNA Prep	MiSeq	LC12-22-RV4-P64-E10	1	0	2353	0	1	4	1	0
spades	E. coli	Illumina DNA Prep	iSeq	LC13-22-RV4-P64-DNA-Escherichia	1	0	2355	0	0	2	0	2
spades	E. coli	Illumina DNA Prep	iSeq	LC13-22-RV4-P64-E01	1	0	2359	0	0	0	0	0
spades	E. coli	Illumina DNA Prep	iSeq	LC13-22-RV4-P64-E02	1	0	2359	0	0	0	0	0
spades	E. coli	Illumina DNA Prep	iSeq	LC13-22-RV4-P64-E03	1	0	2359	0	0	0	0	0
spades	E. coli	Illumina DNA Prep	iSeq	LC13-22-RV4-P64-E04	1	0	2359	0	0	0	0	0
spades	E. coli	Illumina DNA Prep	iSeq	LC13-22-RV4-P64-E05	1	0	2355	0	0	4	0	0
spades	E. coli	Illumina DNA Prep	iSeq	LC13-22-RV4-P64-E06	1	0	2355	0	2	2	0	0
spades	E. coli	Illumina DNA Prep	iSeq	LC13-22-RV4-P64-E07	1	0	2356	0	1	2	0	0
spades	E. coli	Illumina DNA Prep	iSeq	LC13-22-RV4-P64-E08	1	0	2357	0	0	1	1	0
spades	E. coli	Illumina DNA Prep	iSeq	LC13-22-RV4-P64-E09	1	0	2359	0	0	0	0	0
spades	E. coli	Illumina DNA Prep	iSeq	LC13-22-RV4-P64-E10	1	0	2354	0	1	3	1	0
spades	E. coli	Nextera XT DNA Library Prep	MiSeq	LC14-22-RV4-P64-DNA-Escherichia	1	0	2355	0	0	2	0	2
spades	E. coli	Nextera XT DNA Library Prep	MiSeq	LC14-22-RV4-P64-E01	1	0	2359	0	0	0	0	0
spades	E. coli	Nextera XT DNA Library Prep	MiSeq	LC14-22-RV4-P64-E02	1	0	2359	0	0	0	0	0
spades	E. coli	Nextera XT DNA Library Prep	MiSeq	LC14-22-RV4-P64-E03	1	0	2359	0	0	0	0	0
spades	E. coli	Nextera XT DNA Library Prep	MiSeq	LC14-22-RV4-P64-E04	1	0	2358	0	1	0	0	0
spades	E. coli	Nextera XT DNA Library Prep	MiSeq	LC14-22-RV4-P64-E05	1	0	2355	0	0	4	0	0
spades	E. coli	Nextera XT DNA Library Prep	MiSeq	LC14-22-RV4-P64-E06	1	0	2355	0	2	2	0	0
spades	E. coli	Nextera XT DNA Library Prep	MiSeq	LC14-22-RV4-P64-E07	1	0	2356	0	1	2	0	0
spades	E. coli	Nextera XT DNA Library Prep	MiSeq	LC14-22-RV4-P64-E08	1	0	2357	0	0	1	1	0
spades	E. coli	Nextera XT DNA Library Prep	MiSeq	LC14-22-RV4-P64-E09	1	0	2359	0	0	0	0	0
spades	E. coli	Nextera XT DNA Library Prep	MiSeq	LC14-22-RV4-P64-E10	1	0	2353	0	1	4	1	0
spades	E. coli	Illumina DNA Prep	MiSeq	LC15-22-RV4-P64-DNA-Escherichia	1	0	2355	0	0	2	0	2
spades	E. coli	Illumina DNA Prep	MiSeq	LC15-22-RV4-P64-E01	1	0	2359	0	0	0	0	0
spades	E. coli	Illumina DNA Prep	MiSeq	LC15-22-RV4-P64-E02	1	0	2359	0	0	0	0	0
spades	E. coli	Illumina DNA Prep	MiSeq	LC15-22-RV4-P64-E03	1	0	2359	0	0	0	0	0
spades	E. coli	Illumina DNA Prep	MiSeq	LC15-22-RV4-P64-E04	1	0	2359	0	0	0	0	0
spades	E. coli	Illumina DNA Prep	MiSeq	LC15-22-RV4-P64-E05	1	0	2355	0	0	4	0	0
spades	E. coli	Illumina DNA Prep	MiSeq	LC15-22-RV4-P64-E06	1	0	2355	0	2	2	0	0
spades	E. coli	Illumina DNA Prep	MiSeq	LC15-22-RV4-P64-E07	1	0	2356	0	1	2	0	0
spades	E. coli	Illumina DNA Prep	MiSeq	LC15-22-RV4-P64-E08	1	0	2357	0	0	1	1	0
spades	E. coli	Illumina DNA Prep	MiSeq	LC15-22-RV4-P64-E09	1	0	2359	0	0	0	0	0
spades	E. coli	Illumina DNA Prep	MiSeq	LC15-22-RV4-P64-E10	1	0	2353	0	1	4	1	0
skesa	L. monocytogenes	Illumina DNA Prep	MiSeq	LC01-21-RV3-P64-DNA-Listeria	0.99	0.01	1671	0	3	3	14	0
skesa	L. monocytogenes	Illumina DNA Prep	MiSeq	LC01-21-RV3-P64-L01	0.99	0.01	1674	3	1	1	12	0
skesa	L. monocytogenes	Illumina DNA Prep	MiSeq	LC01-21-RV3-P64-L02	0.99	0.01	1674	3	1	1	12	0
skesa	L. monocytogenes	Illumina DNA Prep	MiSeq	LC01-21-RV3-P64-L03	0.99	0.01	1673	0	2	2	14	0
skesa	L. monocytogenes	Illumina DNA Prep	MiSeq	LC01-21-RV3-P64-L04	0.99	0.01	1674	0	2	2	13	0
skesa	L. monocytogenes	Illumina DNA Prep	MiSeq	LC01-21-RV3-P64-L05	0.99	0.01	1677	0	1	1	12	0
skesa	L. monocytogenes	Illumina DNA Prep	MiSeq	LC01-21-RV3-P64-L06	0.99	0.01	1677	0	1	1	12	0
skesa	L. monocytogenes	Illumina DNA Prep	MiSeq	LC01-21-RV3-P64-L07	0.99	0.01	1675	2	1	9	4	0
skesa	L. monocytogenes	Illumina DNA Prep	MiSeq	LC01-21-RV3-P64-L08	0.99	0.01	1678	3	0	2	8	0
skesa	L. monocytogenes	Illumina DNA Prep	MiSeq	LC01-21-RV3-P64-L09	0.99	0.01	1677	2	0	2	10	0
skesa	L. monocytogenes	Illumina DNA Prep	MiSeq	LC01-21-RV3-P64-L10	0.99	0.01	1673	3	2	2	11	0
skesa	L. monocytogenes	TruSeq Nano DNA Low Throughput	MiSeq	LC02-21-RV3-P64-DNA-Listeria	0.99	0.01	1671	0	3	3	14	0
skesa	L. monocytogenes	TruSeq Nano DNA Low Throughput	MiSeq	LC02-21-RV3-P64-L01	0.99	0.01	1674	3	1	1	12	0
skesa	L. monocytogenes	TruSeq Nano DNA Low Throughput	MiSeq	LC02-21-RV3-P64-L02	0.99	0.01	1674	3	1	1	12	0
skesa	L. monocytogenes	TruSeq Nano DNA Low Throughput	MiSeq	LC02-21-RV3-P64-L03	0.99	0.01	1673	0	2	2	14	0
skesa	L. monocytogenes	TruSeq Nano DNA Low Throughput	MiSeq	LC02-21-RV3-P64-L04	0.99	0.01	1673	0	2	2	14	0
skesa	L. monocytogenes	TruSeq Nano DNA Low Throughput	MiSeq	LC02-21-RV3-P64-L05	0.99	0.01	1677	0	1	1	12	0
skesa	L. monocytogenes	TruSeq Nano DNA Low Throughput	MiSeq	LC02-21-RV3-P64-L06	0.99	0.01	1677	0	1	1	12	0
skesa	L. monocytogenes	TruSeq Nano DNA Low Throughput	MiSeq	LC02-21-RV3-P64-L07	0.99	0.01	1675	2	1	9	4	0
skesa	L. monocytogenes	TruSeq Nano DNA Low Throughput	MiSeq	LC02-21-RV3-P64-L08	0.99	0.01	1678	3	0	2	8	0
skesa	L. monocytogenes	TruSeq Nano DNA Low Throughput	MiSeq	LC02-21-RV3-P64-L10	0.99	0.01	1674	3	1	2	11	0
skesa	L. monocytogenes	Illumina DNA Prep	MiSeq	LC03-21-RV3-P64-DNA-Listeria	0.99	0.01	1671	0	3	3	14	0
skesa	L. monocytogenes	Illumina DNA Prep	MiSeq	LC03-21-RV3-P64-L01	0.99	0.01	1674	3	1	1	12	0
skesa	L. monocytogenes	Illumina DNA Prep	MiSeq	LC03-21-RV3-P64-L02	0.99	0.01	1674	3	1	1	12	0
skesa	L. monocytogenes	Illumina DNA Prep	MiSeq	LC03-21-RV3-P64-L03	0.99	0.01	1673	0	2	2	14	0
skesa	L. monocytogenes	Illumina DNA Prep	MiSeq	LC03-21-RV3-P64-L04	0.99	0.01	1674	0	2	2	13	0
skesa	L. monocytogenes	Illumina DNA Prep	MiSeq	LC03-21-RV3-P64-L05	0.99	0.01	1677	0	1	1	12	0
skesa	L. monocytogenes	Illumina DNA Prep	MiSeq	LC03-21-RV3-P64-L06	0.99	0.01	1677	0	1	1	12	0
skesa	L. monocytogenes	Illumina DNA Prep	MiSeq	LC03-21-RV3-P64-L07	0.99	0.01	1675	2	1	9	4	0
skesa	L. monocytogenes	Illumina DNA Prep	MiSeq	LC03-21-RV3-P64-L08	0.99	0.01	1678	3	0	2	8	0
skesa	L. monocytogenes	Illumina DNA Prep	MiSeq	LC03-21-RV3-P64-L09	0.99	0.01	1677	2	0	2	10	0
skesa	L. monocytogenes	Illumina DNA Prep	MiSeq	LC03-21-RV3-P64-L10	0.99	0.01	1674	3	1	2	11	0
skesa	L. monocytogenes	Illumina DNA Prep	MiSeq	LC04-21-RV3-P64-DNA-Listeria	0.99	0.01	1671	0	3	3	14	0
skesa	L. monocytogenes	Illumina DNA Prep	MiSeq	LC04-21-RV3-P64-L01	0.99	0.01	1674	3	1	1	12	0
skesa	L. monocytogenes	Illumina DNA Prep	MiSeq	LC04-21-RV3-P64-L02	0.99	0.01	1674	3	1	1	12	0
skesa	L. monocytogenes	Illumina DNA Prep	MiSeq	LC04-21-RV3-P64-L03	0.99	0.01	1673	0	2	2	14	0
skesa	L. monocytogenes	Illumina DNA Prep	MiSeq	LC04-21-RV3-P64-L04	0.99	0.01	1674	0	2	2	13	0
skesa	L. monocytogenes	Illumina DNA Prep	MiSeq	LC04-21-RV3-P64-L05	0.99	0.01	1677	0	1	1	12	0
skesa	L. monocytogenes	Illumina DNA Prep	MiSeq	LC04-21-RV3-P64-L06	0.99	0.01	1677	0	1	1	12	0
skesa	L. monocytogenes	Illumina DNA Prep	MiSeq	LC04-21-RV3-P64-L07	0.99	0.01	1675	2	1	9	4	0
skesa	L. monocytogenes	Illumina DNA Prep	MiSeq	LC04-21-RV3-P64-L08	0.99	0.01	1678	3	0	2	8	0
skesa	L. monocytogenes	Illumina DNA Prep	MiSeq	LC04-21-RV3-P64-L09	0.99	0.01	1677	2	0	2	10	0
skesa	L. monocytogenes	Illumina DNA Prep	MiSeq	LC04-21-RV3-P64-L10	0.99	0.01	1674	3	1	2	11	0
skesa	L. monocytogenes	NEBNext Ultra II FS DNA Library Prep Kit	NextSeq	LC05-21-RV3-P64-DNA-Listeria	0.99	0.01	1669	0	3	5	14	0
skesa	L. monocytogenes	NEBNext Ultra II FS DNA Library Prep Kit	NextSeq	LC05-21-RV3-P64-L01	0.99	0.01	1674	3	1	1	12	0
skesa	L. monocytogenes	NEBNext Ultra II FS DNA Library Prep Kit	NextSeq	LC05-21-RV3-P64-L02	0.99	0.01	1674	3	1	1	12	0
skesa	L. monocytogenes	NEBNext Ultra II FS DNA Library Prep Kit	NextSeq	LC05-21-RV3-P64-L03	0.99	0.01	1672	0	2	3	14	0
skesa	L. monocytogenes	NEBNext Ultra II FS DNA Library Prep Kit	NextSeq	LC05-21-RV3-P64-L04	0.99	0.01	1671	0	2	5	13	0
skesa	L. monocytogenes	NEBNext Ultra II FS DNA Library Prep Kit	NextSeq	LC05-21-RV3-P64-L05	0.99	0.01	1673	0	1	5	12	0
skesa	L. monocytogenes	NEBNext Ultra II FS DNA Library Prep Kit	NextSeq	LC05-21-RV3-P64-L06	0.99	0.01	1674	0	1	4	12	0
skesa	L. monocytogenes	NEBNext Ultra II FS DNA Library Prep Kit	NextSeq	LC05-21-RV3-P64-L07	0.99	0.01	1675	2	1	9	4	0
skesa	L. monocytogenes	NEBNext Ultra II FS DNA Library Prep Kit	NextSeq	LC05-21-RV3-P64-L08	0.99	0.01	1676	3	0	4	8	0
skesa	L. monocytogenes	NEBNext Ultra II FS DNA Library Prep Kit	NextSeq	LC05-21-RV3-P64-L09	0.99	0.01	1677	2	0	2	10	0
skesa	L. monocytogenes	NEBNext Ultra II FS DNA Library Prep Kit	NextSeq	LC05-21-RV3-P64-L10	0.99	0.01	1673	3	2	2	11	0
skesa	L. monocytogenes	Nextera XT DNA Library Prep	NovaSeq	LC06-21-RV3-P64-DNA-Listeria	0.99	0.01	1671	0	3	3	14	0
skesa	L. monocytogenes	Nextera XT DNA Library Prep	NovaSeq	LC06-21-RV3-P64-L01	0.99	0.01	1674	3	1	1	12	0
skesa	L. monocytogenes	Nextera XT DNA Library Prep	NovaSeq	LC06-21-RV3-P64-L02	0.99	0.01	1672	3	1	3	12	0
skesa	L. monocytogenes	Nextera XT DNA Library Prep	NovaSeq	LC06-21-RV3-P64-L03	0.99	0.01	1670	0	2	4	14	1
skesa	L. monocytogenes	Nextera XT DNA Library Prep	NovaSeq	LC06-21-RV3-P64-L04	0.99	0.01	1666	0	2	7	13	3
skesa	L. monocytogenes	Nextera XT DNA Library Prep	NovaSeq	LC06-21-RV3-P64-L05	0.99	0.01	1676	0	1	2	12	0
skesa	L. monocytogenes	Nextera XT DNA Library Prep	NovaSeq	LC06-21-RV3-P64-L06	0.99	0.01	1676	0	1	2	12	0
skesa	L. monocytogenes	Nextera XT DNA Library Prep	NovaSeq	LC06-21-RV3-P64-L07	0.99	0.01	1673	2	1	11	4	0
skesa	L. monocytogenes	Nextera XT DNA Library Prep	NovaSeq	LC06-21-RV3-P64-L08	0.99	0.01	1675	3	0	5	8	0
skesa	L. monocytogenes	Nextera XT DNA Library Prep	NovaSeq	LC06-21-RV3-P64-L09	0.99	0.01	1677	2	0	2	10	0
skesa	L. monocytogenes	Nextera XT DNA Library Prep	NovaSeq	LC06-21-RV3-P64-L10	0.99	0.01	1673	3	1	2	11	1
skesa	L. monocytogenes	NEBNext Ultra II DNA Library Prep	MiSeq	LC07-21-RV3-P64-DNA-Listeria	0.99	0.01	1671	0	3	3	14	0
skesa	L. monocytogenes	NEBNext Ultra II DNA Library Prep	MiSeq	LC07-21-RV3-P64-L01	0.99	0.01	1673	3	1	2	12	0
skesa	L. monocytogenes	NEBNext Ultra II DNA Library Prep	MiSeq	LC07-21-RV3-P64-L02	0.99	0.01	1674	3	1	1	12	0
skesa	L. monocytogenes	NEBNext Ultra II DNA Library Prep	MiSeq	LC07-21-RV3-P64-L03	0.99	0.01	1673	0	2	2	14	0
skesa	L. monocytogenes	NEBNext Ultra II DNA Library Prep	MiSeq	LC07-21-RV3-P64-L04	0.99	0.01	1674	0	2	2	13	0
skesa	L. monocytogenes	NEBNext Ultra II DNA Library Prep	MiSeq	LC07-21-RV3-P64-L05	0.99	0.01	1677	0	1	1	12	0
skesa	L. monocytogenes	NEBNext Ultra II DNA Library Prep	MiSeq	LC07-21-RV3-P64-L06	0.99	0.01	1677	0	1	1	12	0
skesa	L. monocytogenes	NEBNext Ultra II DNA Library Prep	MiSeq	LC07-21-RV3-P64-L07	0.99	0.01	1675	2	1	9	4	0
skesa	L. monocytogenes	NEBNext Ultra II DNA Library Prep	MiSeq	LC07-21-RV3-P64-L08	0.99	0.01	1678	3	0	2	8	0
skesa	L. monocytogenes	NEBNext Ultra II DNA Library Prep	MiSeq	LC07-21-RV3-P64-L09	0.99	0.01	1677	2	0	2	10	0
skesa	L. monocytogenes	NEBNext Ultra II DNA Library Prep	MiSeq	LC07-21-RV3-P64-L10	0.99	0.01	1674	3	1	2	11	0
skesa	L. monocytogenes	Illumina DNA Prep	iSeq	LC08-21-RV3-P64-DNA-Listeria	0.99	0.01	1671	0	3	3	14	0
skesa	L. monocytogenes	Illumina DNA Prep	iSeq	LC08-21-RV3-P64-L01	0.99	0.01	1674	3	1	1	12	0
skesa	L. monocytogenes	Illumina DNA Prep	iSeq	LC08-21-RV3-P64-L02	0.99	0.01	1674	3	1	1	12	0
skesa	L. monocytogenes	Illumina DNA Prep	iSeq	LC08-21-RV3-P64-L03	0.99	0.01	1673	0	2	2	14	0
skesa	L. monocytogenes	Illumina DNA Prep	iSeq	LC08-21-RV3-P64-L04	0.99	0.01	1674	0	2	2	13	0
skesa	L. monocytogenes	Illumina DNA Prep	iSeq	LC08-21-RV3-P64-L05	0.99	0.01	1677	0	1	1	12	0
skesa	L. monocytogenes	Illumina DNA Prep	iSeq	LC08-21-RV3-P64-L06	0.99	0.01	1677	0	1	1	12	0
skesa	L. monocytogenes	Illumina DNA Prep	iSeq	LC08-21-RV3-P64-L07	0.99	0.01	1675	2	1	9	4	0
skesa	L. monocytogenes	Illumina DNA Prep	iSeq	LC08-21-RV3-P64-L08	0.99	0.01	1678	3	0	2	8	0
skesa	L. monocytogenes	Illumina DNA Prep	iSeq	LC08-21-RV3-P64-L09	0.99	0.01	1677	2	0	2	10	0
skesa	L. monocytogenes	Illumina DNA Prep	iSeq	LC08-21-RV3-P64-L10	0.99	0.01	1674	3	1	2	11	0
skesa	L. monocytogenes	Illumina DNA Prep	MiSeq	LC09-21-RV3-P64-DNA-Listeria	0.99	0.01	1671	0	3	3	14	0
skesa	L. monocytogenes	Illumina DNA Prep	MiSeq	LC09-21-RV3-P64-L01	0.99	0.01	1674	3	1	1	12	0
skesa	L. monocytogenes	Illumina DNA Prep	MiSeq	LC09-21-RV3-P64-L02	0.99	0.01	1674	3	1	1	12	0
skesa	L. monocytogenes	Illumina DNA Prep	MiSeq	LC09-21-RV3-P64-L03	0.99	0.01	1673	0	2	2	14	0
skesa	L. monocytogenes	Illumina DNA Prep	MiSeq	LC09-21-RV3-P64-L04	0.99	0.01	1674	0	2	2	13	0
skesa	L. monocytogenes	Illumina DNA Prep	MiSeq	LC09-21-RV3-P64-L05	0.99	0.01	1677	0	1	1	12	0
skesa	L. monocytogenes	Illumina DNA Prep	MiSeq	LC09-21-RV3-P64-L06	0.99	0.01	1677	0	1	1	12	0
skesa	L. monocytogenes	Illumina DNA Prep	MiSeq	LC09-21-RV3-P64-L07	0.99	0.01	1675	2	1	9	4	0
skesa	L. monocytogenes	Illumina DNA Prep	MiSeq	LC09-21-RV3-P64-L08	0.99	0.01	1678	3	0	2	8	0
skesa	L. monocytogenes	Illumina DNA Prep	MiSeq	LC09-21-RV3-P64-L09	0.99	0.01	1677	2	0	2	10	0
skesa	L. monocytogenes	Illumina DNA Prep	MiSeq	LC09-21-RV3-P64-L10	0.99	0.01	1674	3	1	2	11	0
skesa	L. monocytogenes	Illumina DNA Prep	MiSeq	LC10-21-RV3-P64-DNA-Listeria	0.99	0.01	1671	0	3	3	14	0
skesa	L. monocytogenes	Illumina DNA Prep	MiSeq	LC10-21-RV3-P64-L01	0.99	0.01	1674	3	1	1	12	0
skesa	L. monocytogenes	Illumina DNA Prep	MiSeq	LC10-21-RV3-P64-L02	0.99	0.01	1674	3	1	1	12	0
skesa	L. monocytogenes	Illumina DNA Prep	MiSeq	LC10-21-RV3-P64-L03	0.99	0.01	1673	0	2	2	14	0
skesa	L. monocytogenes	Illumina DNA Prep	MiSeq	LC10-21-RV3-P64-L04	0.99	0.01	1673	0	2	2	14	0
skesa	L. monocytogenes	Illumina DNA Prep	MiSeq	LC10-21-RV3-P64-L05	0.99	0.01	1677	0	1	1	12	0
skesa	L. monocytogenes	Illumina DNA Prep	MiSeq	LC10-21-RV3-P64-L06	0.99	0.01	1677	0	1	1	12	0
skesa	L. monocytogenes	Illumina DNA Prep	MiSeq	LC10-21-RV3-P64-L07	0.99	0.01	1675	2	1	9	4	0
skesa	L. monocytogenes	Illumina DNA Prep	MiSeq	LC10-21-RV3-P64-L08	0.99	0.01	1678	3	0	2	8	0
skesa	L. monocytogenes	Illumina DNA Prep	MiSeq	LC10-21-RV3-P64-L09	0.99	0.01	1677	2	0	2	10	0
skesa	L. monocytogenes	Illumina DNA Prep	MiSeq	LC10-21-RV3-P64-L10	0.99	0.01	1674	3	1	2	11	0
skesa	L. monocytogenes	Illumina DNA Prep	MiSeq	LC11-21-RV3-P64-DNA-Listeria	0.99	0.01	1671	0	3	3	14	0
skesa	L. monocytogenes	Illumina DNA Prep	MiSeq	LC11-21-RV3-P64-L01	0.99	0.01	1674	3	1	1	12	0
skesa	L. monocytogenes	Illumina DNA Prep	MiSeq	LC11-21-RV3-P64-L02	0.99	0.01	1674	3	1	1	12	0
skesa	L. monocytogenes	Illumina DNA Prep	MiSeq	LC11-21-RV3-P64-L03	0.99	0.01	1673	0	2	2	14	0
skesa	L. monocytogenes	Illumina DNA Prep	MiSeq	LC11-21-RV3-P64-L04	0.99	0.01	1673	0	2	2	14	0
skesa	L. monocytogenes	Illumina DNA Prep	MiSeq	LC11-21-RV3-P64-L05	0.99	0.01	1677	0	1	1	12	0
skesa	L. monocytogenes	Illumina DNA Prep	MiSeq	LC11-21-RV3-P64-L06	0.99	0.01	1677	0	1	1	12	0
skesa	L. monocytogenes	Illumina DNA Prep	MiSeq	LC11-21-RV3-P64-L07	0.99	0.01	1675	2	1	9	4	0
skesa	L. monocytogenes	Illumina DNA Prep	MiSeq	LC11-21-RV3-P64-L08	0.99	0.01	1678	3	0	2	8	0
skesa	L. monocytogenes	Illumina DNA Prep	MiSeq	LC11-21-RV3-P64-L09	0.99	0.01	1677	2	0	2	10	0
skesa	L. monocytogenes	Illumina DNA Prep	MiSeq	LC11-21-RV3-P64-L10	0.99	0.01	1674	3	1	2	11	0
skesa	L. monocytogenes	Illumina DNA Prep	MiSeq	LC12-21-RV3-P64-DNA-Listeria	0.99	0.01	1671	0	3	3	14	0
skesa	L. monocytogenes	Illumina DNA Prep	MiSeq	LC12-21-RV3-P64-L01	0.99	0.01	1674	3	1	1	12	0
skesa	L. monocytogenes	Illumina DNA Prep	MiSeq	LC12-21-RV3-P64-L02	0.99	0.01	1674	3	1	1	12	0
skesa	L. monocytogenes	Illumina DNA Prep	MiSeq	LC12-21-RV3-P64-L03	0.99	0.01	1673	0	2	2	14	0
skesa	L. monocytogenes	Illumina DNA Prep	MiSeq	LC12-21-RV3-P64-L04	0.99	0.01	1674	0	2	2	13	0
skesa	L. monocytogenes	Illumina DNA Prep	MiSeq	LC12-21-RV3-P64-L05	0.99	0.01	1677	0	1	1	12	0
skesa	L. monocytogenes	Illumina DNA Prep	MiSeq	LC12-21-RV3-P64-L06	0.99	0.01	1677	0	1	1	12	0
skesa	L. monocytogenes	Illumina DNA Prep	MiSeq	LC12-21-RV3-P64-L07	0.99	0.01	1675	2	1	9	4	0
skesa	L. monocytogenes	Illumina DNA Prep	MiSeq	LC12-21-RV3-P64-L08	0.99	0.01	1678	3	0	2	8	0
skesa	L. monocytogenes	Illumina DNA Prep	MiSeq	LC12-21-RV3-P64-L09	0.99	0.01	1677	2	0	2	10	0
skesa	L. monocytogenes	Illumina DNA Prep	MiSeq	LC12-21-RV3-P64-L10	0.99	0.01	1674	3	1	2	11	0
spades	L. monocytogenes	Illumina DNA Prep	MiSeq	LC01-21-RV3-P64-DNA-Listeria	0.99	0.01	1671	0	3	3	14	0
spades	L. monocytogenes	Illumina DNA Prep	MiSeq	LC01-21-RV3-P64-L01	0.99	0.01	1674	3	1	1	12	0
spades	L. monocytogenes	Illumina DNA Prep	MiSeq	LC01-21-RV3-P64-L02	0.99	0.01	1674	3	1	1	12	0
spades	L. monocytogenes	Illumina DNA Prep	MiSeq	LC01-21-RV3-P64-L03	0.99	0.01	1673	0	2	2	14	0
spades	L. monocytogenes	Illumina DNA Prep	MiSeq	LC01-21-RV3-P64-L04	0.99	0.01	1674	0	2	2	13	0
spades	L. monocytogenes	Illumina DNA Prep	MiSeq	LC01-21-RV3-P64-L05	0.99	0.01	1677	0	1	1	12	0
spades	L. monocytogenes	Illumina DNA Prep	MiSeq	LC01-21-RV3-P64-L06	0.99	0.01	1677	0	1	1	12	0
spades	L. monocytogenes	Illumina DNA Prep	MiSeq	LC01-21-RV3-P64-L07	0.99	0.01	1675	2	1	9	4	0
spades	L. monocytogenes	Illumina DNA Prep	MiSeq	LC01-21-RV3-P64-L08	0.99	0.01	1678	3	0	2	8	0
spades	L. monocytogenes	Illumina DNA Prep	MiSeq	LC01-21-RV3-P64-L09	0.99	0.01	1677	2	0	2	10	0
spades	L. monocytogenes	Illumina DNA Prep	MiSeq	LC01-21-RV3-P64-L10	0.99	0.01	1673	3	2	2	11	0
spades	L. monocytogenes	TruSeq Nano DNA Low Throughput	MiSeq	LC02-21-RV3-P64-DNA-Listeria	0.99	0.01	1671	0	3	3	14	0
spades	L. monocytogenes	TruSeq Nano DNA Low Throughput	MiSeq	LC02-21-RV3-P64-L01	0.99	0.01	1674	3	1	1	12	0
spades	L. monocytogenes	TruSeq Nano DNA Low Throughput	MiSeq	LC02-21-RV3-P64-L02	0.99	0.01	1674	3	1	1	12	0
spades	L. monocytogenes	TruSeq Nano DNA Low Throughput	MiSeq	LC02-21-RV3-P64-L03	0.99	0.01	1673	0	2	2	14	0
spades	L. monocytogenes	TruSeq Nano DNA Low Throughput	MiSeq	LC02-21-RV3-P64-L04	0.99	0.01	1674	0	2	2	13	0
spades	L. monocytogenes	TruSeq Nano DNA Low Throughput	MiSeq	LC02-21-RV3-P64-L05	0.99	0.01	1677	0	1	1	12	0
spades	L. monocytogenes	TruSeq Nano DNA Low Throughput	MiSeq	LC02-21-RV3-P64-L06	0.99	0.01	1677	0	1	1	12	0
spades	L. monocytogenes	TruSeq Nano DNA Low Throughput	MiSeq	LC02-21-RV3-P64-L07	0.99	0.01	1675	2	1	9	4	0
spades	L. monocytogenes	TruSeq Nano DNA Low Throughput	MiSeq	LC02-21-RV3-P64-L08	0.99	0.01	1678	3	0	2	8	0
spades	L. monocytogenes	TruSeq Nano DNA Low Throughput	MiSeq	LC02-21-RV3-P64-L10	0.99	0.01	1674	3	1	2	11	0
spades	L. monocytogenes	Illumina DNA Prep	MiSeq	LC03-21-RV3-P64-DNA-Listeria	0.99	0.01	1671	0	3	3	14	0
spades	L. monocytogenes	Illumina DNA Prep	MiSeq	LC03-21-RV3-P64-L01	0.99	0.01	1674	3	1	1	12	0
spades	L. monocytogenes	Illumina DNA Prep	MiSeq	LC03-21-RV3-P64-L02	0.99	0.01	1674	3	1	1	12	0
spades	L. monocytogenes	Illumina DNA Prep	MiSeq	LC03-21-RV3-P64-L03	0.99	0.01	1673	0	2	2	14	0
spades	L. monocytogenes	Illumina DNA Prep	MiSeq	LC03-21-RV3-P64-L04	0.99	0.01	1673	0	2	2	14	0
spades	L. monocytogenes	Illumina DNA Prep	MiSeq	LC03-21-RV3-P64-L05	0.99	0.01	1677	0	1	1	12	0
spades	L. monocytogenes	Illumina DNA Prep	MiSeq	LC03-21-RV3-P64-L06	0.99	0.01	1677	0	1	1	12	0
spades	L. monocytogenes	Illumina DNA Prep	MiSeq	LC03-21-RV3-P64-L07	0.99	0.01	1675	2	1	9	4	0
spades	L. monocytogenes	Illumina DNA Prep	MiSeq	LC03-21-RV3-P64-L08	0.99	0.01	1678	3	0	2	8	0
spades	L. monocytogenes	Illumina DNA Prep	MiSeq	LC03-21-RV3-P64-L09	0.99	0.01	1677	2	0	2	10	0
spades	L. monocytogenes	Illumina DNA Prep	MiSeq	LC03-21-RV3-P64-L10	0.99	0.01	1674	3	1	2	11	0
spades	L. monocytogenes	Illumina DNA Prep	MiSeq	LC04-21-RV3-P64-DNA-Listeria	0.99	0.01	1671	0	3	3	14	0
spades	L. monocytogenes	Illumina DNA Prep	MiSeq	LC04-21-RV3-P64-L01	0.99	0.01	1674	3	1	1	12	0
spades	L. monocytogenes	Illumina DNA Prep	MiSeq	LC04-21-RV3-P64-L02	0.99	0.01	1674	3	1	1	12	0
spades	L. monocytogenes	Illumina DNA Prep	MiSeq	LC04-21-RV3-P64-L03	0.99	0.01	1673	0	2	2	14	0
spades	L. monocytogenes	Illumina DNA Prep	MiSeq	LC04-21-RV3-P64-L04	0.99	0.01	1674	0	2	2	13	0
spades	L. monocytogenes	Illumina DNA Prep	MiSeq	LC04-21-RV3-P64-L05	0.99	0.01	1677	0	1	1	12	0
spades	L. monocytogenes	Illumina DNA Prep	MiSeq	LC04-21-RV3-P64-L06	0.99	0.01	1677	0	1	1	12	0
spades	L. monocytogenes	Illumina DNA Prep	MiSeq	LC04-21-RV3-P64-L07	0.99	0.01	1675	2	1	9	4	0
spades	L. monocytogenes	Illumina DNA Prep	MiSeq	LC04-21-RV3-P64-L08	0.99	0.01	1678	3	0	2	8	0
spades	L. monocytogenes	Illumina DNA Prep	MiSeq	LC04-21-RV3-P64-L09	0.99	0.01	1677	2	0	2	10	0
spades	L. monocytogenes	Illumina DNA Prep	MiSeq	LC04-21-RV3-P64-L10	0.99	0.01	1674	3	1	2	11	0
spades	L. monocytogenes	NEBNext Ultra II FS DNA Library Prep Kit	NextSeq	LC05-21-RV3-P64-DNA-Listeria	0.99	0.01	1671	0	3	3	14	0
spades	L. monocytogenes	NEBNext Ultra II FS DNA Library Prep Kit	NextSeq	LC05-21-RV3-P64-L01	0.99	0.01	1674	3	1	1	12	0
spades	L. monocytogenes	NEBNext Ultra II FS DNA Library Prep Kit	NextSeq	LC05-21-RV3-P64-L02	0.99	0.01	1674	3	1	1	12	0
spades	L. monocytogenes	NEBNext Ultra II FS DNA Library Prep Kit	NextSeq	LC05-21-RV3-P64-L03	0.99	0.01	1673	0	2	2	14	0
spades	L. monocytogenes	NEBNext Ultra II FS DNA Library Prep Kit	NextSeq	LC05-21-RV3-P64-L04	0.99	0.01	1674	0	2	2	13	0
spades	L. monocytogenes	NEBNext Ultra II FS DNA Library Prep Kit	NextSeq	LC05-21-RV3-P64-L05	0.99	0.01	1677	0	1	1	12	0
spades	L. monocytogenes	NEBNext Ultra II FS DNA Library Prep Kit	NextSeq	LC05-21-RV3-P64-L06	0.99	0.01	1677	0	1	1	12	0
spades	L. monocytogenes	NEBNext Ultra II FS DNA Library Prep Kit	NextSeq	LC05-21-RV3-P64-L07	0.99	0.01	1675	2	1	9	4	0
spades	L. monocytogenes	NEBNext Ultra II FS DNA Library Prep Kit	NextSeq	LC05-21-RV3-P64-L08	0.99	0.01	1678	3	0	2	8	0
spades	L. monocytogenes	NEBNext Ultra II FS DNA Library Prep Kit	NextSeq	LC05-21-RV3-P64-L09	0.99	0.01	1677	2	0	2	10	0
spades	L. monocytogenes	NEBNext Ultra II FS DNA Library Prep Kit	NextSeq	LC05-21-RV3-P64-L10	0.99	0.01	1673	3	2	2	11	0
spades	L. monocytogenes	Nextera XT DNA Library Prep	NovaSeq	LC06-21-RV3-P64-DNA-Listeria	0.99	0.01	1671	0	3	3	14	0
spades	L. monocytogenes	Nextera XT DNA Library Prep	NovaSeq	LC06-21-RV3-P64-L01	0.99	0.01	1674	3	1	1	12	0
spades	L. monocytogenes	Nextera XT DNA Library Prep	NovaSeq	LC06-21-RV3-P64-L02	0.99	0.01	1674	3	1	1	12	0
spades	L. monocytogenes	Nextera XT DNA Library Prep	NovaSeq	LC06-21-RV3-P64-L03	0.99	0.01	1672	0	2	2	14	1
spades	L. monocytogenes	Nextera XT DNA Library Prep	NovaSeq	LC06-21-RV3-P64-L04	0.99	0.01	1670	0	3	4	13	1
spades	L. monocytogenes	Nextera XT DNA Library Prep	NovaSeq	LC06-21-RV3-P64-L05	0.99	0.01	1677	0	1	1	12	0
spades	L. monocytogenes	Nextera XT DNA Library Prep	NovaSeq	LC06-21-RV3-P64-L06	0.99	0.01	1677	0	1	1	12	0
spades	L. monocytogenes	Nextera XT DNA Library Prep	NovaSeq	LC06-21-RV3-P64-L07	0.99	0.01	1675	2	1	9	4	0
spades	L. monocytogenes	Nextera XT DNA Library Prep	NovaSeq	LC06-21-RV3-P64-L08	0.99	0.01	1678	3	0	2	8	0
spades	L. monocytogenes	Nextera XT DNA Library Prep	NovaSeq	LC06-21-RV3-P64-L09	0.99	0.01	1677	2	0	2	10	0
spades	L. monocytogenes	Nextera XT DNA Library Prep	NovaSeq	LC06-21-RV3-P64-L10	0.99	0.01	1674	3	1	2	11	0
spades	L. monocytogenes	NEBNext Ultra II DNA Library Prep	MiSeq	LC07-21-RV3-P64-DNA-Listeria	0.99	0.01	1671	0	3	3	14	0
spades	L. monocytogenes	NEBNext Ultra II DNA Library Prep	MiSeq	LC07-21-RV3-P64-L01	0.99	0.01	1674	3	1	1	12	0
spades	L. monocytogenes	NEBNext Ultra II DNA Library Prep	MiSeq	LC07-21-RV3-P64-L02	0.99	0.01	1674	3	1	1	12	0
spades	L. monocytogenes	NEBNext Ultra II DNA Library Prep	MiSeq	LC07-21-RV3-P64-L03	0.99	0.01	1673	0	2	2	14	0
spades	L. monocytogenes	NEBNext Ultra II DNA Library Prep	MiSeq	LC07-21-RV3-P64-L04	0.99	0.01	1673	0	2	2	14	0
spades	L. monocytogenes	NEBNext Ultra II DNA Library Prep	MiSeq	LC07-21-RV3-P64-L05	0.99	0.01	1677	0	1	1	12	0
spades	L. monocytogenes	NEBNext Ultra II DNA Library Prep	MiSeq	LC07-21-RV3-P64-L06	0.99	0.01	1677	0	1	1	12	0
spades	L. monocytogenes	NEBNext Ultra II DNA Library Prep	MiSeq	LC07-21-RV3-P64-L07	0.99	0.01	1675	2	1	9	4	0
spades	L. monocytogenes	NEBNext Ultra II DNA Library Prep	MiSeq	LC07-21-RV3-P64-L08	0.99	0.01	1678	3	0	2	8	0
spades	L. monocytogenes	NEBNext Ultra II DNA Library Prep	MiSeq	LC07-21-RV3-P64-L09	0.99	0.01	1677	2	0	2	10	0
spades	L. monocytogenes	NEBNext Ultra II DNA Library Prep	MiSeq	LC07-21-RV3-P64-L10	0.99	0.01	1674	3	1	2	11	0
spades	L. monocytogenes	Illumina DNA Prep	iSeq	LC08-21-RV3-P64-DNA-Listeria	0.99	0.01	1671	0	3	3	14	0
spades	L. monocytogenes	Illumina DNA Prep	iSeq	LC08-21-RV3-P64-L01	0.99	0.01	1674	3	1	1	12	0
spades	L. monocytogenes	Illumina DNA Prep	iSeq	LC08-21-RV3-P64-L02	0.99	0.01	1674	3	1	1	12	0
spades	L. monocytogenes	Illumina DNA Prep	iSeq	LC08-21-RV3-P64-L03	0.99	0.01	1673	0	2	2	14	0
spades	L. monocytogenes	Illumina DNA Prep	iSeq	LC08-21-RV3-P64-L04	0.99	0.01	1673	0	2	2	14	0
spades	L. monocytogenes	Illumina DNA Prep	iSeq	LC08-21-RV3-P64-L05	0.99	0.01	1677	0	1	1	12	0
spades	L. monocytogenes	Illumina DNA Prep	iSeq	LC08-21-RV3-P64-L06	0.99	0.01	1677	0	1	1	12	0
spades	L. monocytogenes	Illumina DNA Prep	iSeq	LC08-21-RV3-P64-L07	0.99	0.01	1675	2	1	9	4	0
spades	L. monocytogenes	Illumina DNA Prep	iSeq	LC08-21-RV3-P64-L08	0.99	0.01	1678	3	0	2	8	0
spades	L. monocytogenes	Illumina DNA Prep	iSeq	LC08-21-RV3-P64-L09	0.99	0.01	1677	2	0	2	10	0
spades	L. monocytogenes	Illumina DNA Prep	iSeq	LC08-21-RV3-P64-L10	0.99	0.01	1674	3	1	2	11	0
spades	L. monocytogenes	Illumina DNA Prep	MiSeq	LC09-21-RV3-P64-DNA-Listeria	0.99	0.01	1671	0	3	3	14	0
spades	L. monocytogenes	Illumina DNA Prep	MiSeq	LC09-21-RV3-P64-L01	0.99	0.01	1674	3	1	1	12	0
spades	L. monocytogenes	Illumina DNA Prep	MiSeq	LC09-21-RV3-P64-L02	0.99	0.01	1674	3	1	1	12	0
spades	L. monocytogenes	Illumina DNA Prep	MiSeq	LC09-21-RV3-P64-L03	0.99	0.01	1673	0	2	2	14	0
spades	L. monocytogenes	Illumina DNA Prep	MiSeq	LC09-21-RV3-P64-L04	0.99	0.01	1674	0	2	2	13	0
spades	L. monocytogenes	Illumina DNA Prep	MiSeq	LC09-21-RV3-P64-L05	0.99	0.01	1677	0	1	1	12	0
spades	L. monocytogenes	Illumina DNA Prep	MiSeq	LC09-21-RV3-P64-L06	0.99	0.01	1677	0	1	1	12	0
spades	L. monocytogenes	Illumina DNA Prep	MiSeq	LC09-21-RV3-P64-L07	0.99	0.01	1675	2	1	9	4	0
spades	L. monocytogenes	Illumina DNA Prep	MiSeq	LC09-21-RV3-P64-L08	0.99	0.01	1678	3	0	2	8	0
spades	L. monocytogenes	Illumina DNA Prep	MiSeq	LC09-21-RV3-P64-L09	0.99	0.01	1677	2	0	2	10	0
spades	L. monocytogenes	Illumina DNA Prep	MiSeq	LC09-21-RV3-P64-L10	0.99	0.01	1674	3	1	2	11	0
spades	L. monocytogenes	Illumina DNA Prep	MiSeq	LC10-21-RV3-P64-DNA-Listeria	0.99	0.01	1671	0	3	3	14	0
spades	L. monocytogenes	Illumina DNA Prep	MiSeq	LC10-21-RV3-P64-L01	0.99	0.01	1674	3	1	1	12	0
spades	L. monocytogenes	Illumina DNA Prep	MiSeq	LC10-21-RV3-P64-L02	0.99	0.01	1674	3	1	1	12	0
spades	L. monocytogenes	Illumina DNA Prep	MiSeq	LC10-21-RV3-P64-L03	0.99	0.01	1673	0	2	2	14	0
spades	L. monocytogenes	Illumina DNA Prep	MiSeq	LC10-21-RV3-P64-L04	0.99	0.01	1674	0	2	2	13	0
spades	L. monocytogenes	Illumina DNA Prep	MiSeq	LC10-21-RV3-P64-L05	0.99	0.01	1677	0	1	1	12	0
spades	L. monocytogenes	Illumina DNA Prep	MiSeq	LC10-21-RV3-P64-L06	0.99	0.01	1677	0	1	1	12	0
spades	L. monocytogenes	Illumina DNA Prep	MiSeq	LC10-21-RV3-P64-L07	0.99	0.01	1675	2	1	9	4	0
spades	L. monocytogenes	Illumina DNA Prep	MiSeq	LC10-21-RV3-P64-L08	0.99	0.01	1678	3	0	2	8	0
spades	L. monocytogenes	Illumina DNA Prep	MiSeq	LC10-21-RV3-P64-L09	0.99	0.01	1677	2	0	2	10	0
spades	L. monocytogenes	Illumina DNA Prep	MiSeq	LC10-21-RV3-P64-L10	0.99	0.01	1674	3	1	2	11	0
spades	L. monocytogenes	Illumina DNA Prep	MiSeq	LC11-21-RV3-P64-DNA-Listeria	0.99	0.01	1671	0	3	3	14	0
spades	L. monocytogenes	Illumina DNA Prep	MiSeq	LC11-21-RV3-P64-L01	0.99	0.01	1674	3	1	1	12	0
spades	L. monocytogenes	Illumina DNA Prep	MiSeq	LC11-21-RV3-P64-L02	0.99	0.01	1674	3	1	1	12	0
spades	L. monocytogenes	Illumina DNA Prep	MiSeq	LC11-21-RV3-P64-L03	0.99	0.01	1673	0	2	2	14	0
spades	L. monocytogenes	Illumina DNA Prep	MiSeq	LC11-21-RV3-P64-L04	0.99	0.01	1673	0	2	2	14	0
spades	L. monocytogenes	Illumina DNA Prep	MiSeq	LC11-21-RV3-P64-L05	0.99	0.01	1677	0	1	1	12	0
spades	L. monocytogenes	Illumina DNA Prep	MiSeq	LC11-21-RV3-P64-L06	0.99	0.01	1677	0	1	1	12	0
spades	L. monocytogenes	Illumina DNA Prep	MiSeq	LC11-21-RV3-P64-L07	0.99	0.01	1675	2	1	9	4	0
spades	L. monocytogenes	Illumina DNA Prep	MiSeq	LC11-21-RV3-P64-L08	0.99	0.01	1678	3	0	2	8	0
spades	L. monocytogenes	Illumina DNA Prep	MiSeq	LC11-21-RV3-P64-L09	0.99	0.01	1677	2	0	2	10	0
spades	L. monocytogenes	Illumina DNA Prep	MiSeq	LC11-21-RV3-P64-L10	0.99	0.01	1674	3	1	2	11	0
spades	L. monocytogenes	Illumina DNA Prep	MiSeq	LC12-21-RV3-P64-DNA-Listeria	0.99	0.01	1671	0	3	3	14	0
spades	L. monocytogenes	Illumina DNA Prep	MiSeq	LC12-21-RV3-P64-L01	0.99	0.01	1674	3	1	1	12	0
spades	L. monocytogenes	Illumina DNA Prep	MiSeq	LC12-21-RV3-P64-L02	0.99	0.01	1674	3	1	1	12	0
spades	L. monocytogenes	Illumina DNA Prep	MiSeq	LC12-21-RV3-P64-L03	0.99	0.01	1673	0	2	2	14	0
spades	L. monocytogenes	Illumina DNA Prep	MiSeq	LC12-21-RV3-P64-L04	0.99	0.01	1674	0	2	2	13	0
spades	L. monocytogenes	Illumina DNA Prep	MiSeq	LC12-21-RV3-P64-L05	0.99	0.01	1677	0	1	1	12	0
spades	L. monocytogenes	Illumina DNA Prep	MiSeq	LC12-21-RV3-P64-L06	0.99	0.01	1677	0	1	1	12	0
spades	L. monocytogenes	Illumina DNA Prep	MiSeq	LC12-21-RV3-P64-L07	0.99	0.01	1675	2	1	9	4	0
spades	L. monocytogenes	Illumina DNA Prep	MiSeq	LC12-21-RV3-P64-L08	0.99	0.01	1678	3	0	2	8	0
spades	L. monocytogenes	Illumina DNA Prep	MiSeq	LC12-21-RV3-P64-L09	0.99	0.01	1677	2	0	2	10	0
spades	L. monocytogenes	Illumina DNA Prep	MiSeq	LC12-21-RV3-P64-L10	0.99	0.01	1674	3	1	2	11	0
skesa	S. enterica	Illumina DNA Prep	MiSeq	LC01-21-RV3-P64-DNA-Salmonella	0.97	0.03	2901	7	6	44	42	0
skesa	S. enterica	Illumina DNA Prep	MiSeq	LC01-21-RV3-P64-S01	0.97	0.03	2900	7	4	43	46	0
skesa	S. enterica	Illumina DNA Prep	MiSeq	LC01-21-RV3-P64-S02	0.97	0.03	2900	7	4	43	46	0
skesa	S. enterica	Illumina DNA Prep	MiSeq	LC01-21-RV3-P64-S03	0.97	0.03	2901	7	4	42	46	0
skesa	S. enterica	Illumina DNA Prep	MiSeq	LC01-21-RV3-P64-S04	0.97	0.03	2901	7	4	42	46	0
skesa	S. enterica	Illumina DNA Prep	MiSeq	LC01-21-RV3-P64-S05	0.97	0.03	2911	8	2	40	39	0
skesa	S. enterica	Illumina DNA Prep	MiSeq	LC01-21-RV3-P64-S06	0.97	0.03	2910	7	2	41	40	0
skesa	S. enterica	Illumina DNA Prep	MiSeq	LC01-21-RV3-P64-S07	0.95	0.05	2842	11	8	133	6	0
skesa	S. enterica	Illumina DNA Prep	MiSeq	LC01-21-RV3-P64-S08	0.98	0.02	2934	6	4	42	14	0
skesa	S. enterica	Illumina DNA Prep	MiSeq	LC01-21-RV3-P64-S09	0.97	0.03	2912	9	5	42	32	0
skesa	S. enterica	Illumina DNA Prep	MiSeq	LC01-21-RV3-P64-S10	0.97	0.03	2908	8	2	41	41	0
skesa	S. enterica	TruSeq Nano DNA Low Throughput	MiSeq	LC02-21-RV3-P64-DNA-Salmonella	0.97	0.03	2903	7	6	44	40	0
skesa	S. enterica	TruSeq Nano DNA Low Throughput	MiSeq	LC02-21-RV3-P64-S01	0.97	0.03	2900	7	4	43	46	0
skesa	S. enterica	TruSeq Nano DNA Low Throughput	MiSeq	LC02-21-RV3-P64-S02	0.97	0.03	2899	7	4	43	46	1
skesa	S. enterica	TruSeq Nano DNA Low Throughput	MiSeq	LC02-21-RV3-P64-S04	0.97	0.03	2901	7	4	43	45	0
skesa	S. enterica	TruSeq Nano DNA Low Throughput	MiSeq	LC02-21-RV3-P64-S05	0.97	0.03	2909	8	2	41	40	0
skesa	S. enterica	TruSeq Nano DNA Low Throughput	MiSeq	LC02-21-RV3-P64-S06	0.97	0.03	2909	8	2	40	40	1
skesa	S. enterica	TruSeq Nano DNA Low Throughput	MiSeq	LC02-21-RV3-P64-S07	0.95	0.05	2839	11	8	136	6	0
skesa	S. enterica	TruSeq Nano DNA Low Throughput	MiSeq	LC02-21-RV3-P64-S08	0.98	0.02	2934	6	4	42	14	0
skesa	S. enterica	TruSeq Nano DNA Low Throughput	MiSeq	LC02-21-RV3-P64-S09	0.97	0.03	2913	9	5	42	31	0
skesa	S. enterica	TruSeq Nano DNA Low Throughput	MiSeq	LC02-21-RV3-P64-S10	0.97	0.03	2908	7	2	43	40	0
skesa	S. enterica	Illumina DNA Prep	MiSeq	LC03-21-RV3-P64-DNA-Salmonella	0.97	0.03	2900	7	6	45	42	0
skesa	S. enterica	Illumina DNA Prep	MiSeq	LC03-21-RV3-P64-S01	0.97	0.03	2899	7	4	44	46	0
skesa	S. enterica	Illumina DNA Prep	MiSeq	LC03-21-RV3-P64-S02	0.97	0.03	2900	7	4	43	46	0
skesa	S. enterica	Illumina DNA Prep	MiSeq	LC03-21-RV3-P64-S03	0.97	0.03	2901	7	4	42	46	0
skesa	S. enterica	Illumina DNA Prep	MiSeq	LC03-21-RV3-P64-S04	0.97	0.03	2901	7	4	42	46	0
skesa	S. enterica	Illumina DNA Prep	MiSeq	LC03-21-RV3-P64-S05	0.97	0.03	2910	8	2	40	40	0
skesa	S. enterica	Illumina DNA Prep	MiSeq	LC03-21-RV3-P64-S06	0.97	0.03	2910	8	2	40	40	0
skesa	S. enterica	Illumina DNA Prep	MiSeq	LC03-21-RV3-P64-S07	0.95	0.05	2841	11	8	134	6	0
skesa	S. enterica	Illumina DNA Prep	MiSeq	LC03-21-RV3-P64-S08	0.98	0.02	2934	6	4	42	14	0
skesa	S. enterica	Illumina DNA Prep	MiSeq	LC03-21-RV3-P64-S09	0.97	0.03	2913	9	5	41	32	0
skesa	S. enterica	Illumina DNA Prep	MiSeq	LC03-21-RV3-P64-S10	0.97	0.03	2908	8	2	41	41	0
skesa	S. enterica	Illumina DNA Prep	MiSeq	LC04-21-RV3-P64-DNA-Salmonella	0.97	0.03	2901	7	6	44	42	0
skesa	S. enterica	Illumina DNA Prep	MiSeq	LC04-21-RV3-P64-S01	0.97	0.03	2900	7	4	43	46	0
skesa	S. enterica	Illumina DNA Prep	MiSeq	LC04-21-RV3-P64-S02	0.97	0.03	2900	7	4	43	46	0
skesa	S. enterica	Illumina DNA Prep	MiSeq	LC04-21-RV3-P64-S03	0.97	0.03	2901	7	4	42	46	0
skesa	S. enterica	Illumina DNA Prep	MiSeq	LC04-21-RV3-P64-S04	0.97	0.03	2901	7	4	42	46	0
skesa	S. enterica	Illumina DNA Prep	MiSeq	LC04-21-RV3-P64-S05	0.97	0.03	2910	8	2	40	40	0
skesa	S. enterica	Illumina DNA Prep	MiSeq	LC04-21-RV3-P64-S06	0.97	0.03	2911	8	2	40	39	0
skesa	S. enterica	Illumina DNA Prep	MiSeq	LC04-21-RV3-P64-S07	0.95	0.05	2842	11	8	133	6	0
skesa	S. enterica	Illumina DNA Prep	MiSeq	LC04-21-RV3-P64-S08	0.98	0.02	2934	6	4	42	14	0
skesa	S. enterica	Illumina DNA Prep	MiSeq	LC04-21-RV3-P64-S09	0.97	0.03	2913	9	5	41	32	0
skesa	S. enterica	Illumina DNA Prep	MiSeq	LC04-21-RV3-P64-S10	0.97	0.03	2909	8	2	41	40	0
skesa	S. enterica	NEBNext Ultra II FS DNA Library Prep Kit	NextSeq	LC05-21-RV3-P64-DNA-Salmonella	0.97	0.03	2900	7	6	45	42	0
skesa	S. enterica	NEBNext Ultra II FS DNA Library Prep Kit	NextSeq	LC05-21-RV3-P64-S01	0.97	0.03	2899	7	4	44	46	0
skesa	S. enterica	NEBNext Ultra II FS DNA Library Prep Kit	NextSeq	LC05-21-RV3-P64-S02	0.97	0.03	2898	7	4	45	46	0
skesa	S. enterica	NEBNext Ultra II FS DNA Library Prep Kit	NextSeq	LC05-21-RV3-P64-S03	0.97	0.03	2900	7	4	43	46	0
skesa	S. enterica	NEBNext Ultra II FS DNA Library Prep Kit	NextSeq	LC05-21-RV3-P64-S04	0.97	0.03	2899	7	4	44	46	0
skesa	S. enterica	NEBNext Ultra II FS DNA Library Prep Kit	NextSeq	LC05-21-RV3-P64-S05	0.97	0.03	2910	8	2	40	40	0
skesa	S. enterica	NEBNext Ultra II FS DNA Library Prep Kit	NextSeq	LC05-21-RV3-P64-S06	0.97	0.03	2908	8	2	42	40	0
skesa	S. enterica	NEBNext Ultra II FS DNA Library Prep Kit	NextSeq	LC05-21-RV3-P64-S07	0.95	0.05	2843	11	8	132	6	0
skesa	S. enterica	NEBNext Ultra II FS DNA Library Prep Kit	NextSeq	LC05-21-RV3-P64-S08	0.98	0.02	2934	6	4	42	14	0
skesa	S. enterica	NEBNext Ultra II FS DNA Library Prep Kit	NextSeq	LC05-21-RV3-P64-S09	0.97	0.03	2912	9	5	42	32	0
skesa	S. enterica	NEBNext Ultra II FS DNA Library Prep Kit	NextSeq	LC05-21-RV3-P64-S10	0.97	0.03	2907	8	2	42	41	0
skesa	S. enterica	Nextera XT DNA Library Prep	NovaSeq	LC06-21-RV3-P64-DNA-Salmonella	0.97	0.03	2901	7	6	44	42	0
skesa	S. enterica	Nextera XT DNA Library Prep	NovaSeq	LC06-21-RV3-P64-S01	0.97	0.03	2900	7	4	43	46	0
skesa	S. enterica	Nextera XT DNA Library Prep	NovaSeq	LC06-21-RV3-P64-S02	0.97	0.03	2899	7	4	45	45	0
skesa	S. enterica	Nextera XT DNA Library Prep	NovaSeq	LC06-21-RV3-P64-S03	0.97	0.03	2901	7	4	42	46	0
skesa	S. enterica	Nextera XT DNA Library Prep	NovaSeq	LC06-21-RV3-P64-S04	0.97	0.03	2900	7	4	43	46	0
skesa	S. enterica	Nextera XT DNA Library Prep	NovaSeq	LC06-21-RV3-P64-S05	0.97	0.03	2911	8	2	40	39	0
skesa	S. enterica	Nextera XT DNA Library Prep	NovaSeq	LC06-21-RV3-P64-S06	0.97	0.03	2908	8	2	42	40	0
skesa	S. enterica	Nextera XT DNA Library Prep	NovaSeq	LC06-21-RV3-P64-S07	0.95	0.05	2842	11	8	133	6	0
skesa	S. enterica	Nextera XT DNA Library Prep	NovaSeq	LC06-21-RV3-P64-S08	0.98	0.02	2934	6	4	42	14	0
skesa	S. enterica	Nextera XT DNA Library Prep	NovaSeq	LC06-21-RV3-P64-S09	0.97	0.03	2912	9	5	42	32	0
skesa	S. enterica	Nextera XT DNA Library Prep	NovaSeq	LC06-21-RV3-P64-S10	0.97	0.03	2908	7	2	42	41	0
skesa	S. enterica	NEBNext Ultra II DNA Library Prep	MiSeq	LC07-21-RV3-P64-DNA-Salmonella	0.97	0.03	2902	7	6	44	41	0
skesa	S. enterica	NEBNext Ultra II DNA Library Prep	MiSeq	LC07-21-RV3-P64-S01	0.97	0.03	2898	7	4	45	46	0
skesa	S. enterica	NEBNext Ultra II DNA Library Prep	MiSeq	LC07-21-RV3-P64-S02	0.97	0.03	2901	7	4	44	44	0
skesa	S. enterica	NEBNext Ultra II DNA Library Prep	MiSeq	LC07-21-RV3-P64-S03	0.97	0.03	2902	7	4	43	44	0
skesa	S. enterica	NEBNext Ultra II DNA Library Prep	MiSeq	LC07-21-RV3-P64-S04	0.97	0.03	2901	7	4	43	45	0
skesa	S. enterica	NEBNext Ultra II DNA Library Prep	MiSeq	LC07-21-RV3-P64-S05	0.97	0.03	2910	8	2	41	39	0
skesa	S. enterica	NEBNext Ultra II DNA Library Prep	MiSeq	LC07-21-RV3-P64-S06	0.97	0.03	2910	7	2	42	39	0
skesa	S. enterica	NEBNext Ultra II DNA Library Prep	MiSeq	LC07-21-RV3-P64-S07	0.95	0.05	2838	11	8	137	6	0
skesa	S. enterica	NEBNext Ultra II DNA Library Prep	MiSeq	LC07-21-RV3-P64-S08	0.98	0.02	2932	6	4	44	14	0
skesa	S. enterica	NEBNext Ultra II DNA Library Prep	MiSeq	LC07-21-RV3-P64-S09	0.97	0.03	2911	9	5	43	32	0
skesa	S. enterica	NEBNext Ultra II DNA Library Prep	MiSeq	LC07-21-RV3-P64-S10	0.97	0.03	2906	8	2	45	39	0
skesa	S. enterica	Illumina DNA Prep	iSeq	LC08-21-RV3-P64-DNA-Salmonella	0.97	0.03	2899	7	6	46	42	0
skesa	S. enterica	Illumina DNA Prep	iSeq	LC08-21-RV3-P64-S01	0.97	0.03	2898	7	4	45	46	0
skesa	S. enterica	Illumina DNA Prep	iSeq	LC08-21-RV3-P64-S03	0.97	0.03	2900	7	4	43	46	0
skesa	S. enterica	Illumina DNA Prep	iSeq	LC08-21-RV3-P64-S04	0.97	0.03	2900	7	4	43	46	0
skesa	S. enterica	Illumina DNA Prep	iSeq	LC08-21-RV3-P64-S05	0.97	0.03	2908	7	2	43	40	0
skesa	S. enterica	Illumina DNA Prep	iSeq	LC08-21-RV3-P64-S06	0.97	0.03	2910	8	2	40	40	0
skesa	S. enterica	Illumina DNA Prep	iSeq	LC08-21-RV3-P64-S07	0.95	0.05	2843	11	8	132	6	0
skesa	S. enterica	Illumina DNA Prep	iSeq	LC08-21-RV3-P64-S08	0.98	0.02	2933	6	4	43	14	0
skesa	S. enterica	Illumina DNA Prep	iSeq	LC08-21-RV3-P64-S09	0.97	0.03	2912	9	5	42	32	0
skesa	S. enterica	Illumina DNA Prep	iSeq	LC08-21-RV3-P64-S10	0.97	0.03	2908	7	2	42	41	0
skesa	S. enterica	Illumina DNA Prep	MiSeq	LC09-21-RV3-P64-DNA-Salmonella	0.97	0.03	2901	7	6	44	42	0
skesa	S. enterica	Illumina DNA Prep	MiSeq	LC09-21-RV3-P64-S01	0.97	0.03	2900	7	4	43	46	0
skesa	S. enterica	Illumina DNA Prep	MiSeq	LC09-21-RV3-P64-S02	0.97	0.03	2900	7	4	43	46	0
skesa	S. enterica	Illumina DNA Prep	MiSeq	LC09-21-RV3-P64-S03	0.97	0.03	2901	7	4	42	46	0
skesa	S. enterica	Illumina DNA Prep	MiSeq	LC09-21-RV3-P64-S04	0.97	0.03	2901	7	4	42	46	0
skesa	S. enterica	Illumina DNA Prep	MiSeq	LC09-21-RV3-P64-S05	0.97	0.03	2910	8	2	40	40	0
skesa	S. enterica	Illumina DNA Prep	MiSeq	LC09-21-RV3-P64-S06	0.97	0.03	2910	8	2	40	40	0
skesa	S. enterica	Illumina DNA Prep	MiSeq	LC09-21-RV3-P64-S07	0.95	0.05	2842	11	8	133	6	0
skesa	S. enterica	Illumina DNA Prep	MiSeq	LC09-21-RV3-P64-S08	0.98	0.02	2933	6	4	43	14	0
skesa	S. enterica	Illumina DNA Prep	MiSeq	LC09-21-RV3-P64-S09	0.97	0.03	2912	9	5	42	32	0
skesa	S. enterica	Illumina DNA Prep	MiSeq	LC09-21-RV3-P64-S10	0.97	0.03	2909	8	2	41	40	0
skesa	S. enterica	Illumina DNA Prep	MiSeq	LC10-21-RV3-P64-DNA-Salmonella	0.97	0.03	2900	7	6	45	42	0
skesa	S. enterica	Illumina DNA Prep	MiSeq	LC10-21-RV3-P64-S01	0.97	0.03	2900	7	4	43	46	0
skesa	S. enterica	Illumina DNA Prep	MiSeq	LC10-21-RV3-P64-S02	0.97	0.03	2900	7	4	44	45	0
skesa	S. enterica	Illumina DNA Prep	MiSeq	LC10-21-RV3-P64-S03	0.97	0.03	2900	7	4	43	46	0
skesa	S. enterica	Illumina DNA Prep	MiSeq	LC10-21-RV3-P64-S04	0.97	0.03	2900	7	4	43	46	0
skesa	S. enterica	Illumina DNA Prep	MiSeq	LC10-21-RV3-P64-S05	0.97	0.03	2910	8	2	41	39	0
skesa	S. enterica	Illumina DNA Prep	MiSeq	LC10-21-RV3-P64-S06	0.97	0.03	2910	8	2	40	40	0
skesa	S. enterica	Illumina DNA Prep	MiSeq	LC10-21-RV3-P64-S07	0.95	0.05	2841	11	8	134	6	0
skesa	S. enterica	Illumina DNA Prep	MiSeq	LC10-21-RV3-P64-S08	0.98	0.02	2931	6	4	44	14	1
skesa	S. enterica	Illumina DNA Prep	MiSeq	LC10-21-RV3-P64-S09	0.97	0.03	2910	9	5	43	31	2
skesa	S. enterica	Illumina DNA Prep	MiSeq	LC10-21-RV3-P64-S10	0.97	0.03	2908	8	2	41	41	0
skesa	S. enterica	Illumina DNA Prep	MiSeq	LC11-21-RV3-P64-DNA-Salmonella	0.97	0.03	2901	7	6	44	42	0
skesa	S. enterica	Illumina DNA Prep	MiSeq	LC11-21-RV3-P64-S01	0.97	0.03	2900	7	4	43	46	0
skesa	S. enterica	Illumina DNA Prep	MiSeq	LC11-21-RV3-P64-S02	0.97	0.03	2900	7	4	43	46	0
skesa	S. enterica	Illumina DNA Prep	MiSeq	LC11-21-RV3-P64-S03	0.97	0.03	2901	7	4	42	46	0
skesa	S. enterica	Illumina DNA Prep	MiSeq	LC11-21-RV3-P64-S04	0.97	0.03	2901	7	4	42	46	0
skesa	S. enterica	Illumina DNA Prep	MiSeq	LC11-21-RV3-P64-S05	0.97	0.03	2911	8	2	40	39	0
skesa	S. enterica	Illumina DNA Prep	MiSeq	LC11-21-RV3-P64-S06	0.97	0.03	2909	8	2	41	40	0
skesa	S. enterica	Illumina DNA Prep	MiSeq	LC11-21-RV3-P64-S07	0.95	0.05	2842	11	8	133	6	0
skesa	S. enterica	Illumina DNA Prep	MiSeq	LC11-21-RV3-P64-S08	0.98	0.02	2934	6	4	42	14	0
skesa	S. enterica	Illumina DNA Prep	MiSeq	LC11-21-RV3-P64-S09	0.97	0.03	2912	9	5	42	32	0
skesa	S. enterica	Illumina DNA Prep	MiSeq	LC11-21-RV3-P64-S10	0.96	0.04	2871	8	2	76	39	4
skesa	S. enterica	Illumina DNA Prep	MiSeq	LC12-21-RV3-P64-DNA-Salmonella	0.97	0.03	2901	7	6	44	42	0
skesa	S. enterica	Illumina DNA Prep	MiSeq	LC12-21-RV3-P64-S01	0.97	0.03	2899	7	4	45	45	0
skesa	S. enterica	Illumina DNA Prep	MiSeq	LC12-21-RV3-P64-S02	0.97	0.03	2902	7	4	43	44	0
skesa	S. enterica	Illumina DNA Prep	MiSeq	LC12-21-RV3-P64-S03	0.97	0.03	2901	7	4	43	45	0
skesa	S. enterica	Illumina DNA Prep	MiSeq	LC12-21-RV3-P64-S04	0.97	0.03	2902	7	4	42	45	0
skesa	S. enterica	Illumina DNA Prep	MiSeq	LC12-21-RV3-P64-S05	0.97	0.03	2911	8	2	41	38	0
skesa	S. enterica	Illumina DNA Prep	MiSeq	LC12-21-RV3-P64-S06	0.97	0.03	2912	8	2	40	38	0
skesa	S. enterica	Illumina DNA Prep	MiSeq	LC12-21-RV3-P64-S07	0.95	0.05	2840	11	8	135	6	0
skesa	S. enterica	Illumina DNA Prep	MiSeq	LC12-21-RV3-P64-S08	0.98	0.02	2934	6	4	42	14	0
skesa	S. enterica	Illumina DNA Prep	MiSeq	LC12-21-RV3-P64-S09	0.97	0.03	2912	9	5	42	32	0
skesa	S. enterica	Illumina DNA Prep	MiSeq	LC12-21-RV3-P64-S10	0.97	0.03	2908	8	2	41	41	0
spades	S. enterica	Illumina DNA Prep	MiSeq	LC01-21-RV3-P64-DNA-Salmonella	0.97	0.03	2901	7	6	44	42	0
spades	S. enterica	Illumina DNA Prep	MiSeq	LC01-21-RV3-P64-S01	0.97	0.03	2900	7	4	43	46	0
spades	S. enterica	Illumina DNA Prep	MiSeq	LC01-21-RV3-P64-S02	0.97	0.03	2900	7	4	43	46	0
spades	S. enterica	Illumina DNA Prep	MiSeq	LC01-21-RV3-P64-S03	0.97	0.03	2901	7	4	42	46	0
spades	S. enterica	Illumina DNA Prep	MiSeq	LC01-21-RV3-P64-S04	0.97	0.03	2901	7	4	42	46	0
spades	S. enterica	Illumina DNA Prep	MiSeq	LC01-21-RV3-P64-S05	0.97	0.03	2910	8	2	40	40	0
spades	S. enterica	Illumina DNA Prep	MiSeq	LC01-21-RV3-P64-S06	0.97	0.03	2909	8	2	41	40	0
spades	S. enterica	Illumina DNA Prep	MiSeq	LC01-21-RV3-P64-S07	0.95	0.05	2841	11	8	133	7	0
spades	S. enterica	Illumina DNA Prep	MiSeq	LC01-21-RV3-P64-S08	0.98	0.02	2934	6	4	41	14	1
spades	S. enterica	Illumina DNA Prep	MiSeq	LC01-21-RV3-P64-S09	0.97	0.03	2913	9	5	41	32	0
spades	S. enterica	Illumina DNA Prep	MiSeq	LC01-21-RV3-P64-S10	0.97	0.03	2908	8	2	41	41	0
spades	S. enterica	TruSeq Nano DNA Low Throughput	MiSeq	LC02-21-RV3-P64-DNA-Salmonella	0.97	0.03	2902	7	6	44	41	0
spades	S. enterica	TruSeq Nano DNA Low Throughput	MiSeq	LC02-21-RV3-P64-S01	0.97	0.03	2900	7	4	43	46	0
spades	S. enterica	TruSeq Nano DNA Low Throughput	MiSeq	LC02-21-RV3-P64-S02	0.97	0.03	2900	7	4	43	46	0
spades	S. enterica	TruSeq Nano DNA Low Throughput	MiSeq	LC02-21-RV3-P64-S04	0.97	0.03	2901	7	4	42	46	0
spades	S. enterica	TruSeq Nano DNA Low Throughput	MiSeq	LC02-21-RV3-P64-S05	0.97	0.03	2910	8	2	40	40	0
spades	S. enterica	TruSeq Nano DNA Low Throughput	MiSeq	LC02-21-RV3-P64-S06	0.97	0.03	2909	8	2	40	40	1
spades	S. enterica	TruSeq Nano DNA Low Throughput	MiSeq	LC02-21-RV3-P64-S07	0.95	0.05	2842	11	8	132	7	0
spades	S. enterica	TruSeq Nano DNA Low Throughput	MiSeq	LC02-21-RV3-P64-S08	0.98	0.02	2934	6	4	41	14	1
spades	S. enterica	TruSeq Nano DNA Low Throughput	MiSeq	LC02-21-RV3-P64-S09	0.97	0.03	2914	9	5	41	31	0
spades	S. enterica	TruSeq Nano DNA Low Throughput	MiSeq	LC02-21-RV3-P64-S10	0.97	0.03	2908	8	2	41	41	0
spades	S. enterica	Illumina DNA Prep	MiSeq	LC03-21-RV3-P64-DNA-Salmonella	0.97	0.03	2901	7	6	44	42	0
spades	S. enterica	Illumina DNA Prep	MiSeq	LC03-21-RV3-P64-S01	0.97	0.03	2900	7	4	43	46	0
spades	S. enterica	Illumina DNA Prep	MiSeq	LC03-21-RV3-P64-S02	0.97	0.03	2900	7	4	43	46	0
spades	S. enterica	Illumina DNA Prep	MiSeq	LC03-21-RV3-P64-S03	0.97	0.03	2901	7	4	42	46	0
spades	S. enterica	Illumina DNA Prep	MiSeq	LC03-21-RV3-P64-S04	0.97	0.03	2901	7	4	42	46	0
spades	S. enterica	Illumina DNA Prep	MiSeq	LC03-21-RV3-P64-S05	0.97	0.03	2910	8	2	40	40	0
spades	S. enterica	Illumina DNA Prep	MiSeq	LC03-21-RV3-P64-S06	0.97	0.03	2910	8	2	40	40	0
spades	S. enterica	Illumina DNA Prep	MiSeq	LC03-21-RV3-P64-S07	0.95	0.05	2842	11	8	132	7	0
spades	S. enterica	Illumina DNA Prep	MiSeq	LC03-21-RV3-P64-S08	0.98	0.02	2934	6	4	41	14	1
spades	S. enterica	Illumina DNA Prep	MiSeq	LC03-21-RV3-P64-S09	0.97	0.03	2913	9	5	41	32	0
spades	S. enterica	Illumina DNA Prep	MiSeq	LC03-21-RV3-P64-S10	0.97	0.03	2908	8	2	41	41	0
spades	S. enterica	Illumina DNA Prep	MiSeq	LC04-21-RV3-P64-DNA-Salmonella	0.97	0.03	2901	7	6	44	42	0
spades	S. enterica	Illumina DNA Prep	MiSeq	LC04-21-RV3-P64-S01	0.97	0.03	2900	7	4	43	46	0
spades	S. enterica	Illumina DNA Prep	MiSeq	LC04-21-RV3-P64-S02	0.97	0.03	2900	7	4	43	46	0
spades	S. enterica	Illumina DNA Prep	MiSeq	LC04-21-RV3-P64-S03	0.97	0.03	2901	7	4	42	46	0
spades	S. enterica	Illumina DNA Prep	MiSeq	LC04-21-RV3-P64-S04	0.97	0.03	2901	7	4	42	46	0
spades	S. enterica	Illumina DNA Prep	MiSeq	LC04-21-RV3-P64-S05	0.97	0.03	2910	8	2	40	40	0
spades	S. enterica	Illumina DNA Prep	MiSeq	LC04-21-RV3-P64-S06	0.97	0.03	2910	8	2	40	40	0
spades	S. enterica	Illumina DNA Prep	MiSeq	LC04-21-RV3-P64-S07	0.95	0.05	2841	11	8	133	7	0
spades	S. enterica	Illumina DNA Prep	MiSeq	LC04-21-RV3-P64-S08	0.98	0.02	2934	6	4	41	14	1
spades	S. enterica	Illumina DNA Prep	MiSeq	LC04-21-RV3-P64-S09	0.97	0.03	2913	9	5	41	32	0
spades	S. enterica	Illumina DNA Prep	MiSeq	LC04-21-RV3-P64-S10	0.97	0.03	2908	8	2	41	41	0
spades	S. enterica	NEBNext Ultra II FS DNA Library Prep Kit	NextSeq	LC05-21-RV3-P64-DNA-Salmonella	0.97	0.03	2901	7	6	44	42	0
spades	S. enterica	NEBNext Ultra II FS DNA Library Prep Kit	NextSeq	LC05-21-RV3-P64-S01	0.97	0.03	2900	7	4	43	46	0
spades	S. enterica	NEBNext Ultra II FS DNA Library Prep Kit	NextSeq	LC05-21-RV3-P64-S02	0.97	0.03	2899	7	4	44	46	0
spades	S. enterica	NEBNext Ultra II FS DNA Library Prep Kit	NextSeq	LC05-21-RV3-P64-S03	0.97	0.03	2900	7	4	43	46	0
spades	S. enterica	NEBNext Ultra II FS DNA Library Prep Kit	NextSeq	LC05-21-RV3-P64-S04	0.97	0.03	2900	7	4	43	46	0
spades	S. enterica	NEBNext Ultra II FS DNA Library Prep Kit	NextSeq	LC05-21-RV3-P64-S05	0.97	0.03	2910	8	2	40	40	0
spades	S. enterica	NEBNext Ultra II FS DNA Library Prep Kit	NextSeq	LC05-21-RV3-P64-S06	0.97	0.03	2908	8	2	42	40	0
spades	S. enterica	NEBNext Ultra II FS DNA Library Prep Kit	NextSeq	LC05-21-RV3-P64-S07	0.95	0.05	2842	11	8	133	6	0
spades	S. enterica	NEBNext Ultra II FS DNA Library Prep Kit	NextSeq	LC05-21-RV3-P64-S08	0.98	0.02	2933	6	4	42	14	1
spades	S. enterica	NEBNext Ultra II FS DNA Library Prep Kit	NextSeq	LC05-21-RV3-P64-S09	0.97	0.03	2913	9	5	41	32	0
spades	S. enterica	NEBNext Ultra II FS DNA Library Prep Kit	NextSeq	LC05-21-RV3-P64-S10	0.97	0.03	2907	8	2	42	41	0
spades	S. enterica	Nextera XT DNA Library Prep	NovaSeq	LC06-21-RV3-P64-DNA-Salmonella	0.97	0.03	2901	7	6	44	42	0
spades	S. enterica	Nextera XT DNA Library Prep	NovaSeq	LC06-21-RV3-P64-S01	0.97	0.03	2900	7	4	43	46	0
spades	S. enterica	Nextera XT DNA Library Prep	NovaSeq	LC06-21-RV3-P64-S02	0.97	0.03	2900	7	4	43	46	0
spades	S. enterica	Nextera XT DNA Library Prep	NovaSeq	LC06-21-RV3-P64-S03	0.97	0.03	2901	7	4	42	46	0
spades	S. enterica	Nextera XT DNA Library Prep	NovaSeq	LC06-21-RV3-P64-S04	0.97	0.03	2901	7	4	42	46	0
spades	S. enterica	Nextera XT DNA Library Prep	NovaSeq	LC06-21-RV3-P64-S05	0.97	0.03	2910	7	2	41	40	0
spades	S. enterica	Nextera XT DNA Library Prep	NovaSeq	LC06-21-RV3-P64-S06	0.97	0.03	2910	7	2	41	40	0
spades	S. enterica	Nextera XT DNA Library Prep	NovaSeq	LC06-21-RV3-P64-S07	0.95	0.05	2842	11	8	133	6	0
spades	S. enterica	Nextera XT DNA Library Prep	NovaSeq	LC06-21-RV3-P64-S08	0.98	0.02	2933	6	4	42	14	1
spades	S. enterica	Nextera XT DNA Library Prep	NovaSeq	LC06-21-RV3-P64-S09	0.97	0.03	2913	9	5	41	32	0
spades	S. enterica	Nextera XT DNA Library Prep	NovaSeq	LC06-21-RV3-P64-S10	0.97	0.03	2908	7	2	42	41	0
spades	S. enterica	NEBNext Ultra II DNA Library Prep	MiSeq	LC07-21-RV3-P64-DNA-Salmonella	0.97	0.03	2901	7	6	44	42	0
spades	S. enterica	NEBNext Ultra II DNA Library Prep	MiSeq	LC07-21-RV3-P64-S01	0.97	0.03	2900	7	4	43	46	0
spades	S. enterica	NEBNext Ultra II DNA Library Prep	MiSeq	LC07-21-RV3-P64-S02	0.97	0.03	2900	7	4	43	46	0
spades	S. enterica	NEBNext Ultra II DNA Library Prep	MiSeq	LC07-21-RV3-P64-S03	0.97	0.03	2902	7	4	42	45	0
spades	S. enterica	NEBNext Ultra II DNA Library Prep	MiSeq	LC07-21-RV3-P64-S04	0.97	0.03	2901	7	4	42	46	0
spades	S. enterica	NEBNext Ultra II DNA Library Prep	MiSeq	LC07-21-RV3-P64-S05	0.97	0.03	2910	8	2	40	40	0
spades	S. enterica	NEBNext Ultra II DNA Library Prep	MiSeq	LC07-21-RV3-P64-S06	0.97	0.03	2910	8	2	40	40	0
spades	S. enterica	NEBNext Ultra II DNA Library Prep	MiSeq	LC07-21-RV3-P64-S07	0.95	0.05	2842	11	8	132	7	0
spades	S. enterica	NEBNext Ultra II DNA Library Prep	MiSeq	LC07-21-RV3-P64-S08	0.98	0.02	2933	6	4	42	14	1
spades	S. enterica	NEBNext Ultra II DNA Library Prep	MiSeq	LC07-21-RV3-P64-S09	0.97	0.03	2913	9	5	42	31	0
spades	S. enterica	NEBNext Ultra II DNA Library Prep	MiSeq	LC07-21-RV3-P64-S10	0.97	0.03	2909	8	2	41	40	0
spades	S. enterica	Illumina DNA Prep	iSeq	LC08-21-RV3-P64-DNA-Salmonella	0.97	0.03	2901	7	6	44	42	0
spades	S. enterica	Illumina DNA Prep	iSeq	LC08-21-RV3-P64-S01	0.97	0.03	2900	7	4	43	46	0
spades	S. enterica	Illumina DNA Prep	iSeq	LC08-21-RV3-P64-S03	0.97	0.03	2901	7	4	42	46	0
spades	S. enterica	Illumina DNA Prep	iSeq	LC08-21-RV3-P64-S04	0.97	0.03	2901	7	4	42	46	0
spades	S. enterica	Illumina DNA Prep	iSeq	LC08-21-RV3-P64-S05	0.97	0.03	2910	8	2	40	40	0
spades	S. enterica	Illumina DNA Prep	iSeq	LC08-21-RV3-P64-S06	0.97	0.03	2910	8	2	40	40	0
spades	S. enterica	Illumina DNA Prep	iSeq	LC08-21-RV3-P64-S07	0.95	0.05	2841	11	8	134	6	0
spades	S. enterica	Illumina DNA Prep	iSeq	LC08-21-RV3-P64-S08	0.98	0.02	2934	6	4	41	14	1
spades	S. enterica	Illumina DNA Prep	iSeq	LC08-21-RV3-P64-S09	0.97	0.03	2913	9	5	41	32	0
spades	S. enterica	Illumina DNA Prep	iSeq	LC08-21-RV3-P64-S10	0.97	0.03	2908	8	2	41	41	0
spades	S. enterica	Illumina DNA Prep	MiSeq	LC09-21-RV3-P64-DNA-Salmonella	0.97	0.03	2901	7	6	44	42	0
spades	S. enterica	Illumina DNA Prep	MiSeq	LC09-21-RV3-P64-S01	0.97	0.03	2900	7	4	43	46	0
spades	S. enterica	Illumina DNA Prep	MiSeq	LC09-21-RV3-P64-S02	0.97	0.03	2900	7	4	43	46	0
spades	S. enterica	Illumina DNA Prep	MiSeq	LC09-21-RV3-P64-S03	0.97	0.03	2901	7	4	42	46	0
spades	S. enterica	Illumina DNA Prep	MiSeq	LC09-21-RV3-P64-S04	0.97	0.03	2901	7	4	42	46	0
spades	S. enterica	Illumina DNA Prep	MiSeq	LC09-21-RV3-P64-S05	0.97	0.03	2910	8	2	40	40	0
spades	S. enterica	Illumina DNA Prep	MiSeq	LC09-21-RV3-P64-S06	0.97	0.03	2910	8	2	40	40	0
spades	S. enterica	Illumina DNA Prep	MiSeq	LC09-21-RV3-P64-S07	0.95	0.05	2842	11	8	132	7	0
spades	S. enterica	Illumina DNA Prep	MiSeq	LC09-21-RV3-P64-S08	0.98	0.02	2933	6	4	42	14	1
spades	S. enterica	Illumina DNA Prep	MiSeq	LC09-21-RV3-P64-S09	0.97	0.03	2913	9	5	41	32	0
spades	S. enterica	Illumina DNA Prep	MiSeq	LC09-21-RV3-P64-S10	0.97	0.03	2908	8	2	41	41	0
spades	S. enterica	Illumina DNA Prep	MiSeq	LC10-21-RV3-P64-DNA-Salmonella	0.97	0.03	2901	7	6	44	42	0
spades	S. enterica	Illumina DNA Prep	MiSeq	LC10-21-RV3-P64-S01	0.97	0.03	2900	7	4	43	46	0
spades	S. enterica	Illumina DNA Prep	MiSeq	LC10-21-RV3-P64-S02	0.97	0.03	2900	7	4	43	46	0
spades	S. enterica	Illumina DNA Prep	MiSeq	LC10-21-RV3-P64-S03	0.97	0.03	2901	7	4	42	46	0
spades	S. enterica	Illumina DNA Prep	MiSeq	LC10-21-RV3-P64-S04	0.97	0.03	2901	7	4	42	46	0
spades	S. enterica	Illumina DNA Prep	MiSeq	LC10-21-RV3-P64-S05	0.97	0.03	2910	8	2	40	40	0
spades	S. enterica	Illumina DNA Prep	MiSeq	LC10-21-RV3-P64-S06	0.97	0.03	2910	8	2	40	40	0
spades	S. enterica	Illumina DNA Prep	MiSeq	LC10-21-RV3-P64-S07	0.95	0.05	2842	11	8	133	6	0
spades	S. enterica	Illumina DNA Prep	MiSeq	LC10-21-RV3-P64-S08	0.98	0.02	2933	6	4	41	14	2
spades	S. enterica	Illumina DNA Prep	MiSeq	LC10-21-RV3-P64-S09	0.97	0.03	2913	9	5	41	32	0
spades	S. enterica	Illumina DNA Prep	MiSeq	LC10-21-RV3-P64-S10	0.97	0.03	2908	8	2	41	41	0
spades	S. enterica	Illumina DNA Prep	MiSeq	LC11-21-RV3-P64-DNA-Salmonella	0.97	0.03	2901	7	6	44	42	0
spades	S. enterica	Illumina DNA Prep	MiSeq	LC11-21-RV3-P64-S01	0.97	0.03	2900	7	4	43	46	0
spades	S. enterica	Illumina DNA Prep	MiSeq	LC11-21-RV3-P64-S02	0.97	0.03	2900	7	4	43	46	0
spades	S. enterica	Illumina DNA Prep	MiSeq	LC11-21-RV3-P64-S03	0.97	0.03	2901	7	4	42	46	0
spades	S. enterica	Illumina DNA Prep	MiSeq	LC11-21-RV3-P64-S04	0.97	0.03	2901	7	4	42	46	0
spades	S. enterica	Illumina DNA Prep	MiSeq	LC11-21-RV3-P64-S05	0.97	0.03	2910	8	2	40	40	0
spades	S. enterica	Illumina DNA Prep	MiSeq	LC11-21-RV3-P64-S06	0.97	0.03	2910	8	2	40	40	0
spades	S. enterica	Illumina DNA Prep	MiSeq	LC11-21-RV3-P64-S07	0.95	0.05	2842	11	8	132	7	0
spades	S. enterica	Illumina DNA Prep	MiSeq	LC11-21-RV3-P64-S08	0.98	0.02	2933	6	4	42	14	1
spades	S. enterica	Illumina DNA Prep	MiSeq	LC11-21-RV3-P64-S09	0.97	0.03	2913	9	5	41	32	0
spades	S. enterica	Illumina DNA Prep	MiSeq	LC11-21-RV3-P64-S10	0.97	0.03	2906	8	2	43	41	0
spades	S. enterica	Illumina DNA Prep	MiSeq	LC12-21-RV3-P64-DNA-Salmonella	0.97	0.03	2901	7	6	44	42	0
spades	S. enterica	Illumina DNA Prep	MiSeq	LC12-21-RV3-P64-S01	0.97	0.03	2902	7	4	43	44	0
spades	S. enterica	Illumina DNA Prep	MiSeq	LC12-21-RV3-P64-S02	0.97	0.03	2901	7	4	43	45	0
spades	S. enterica	Illumina DNA Prep	MiSeq	LC12-21-RV3-P64-S03	0.97	0.03	2902	7	4	42	45	0
spades	S. enterica	Illumina DNA Prep	MiSeq	LC12-21-RV3-P64-S04	0.97	0.03	2901	7	4	42	46	0
spades	S. enterica	Illumina DNA Prep	MiSeq	LC12-21-RV3-P64-S05	0.97	0.03	2911	8	2	40	39	0
spades	S. enterica	Illumina DNA Prep	MiSeq	LC12-21-RV3-P64-S06	0.97	0.03	2910	8	2	40	40	0
spades	S. enterica	Illumina DNA Prep	MiSeq	LC12-21-RV3-P64-S07	0.95	0.05	2841	11	8	133	7	0
spades	S. enterica	Illumina DNA Prep	MiSeq	LC12-21-RV3-P64-S08	0.98	0.02	2933	6	4	42	14	1
spades	S. enterica	Illumina DNA Prep	MiSeq	LC12-21-RV3-P64-S09	0.97	0.03	2912	9	5	42	32	0
spades	S. enterica	Illumina DNA Prep	MiSeq	LC12-21-RV3-P64-S10	0.97	0.03	2908	8	2	41	41	0
